# Supplementary material for: Neuronal and glial DNA methylation and gene expression changes in early epileptogenesis
Source: PLoS One. 2019 Dec 30;14(12):e0226575. doi: 10.1371/journal.pone.0226575 (PMC6936816; doi:10.1371/journal.pone.0226575)
Supplement: S1 Table — Table of significantly altered mRNA (RRBS) and DNA methylation (DM CpGs and DMR) in neurons and glia as well as overviews and adjunct functional annotations (GO / KEGG). (XLSX) [file pone.0226575.s001.xlsx]

## Sheet: Neurons_rnaseq_list
GeneID	Symbol	GeneName	Entrez	logFC	logCPM	PValue	FDR			GeneID	Symbol	GeneName	Entrez	logFC	logCPM	PValue	FDR
ENSMUSG00000030607	Acan	aggrecan	11595	3.94	4.37	3.37e-09	7.88e-05			ENSMUSG00000061353	Cxcl12	chemokine (C-X-C motif) ligand 12	20315	-1.96	5.43	3.12e-05	0.0267
ENSMUSG00000020592	Sdc1	syndecan 1	20969	3.6	4.08	1.15e-07	0.000989			ENSMUSG00000021390	Ogn	osteoglycin	18295	-2.71	2.54	4.45e-05	0.0289
ENSMUSG00000041324	Inhba	inhibin beta-A	16323	4.12	6.49	1.27e-07	0.000989			ENSMUSG00000035486	Plk5	polo like kinase 5	216166	-2.79	5.15	8.45e-05	0.0395
ENSMUSG00000053113	Socs3	suppressor of cytokine signaling 3	12702	4.21	7.33	2.01e-07	0.00117			ENSMUSG00000062563	Cys1	cystin 1	12879	-1.85	4.5	9.02e-05	0.0407
ENSMUSG00000001131	Timp1	tissue inhibitor of metalloproteinase 1	21857	5.38	3.02	1.46e-06	0.00685			ENSMUSG00000079110	Capn3	calpain 3	12335	-2.14	4.48	0.000128	0.0519
ENSMUSG00000036466	Megf11	multiple EGF-like-domains 11	214058	2.25	6.61	3.22e-06	0.0112			ENSMUSG00000028601	Echdc2	enoyl Coenzyme A hydratase domain containing 2	52430	-1.77	5.65	0.000243	0.0788
ENSMUSG00000059991	Nptx2	neuronal pentraxin 2	53324	3.61	7.09	3.38e-06	0.0112			ENSMUSG00000039519	Cyp7b1	cytochrome P450, family 7, subfamily b, polypeptide 1	13123	-2.28	4.5	0.000354	0.0972
ENSMUSG00000091971	Hspa1a	heat shock protein 1A	193740	5.46	5.61	4.07e-06	0.0112			ENSMUSG00000081769	Gm12216	predicted gene 12216	622459	-1.65	3.15	0.000393	0.101
ENSMUSG00000039899	Fgl2	fibrinogen-like protein 2	14190	3.07	3.58	4.3e-06	0.0112			ENSMUSG00000068762	Gstm6	glutathione S-transferase, mu 6	14867	-1.57	3.71	0.000714	0.161
ENSMUSG00000045672	Col27a1	collagen, type XXVII, alpha 1	373864	3.22	6.55	5.46e-06	0.0122			ENSMUSG00000016494	Cd34	CD34 antigen	12490	-1.63	5.47	0.000768	0.167
ENSMUSG00000024558	Mapk4	mitogen-activated protein kinase 4	225724	2.28	6	5.75e-06	0.0122			ENSMUSG00000046314	Stxbp6	syntaxin binding protein 6 (amisyn)	217517	-1.51	5.83	0.000944	0.186
ENSMUSG00000028076	Cd1d1	CD1d1 antigen	12479	2.94	4.54	9.19e-06	0.0179			ENSMUSG00000007888	Crlf1	cytokine receptor-like factor 1	12931	-1.97	5.26	0.00109	0.194
ENSMUSG00000024042	Sik1	salt inducible kinase 1	17691	2.31	4.75	1.13e-05	0.0193			ENSMUSG00000036278	Macrod1	MACRO domain containing 1	107227	-1.52	4.05	0.00113	0.195
ENSMUSG00000090877	Hspa1b	heat shock protein 1B	15511	4.82	6.94	1.16e-05	0.0193			ENSMUSG00000109179	Gm35339	predicted gene, 35339	102638882	-1.43	4.34	0.00114	0.195
ENSMUSG00000028364	Tnc	tenascin C	21923	2.08	5.47	1.37e-05	0.0193			ENSMUSG00000109898	6330420H09Rik	RIKEN cDNA 6330420H09 gene	319551	-2.15	2.27	0.0013	0.216
ENSMUSG00000032487	Ptgs2	prostaglandin-endoperoxide synthase 2	19225	3.11	6.87	1.48e-05	0.0193
ENSMUSG00000030406	Gipr	gastric inhibitory polypeptide receptor	381853	3.72	5.67	1.51e-05	0.0193
ENSMUSG00000032501	Trib1	tribbles pseudokinase 1	211770	2.46	5.87	1.52e-05	0.0193
ENSMUSG00000035274	Tpbg	trophoblast glycoprotein	21983	2.1	4.69	1.6e-05	0.0193
ENSMUSG00000048332	Lhfp	lipoma HMGIC fusion partner	108927	1.71	4.78	1.65e-05	0.0193
ENSMUSG00000003545	Fosb	FBJ osteosarcoma oncogene B	14282	3.32	3.24	1.75e-05	0.0194
ENSMUSG00000022602	Arc	activity regulated cytoskeletal-associated protein	11838	2.4	8.14	1.89e-05	0.0196
ENSMUSG00000029135	Fosl2	fos-like antigen 2	14284	2.26	5.28	1.93e-05	0.0196
ENSMUSG00000021453	Gadd45g	growth arrest and DNA-damage-inducible 45 gamma	23882	2.54	6.16	2.72e-05	0.0265
ENSMUSG00000034755	Pcdh11x	protocadherin 11 X-linked	245578	2.26	6.79	2.9e-05	0.0267
ENSMUSG00000038400	Pmepa1	prostate transmembrane protein, androgen induced 1	65112	2.3	6.48	2.97e-05	0.0267
ENSMUSG00000042608	Stk40	serine/threonine kinase 40	74178	2.03	6.24	3.2e-05	0.0267
ENSMUSG00000029491	Pde6b	phosphodiesterase 6B, cGMP, rod receptor, beta polypeptide	18587	2.91	3.4	3.48e-05	0.0271
ENSMUSG00000005124	Wisp1	WNT1-inducible-signaling pathway protein 1	22402	2.09	2.82	3.51e-05	0.0271
ENSMUSG00000115149	9330188P03Rik	RIKEN cDNA 9330188P03 gene	380930	3.35	4.12	3.78e-05	0.0271
ENSMUSG00000028370	Pappa	pregnancy-associated plasma protein A	18491	2.89	4.05	3.82e-05	0.0271
ENSMUSG00000004951	Hspb1	heat shock protein 1	15507	4	2.73	3.82e-05	0.0271
ENSMUSG00000026628	Atf3	activating transcription factor 3	11910	4.52	4.15	4.2e-05	0.0288
ENSMUSG00000053626	Tll1	tolloid-like	21892	3.71	4.8	4.36e-05	0.0289
ENSMUSG00000016918	Sulf1	sulfatase 1	240725	1.57	4.64	4.92e-05	0.0311
ENSMUSG00000024063	Lbh	limb-bud and heart	77889	3.01	3.38	5.48e-05	0.0337
ENSMUSG00000021365	Nedd9	neural precursor cell expressed, developmentally down-regulated gene 9	18003	1.51	5.15	5.78e-05	0.0346
ENSMUSG00000023249	Parp3	poly (ADP-ribose) polymerase family, member 3	235587	2.93	5.39	6.07e-05	0.0353
ENSMUSG00000031880	Rrad	Ras-related associated with diabetes	56437	4.89	1.5	6.27e-05	0.0353
ENSMUSG00000005892	Trh	thyrotropin releasing hormone	22044	6.22	5.13	6.35e-05	0.0353
ENSMUSG00000074580	4931440P22Rik	RIKEN cDNA 4931440P22 gene	71004	1.7	3.71	6.85e-05	0.0365
ENSMUSG00000028195	Cyr61	Cysteine-rich angiogenic inducer 61	16007	2.9	5.35	7.08e-05	0.0365
ENSMUSG00000021250	Fos	FBJ osteosarcoma oncogene	14281	2.89	6.7	7.18e-05	0.0365
ENSMUSG00000029161	Cgref1	cell growth regulator with EF hand domain 1	68567	2.08	4.6	7.24e-05	0.0365
ENSMUSG00000002289	Angptl4	angiopoietin-like 4	57875	2.49	3.89	7.34e-05	0.0365
ENSMUSG00000032802	Srxn1	sulfiredoxin 1 homolog (S. cerevisiae)	76650	2.09	6.1	7.57e-05	0.0369
ENSMUSG00000026728	Vim	vimentin	22352	2.84	4.13	8.25e-05	0.0393
ENSMUSG00000037428	Vgf	VGF nerve growth factor inducible	381677	2.37	8.41	9.06e-05	0.0407
ENSMUSG00000070366	Plpp4	phospholipid phosphatase 4	381925	2.33	4.15	9.76e-05	0.043
ENSMUSG00000040663	Clcf1	cardiotrophin-like cytokine factor 1	56708	3.01	4.39	0.000103	0.0447
ENSMUSG00000027583	Zbtb46	zinc finger and BTB domain containing 46	72147	1.58	5.23	0.000112	0.0477
ENSMUSG00000037868	Egr2	early growth response 2	13654	2.18	3.9	0.000129	0.0519
ENSMUSG00000025612	Bach1	BTB and CNC homology 1, basic leucine zipper transcription factor 1	12013	1.72	4.1	0.00013	0.0519
ENSMUSG00000021838	Samd4	sterile alpha motif domain containing 4	74480	1.9	4.44	0.000131	0.0519
ENSMUSG00000038530	Rgs4	regulator of G-protein signaling 4	19736	2.24	7.24	0.000137	0.0528
ENSMUSG00000023067	Cdkn1a	cyclin-dependent kinase inhibitor 1A (P21)	12575	2.86	6.25	0.000138	0.0528
ENSMUSG00000045875	Adra1a	adrenergic receptor, alpha 1a	11549	1.92	5.07	0.000149	0.0543
ENSMUSG00000032515	Csrnp1	cysteine-serine-rich nuclear protein 1	215418	2.36	5.77	0.000149	0.0543
ENSMUSG00000024907	Gal	galanin and GMAP prepropeptide	14419	3.64	2.76	0.000149	0.0543
ENSMUSG00000045903	Npas4	neuronal PAS domain protein 4	225872	3.24	5.6	0.000155	0.055
ENSMUSG00000035673	Sbno2	strawberry notch 2	216161	2.21	8.45	0.000155	0.055
ENSMUSG00000048721	Fndc9	fibronectin type III domain containing 9	320116	3.19	3.38	0.000175	0.061
ENSMUSG00000071234	Syndig1l	synapse differentiation inducing 1 like	627191	1.94	3.31	0.000184	0.0632
ENSMUSG00000049649	Gpr3	G-protein coupled receptor 3	14748	1.97	4.36	0.000224	0.0748
ENSMUSG00000026796	Fam129b	family with sequence similarity 129, member B	227737	1.4	4.66	0.000224	0.0748
ENSMUSG00000051111	Sv2c	synaptic vesicle glycoprotein 2c	75209	2.56	5.69	0.000228	0.075
ENSMUSG00000011256	Adam19	a disintegrin and metallopeptidase domain 19 (meltrin beta)	11492	1.62	5.39	0.000254	0.0812
ENSMUSG00000024014	Pim1	proviral integration site 1	18712	2.43	2.04	0.000264	0.0825
ENSMUSG00000030847	Bag3	BCL2-associated athanogene 3	29810	1.81	4.32	0.000265	0.0825
ENSMUSG00000061878	Sphk1	sphingosine kinase 1	20698	2.57	5.31	0.000279	0.0858
ENSMUSG00000032577	Mapkapk3	mitogen-activated protein kinase-activated protein kinase 3	102626	1.97	3.59	0.000285	0.0863
ENSMUSG00000044786	Zfp36	zinc finger protein 36	22695	2.5	6.22	0.000288	0.0863
ENSMUSG00000000305	Cdh4	cadherin 4	12561	1.45	5.04	0.000295	0.0872
ENSMUSG00000018476	Kdm6b	KDM1 lysine (K)-specific demethylase 6B	216850	1.57	5.43	0.000308	0.0901
ENSMUSG00000030208	Emp1	epithelial membrane protein 1	13730	2.49	3.17	0.000315	0.0909
ENSMUSG00000029304	Spp1	secreted phosphoprotein 1	20750	3.14	6.06	0.000319	0.091
ENSMUSG00000063434	Sorcs3	sortilin-related VPS10 domain containing receptor 3	66673	2.28	7.26	0.000335	0.0944
ENSMUSG00000041750	Cd1d2	CD1d2 antigen	12480	3.29	1.29	0.000349	0.0972
ENSMUSG00000039621	Prex1	phosphatidylinositol-3,4,5-trisphosphate-dependent Rac exchange factor 1	277360	2.06	7.62	0.00037	0.101
ENSMUSG00000022912	Pros1	protein S (alpha)	19128	2.1	6.14	0.000379	0.101
ENSMUSG00000026558	Uck2	uridine-cytidine kinase 2	80914	1.35	5.24	0.000382	0.101
ENSMUSG00000024998	Plce1	phospholipase C, epsilon 1	74055	1.4	5.71	0.00039	0.101
ENSMUSG00000030782	Tgfb1i1	transforming growth factor beta 1 induced transcript 1	21804	1.66	4.48	0.000392	0.101
ENSMUSG00000031825	Crispld2	cysteine-rich secretory protein LCCL domain containing 2	78892	2.18	3.61	0.00046	0.117
ENSMUSG00000033386	Frrs1	ferric-chelate reductase 1	20321	1.87	4.5	0.000466	0.117
ENSMUSG00000061132	Blnk	B cell linker	17060	2.81	4.42	0.000476	0.118
ENSMUSG00000090307	1700071M16Rik	RIKEN cDNA 1700071M16 gene	73504	1.68	3.93	0.000485	0.119
ENSMUSG00000002459	Rgs20	regulator of G-protein signaling 20	58175	1.74	3.87	0.000488	0.119
ENSMUSG00000053560	Ier2	immediate early response 2	15936	2.17	4.75	0.000499	0.12
ENSMUSG00000044948	Itprip	inositol 1,4,5-triphosphate receptor interacting protein	414801	1.88	3.19	0.000549	0.13
ENSMUSG00000025880	Smad7	SMAD family member 7	17131	1.83	6.43	0.000556	0.13
ENSMUSG00000024236	Svil	supervillin	225115	1.52	4.92	0.000557	0.13
ENSMUSG00000023232	Serinc2	serine incorporator 2	230779	1.79	5.54	0.000588	0.136
ENSMUSG00000024754	Cemip2	cell migration inducing hyaluronidase 2	83921	1.44	6.01	0.000671	0.154
ENSMUSG00000065537	Mir132	microRNA 132	387150	3.39	2.24	0.000679	0.154
ENSMUSG00000028073	Pear1	platelet endothelial aggregation receptor 1	73182	3.01	4.27	0.000738	0.164
ENSMUSG00000048483	Zdhhc22	zinc finger, DHHC-type containing 22	238331	1.85	5.28	0.000759	0.167
ENSMUSG00000029659	Medag	mesenteric estrogen dependent adipogenesis	70717	2.23	1.99	0.00077	0.167
ENSMUSG00000013076	Amotl1	angiomotin-like 1	75723	1.71	4.99	0.000814	0.175
ENSMUSG00000079014	Serpina3i	serine (or cysteine) peptidase inhibitor, clade A, member 3I	628900	2.75	2.72	0.000848	0.178
ENSMUSG00000047250	Ptgs1	prostaglandin-endoperoxide synthase 1	19224	2.01	5.97	0.000851	0.178
ENSMUSG00000034459	Ifit1	interferon-induced protein with tetratricopeptide repeats 1	15957	2.33	3.17	0.000853	0.178
ENSMUSG00000079056	Kcnip3	Kv channel interacting protein 3, calsenilin	56461	1.67	6.76	0.000864	0.178
ENSMUSG00000011179	Odc1	ornithine decarboxylase, structural 1	18263	1.57	5.27	0.000871	0.178
ENSMUSG00000034275	Igsf9b	immunoglobulin superfamily, member 9B	235086	2.27	8.31	0.000876	0.178
ENSMUSG00000007617	Homer1	homer scaffolding protein 1	26556	1.49	7.68	0.00089	0.179
ENSMUSG00000027351	Spred1	sprouty protein with EVH-1 domain 1, related sequence	114715	1.62	7	0.00092	0.184
ENSMUSG00000096351	Samd11	sterile alpha motif domain containing 11	231004	2.19	2.93	0.000945	0.186
ENSMUSG00000026437	Cdk18	cyclin-dependent kinase 18	18557	1.98	7.12	0.000954	0.186
ENSMUSG00000050195	Scd4	stearoyl-coenzyme A desaturase 4	329065	2.01	3.16	0.000987	0.191
ENSMUSG00000067597	Dgat2l6	diacylglycerol O-acyltransferase 2-like 6	668257	3.15	4.63	0.000999	0.191
ENSMUSG00000031530	Dusp4	dual specificity phosphatase 4	319520	1.88	4.66	0.00103	0.191
ENSMUSG00000032231	Anxa2	annexin A2	12306	2.12	3.83	0.00103	0.191
ENSMUSG00000021091	Serpina3n	serine (or cysteine) peptidase inhibitor, clade A, member 3N	20716	1.85	8.38	0.00103	0.191
ENSMUSG00000030352	Tspan9	tetraspanin 9	109246	1.68	5.9	0.00104	0.191
ENSMUSG00000050212	Eva1b	eva-1 homolog B (C. elegans)	230752	2	2.5	0.00104	0.191
ENSMUSG00000082361	Btc	betacellulin, epidermal growth factor family member	12223	2.4	3.02	0.00105	0.191
ENSMUSG00000026834	Acvr1c	activin A receptor, type IC	269275	1.91	6.07	0.00107	0.193
ENSMUSG00000037992	Rara	retinoic acid receptor, alpha	19401	1.54	4.28	0.00108	0.194
ENSMUSG00000025789	St8sia2	ST8 alpha-N-acetyl-neuraminide alpha-2,8-sialyltransferase 2	20450	2.11	3.04	0.0011	0.195
ENSMUSG00000027800	Tm4sf1	transmembrane 4 superfamily member 1	17112	2.49	5.63	0.00113	0.195
ENSMUSG00000053166	Cdh22	cadherin 22	104010	1.77	5.07	0.00113	0.195
ENSMUSG00000025089	Gfra1	glial cell line derived neurotrophic factor family receptor alpha 1	14585	1.5	6.89	0.00119	0.202
ENSMUSG00000000555	Itga5	integrin alpha 5 (fibronectin receptor alpha)	16402	2.11	5.41	0.00121	0.205
ENSMUSG00000091956	C2cd4b	C2 calcium-dependent domain containing 4B	75697	2.11	3.53	0.00122	0.206
ENSMUSG00000004952	Rasa4	RAS p21 protein activator 4	54153	1.84	5.56	0.00133	0.22
ENSMUSG00000042688	Mapk6	mitogen-activated protein kinase 6	50772	1.51	6.23	0.00135	0.223
ENSMUSG00000071341	Egr4	early growth response 4	13656	1.91	5.56	0.00139	0.227
ENSMUSG00000003752	Itpkc	inositol 1,4,5-trisphosphate 3-kinase C	233011	1.84	5.36	0.0014	0.227
ENSMUSG00000027832	Ptx3	pentraxin related gene	19288	2.72	4.9	0.00147	0.235
ENSMUSG00000023905	Tnfrsf12a	tumor necrosis factor receptor superfamily, member 12a	27279	1.87	5.39	0.00147	0.235
ENSMUSG00000021478	Drd1	dopamine receptor D1	13488	1.82	4.9	0.00155	0.246

## Sheet: Neurons_rnaseq_GO
Term	Ont	N	ratio	Up	P.Up	Genes.Up			Term	Ont	N	Down	P.Down	Genes.Down
positive regulation of biological process	BP	5690	0.0135325	77	8.6946e-17	Adra1a, Arc, Atf3, Bach1, Btc, Anxa2, Cd1d1, Cdh4, Cdkn1a, Socs3, Drd1, Egr2, Egr4, Fos, Fosb, Fosl2, Gal, Gfra1, Gpr3, Hspb1, Hspa1b, Ier2, Cyr61, Inhba, Itga5, Smad7, Odc1, Pim1, Pros1, Ptgs1, Ptgs2, Ptx3, Rara, Sphk1, Spp1, Sdc1, Tgfb1i1, Timp1, Tnc, Tpbg, Trh, Vim, Wisp1, Zfp36, Gadd45g, Homer1, Tnfrsf12a, Bag3, Mapk6, Clcf1, Angptl4, Medag, Zbtb46, Plce1, Samd4, Amotl1, Lbh, Mapkapk3, Spred1…			leukocyte migration	BP	319	3	0.00102107	Cd34, Cyp7b1, Cxcl12
developmental process	BP	5805	0.0130922	76	1.21904e-15	Adam19, Adra1a, Acan, Arc, Atf3, Btc, Anxa2, Cd1d1, Cdh4, Cdkn1a, Socs3, Drd1, Egr2, Fos, Fosl2, Gal, Gfra1, Hspb1, Ier2, Cyr61, Inhba, Itga5, Smad7, Sik1, Odc1, Pde6b, Pim1, Ptgs1, Ptgs2, Rara, Sphk1, Spp1, Sdc1, Tgfb1i1, Timp1, Tll1, Tnc, Tpbg, Vim, Wisp1, Zfp36, Gadd45g, Homer1, Tnfrsf12a, Mapk6, Nptx2, Clcf1, Angptl4, Medag, Zbtb46, Plce1, Stk40, Amotl1, Lbh, Crispld2, Cdh22, Spred1, Trib1, M…			urogenital system development	BP	332	3	0.00114571	Cys1, Crlf1, Cyp7b1
multicellular organism development	BP	5014	0.0139609	70	1.76634e-15	Adam19, Adra1a, Acan, Arc, Atf3, Anxa2, Cd1d1, Cdh4, Socs3, Drd1, Egr2, Fos, Fosl2, Gal, Gfra1, Hspb1, Ier2, Cyr61, Inhba, Itga5, Smad7, Sik1, Odc1, Pde6b, Pim1, Ptgs1, Ptgs2, Rara, Sphk1, Spp1, Tgfb1i1, Timp1, Tll1, Tnc, Tpbg, Vim, Wisp1, Zfp36, Gadd45g, Homer1, Tnfrsf12a, Mapk6, Nptx2, Clcf1, Angptl4, Zbtb46, Plce1, Stk40, Amotl1, Lbh, Cdh22, Spred1, Trib1, Megf11, Csrnp1, Sbno2, Kdm6b, Svil, N…			lymphocyte migration	BP	88	2	0.00143166	Cyp7b1, Cxcl12
positive regulation of cellular process	BP	5033	0.0139082	70	2.16516e-15	Adra1a, Arc, Atf3, Bach1, Btc, Anxa2, Cd1d1, Cdh4, Cdkn1a, Socs3, Drd1, Egr2, Egr4, Fos, Fosb, Fosl2, Gal, Gfra1, Gpr3, Hspb1, Hspa1b, Ier2, Cyr61, Inhba, Itga5, Smad7, Odc1, Pim1, Pros1, Ptgs2, Ptx3, Rara, Sphk1, Spp1, Sdc1, Tgfb1i1, Timp1, Tnc, Tpbg, Trh, Vim, Wisp1, Zfp36, Gadd45g, Tnfrsf12a, Mapk6, Clcf1, Medag, Zbtb46, Plce1, Samd4, Amotl1, Lbh, Spred1, Hspa1a, Trib1, Csrnp1, Sbno2, Kdm6b, N…			external side of plasma membrane	CC	388	3	0.00179188	Cd34, Cxcl12
anatomical structure development	BP	5461	0.0133675	73	2.65357e-15	Adam19, Adra1a, Acan, Arc, Atf3, Anxa2, Cd1d1, Cdh4, Socs3, Drd1, Egr2, Fos, Fosl2, Gal, Gfra1, Hspb1, Ier2, Cyr61, Inhba, Itga5, Smad7, Sik1, Odc1, Pde6b, Pim1, Ptgs1, Ptgs2, Rara, Sphk1, Spp1, Sdc1, Tgfb1i1, Timp1, Tll1, Tnc, Tpbg, Vim, Wisp1, Zfp36, Gadd45g, Homer1, Tnfrsf12a, Mapk6, Nptx2, Clcf1, Angptl4, Zbtb46, Plce1, Stk40, Amotl1, Lbh, Crispld2, Cdh22, Spred1, Trib1, Megf11, Csrnp1, Sbno2…			epithelial cell proliferation	BP	409	3	0.00208269	Cd34, Cyp7b1, Cxcl12
system development	BP	4459	0.0145773	65	5.1959e-15	Adam19, Adra1a, Acan, Arc, Atf3, Anxa2, Cd1d1, Cdh4, Socs3, Drd1, Egr2, Fos, Fosl2, Gal, Gfra1, Hspb1, Ier2, Cyr61, Inhba, Itga5, Smad7, Sik1, Odc1, Pde6b, Pim1, Ptgs1, Ptgs2, Rara, Sphk1, Spp1, Tgfb1i1, Tnc, Tpbg, Vim, Wisp1, Zfp36, Gadd45g, Homer1, Tnfrsf12a, Mapk6, Nptx2, Clcf1, Angptl4, Zbtb46, Plce1, Stk40, Amotl1, Lbh, Spred1, Trib1, Megf11, Csrnp1, Sbno2, Kdm6b, Svil, Npas4, Igsf9b, Sulf1,…			regulation of cell death	BP	1644	5	0.00285692	Capn3, Cd34, Crlf1, Cxcl12, Plk5
response to stimulus	BP	8612	0.0105667	91	7.48255e-14	Adra1a, Arc, Atf3, Bach1, Btc, Anxa2, Cd1d1, Cdh4, Cdkn1a, Socs3, Drd1, Egr2, Fos, Fosb, Fosl2, Gal, Gfra1, Gpr3, Hspb1, Hspa1b, Ier2, Ifit1, Cyr61, Inhba, Itga5, Blnk, Smad7, Sik1, Nedd9, Pappa, Pde6b, Pim1, Pros1, Ptgs1, Ptgs2, Ptx3, Rara, Rgs4, Sphk1, Serpina3n, Spp1, Sdc1, Tgfb1i1, Timp1, Tnc, Trh, Vim, Wisp1, Zfp36, Gadd45g, Homer1, Tnfrsf12a, Bag3, Mapk6, Rasa4, Rrad, Kcnip3, Clcf1, Angptl4…			receptor ligand activity	MF	462	3	0.00294329	Crlf1, Ogn, Cxcl12
negative regulation of cellular process	BP	4504	0.0139876	63	1.3821e-13	Adra1a, Acan, Atf3, Bach1, Btc, Anxa2, Cdkn1a, Socs3, Drd1, Gal, Hspb1, Hspa1b, Cyr61, Inhba, Itga5, Smad7, Sik1, Pim1, Ptgs1, Ptgs2, Ptx3, Rara, Rgs4, Sphk1, Serpina3n, Spp1, Tgfb1i1, Timp1, Tnc, Trh, Vim, Wisp1, Zfp36, Gadd45g, Bag3, Rasa4, Rrad, Kcnip3, Clcf1, Angptl4, Rgs20, Pmepa1, Sorcs3, Cgref1, Zbtb46, Pear1, Stk40, Samd4, Lbh, Spred1, Trib1, Sbno2, Fam129b, Samd11, Sulf1, Pcdh11x, Acvr1c…			positive regulation of calcium ion transport	BP	129	2	0.00304109	Capn3, Cxcl12
regulation of cellular process	BP	10126	0.00967806	98	5.7047e-13	Adra1a, Acan, Arc, Atf3, Bach1, Btc, Anxa2, Cd1d1, Cdh4, Cdkn1a, Socs3, Drd1, Egr2, Egr4, Fos, Fosb, Fosl2, Gal, Gfra1, Gpr3, Hspb1, Hspa1b, Ier2, Cyr61, Inhba, Itga5, Blnk, Smad7, Sik1, Nedd9, Odc1, Pde6b, Pim1, Pros1, Ptgs1, Ptgs2, Ptx3, Rara, Rgs4, Sphk1, Serpina3n, Spp1, Sdc1, Tgfb1i1, Timp1, Tnc, Tpbg, Trh, Vim, Wisp1, Zfp36, Gadd45g, Homer1, Tnfrsf12a, Bag3, Mapk6, Rasa4, Rrad, Kcnip3, Clcf…			regulation of wound healing	BP	129	2	0.00304109	Capn3, Cd34
regulation of biological process	BP	10794	0.00926441	100	4.40987e-12	Adra1a, Acan, Arc, Atf3, Bach1, Btc, Anxa2, Cd1d1, Cdh4, Cdkn1a, Socs3, Drd1, Egr2, Egr4, Fos, Fosb, Fosl2, Gal, Gfra1, Gpr3, Hspb1, Hspa1b, Ier2, Cyr61, Inhba, Itga5, Blnk, Smad7, Sik1, Nedd9, Odc1, Pde6b, Pim1, Pros1, Ptgs1, Ptgs2, Ptx3, Rara, Rgs4, Sphk1, Serpina3n, Spp1, Sdc1, Tgfb1i1, Timp1, Tnc, Tpbg, Trh, Vim, Wisp1, Zfp36, Gadd45g, Homer1, Tnfrsf12a, Bag3, Mapk6, Rasa4, Rrad, Kcnip3, Clcf…			cellular response to stress	BP	1668	5	0.00304452	Capn3, Cd34, Cxcl12, Macrod1, Plk5
response to chemical	BP	3698	0.0146025	54	4.48836e-12	Adra1a, Atf3, Bach1, Anxa2, Cdh4, Socs3, Drd1, Egr2, Fos, Fosb, Fosl2, Gal, Hspb1, Hspa1b, Ier2, Ifit1, Cyr61, Inhba, Smad7, Sik1, Pappa, Pim1, Ptgs2, Rara, Sphk1, Serpina3n, Spp1, Tgfb1i1, Timp1, Trh, Vim, Zfp36, Homer1, Mapk6, Rasa4, Pmepa1, Srxn1, Lbh, Mapkapk3, Hspa1a, Trib1, Sbno2, Kdm6b, Mapk4, Npas4, Sulf1, Acvr1c, Prex1, Scd4, Vgf, Gipr, Mir132, Serpina3i			regeneration	BP	130	2	0.00308746	Capn3, Cxcl12
cell differentiation	BP	3970	0.0141058	56	5.80394e-12	Adra1a, Acan, Arc, Atf3, Btc, Anxa2, Cd1d1, Cdh4, Socs3, Drd1, Egr2, Fos, Fosl2, Gal, Gfra1, Hspb1, Ier2, Cyr61, Inhba, Itga5, Smad7, Sik1, Ptgs1, Ptgs2, Rara, Sphk1, Spp1, Sdc1, Tgfb1i1, Tll1, Tnc, Vim, Wisp1, Zfp36, Gadd45g, Homer1, Tnfrsf12a, Mapk6, Nptx2, Clcf1, Medag, Zbtb46, Lbh, Spred1, Trib1, Sbno2, Kdm6b, Npas4, Sulf1, Acvr1c, Prex1, Col27a1, Mir132			receptor regulator activity	MF	495	3	0.00357568	Crlf1, Ogn, Cxcl12
negative regulation of biological process	BP	5018	0.0127541	64	5.87137e-12	Adra1a, Acan, Atf3, Bach1, Btc, Anxa2, Cdkn1a, Socs3, Drd1, Gal, Hspb1, Hspa1b, Cyr61, Inhba, Itga5, Smad7, Sik1, Pim1, Pros1, Ptgs1, Ptgs2, Ptx3, Rara, Rgs4, Sphk1, Serpina3n, Spp1, Tgfb1i1, Timp1, Tnc, Trh, Vim, Wisp1, Zfp36, Gadd45g, Bag3, Rasa4, Rrad, Kcnip3, Clcf1, Angptl4, Rgs20, Pmepa1, Sorcs3, Cgref1, Zbtb46, Pear1, Stk40, Samd4, Lbh, Spred1, Trib1, Sbno2, Fam129b, Samd11, Sulf1, Pcdh11x,…			endothelial cell proliferation	BP	141	2	0.00361946	Cd34, Cxcl12
animal organ development	BP	3276	0.0152625	50	8.5622e-12	Adam19, Adra1a, Acan, Atf3, Anxa2, Cd1d1, Socs3, Drd1, Egr2, Fos, Fosl2, Gal, Cyr61, Inhba, Smad7, Sik1, Odc1, Pde6b, Pim1, Ptgs1, Ptgs2, Rara, Sphk1, Spp1, Tgfb1i1, Tnc, Vim, Wisp1, Zfp36, Gadd45g, Homer1, Clcf1, Zbtb46, Plce1, Stk40, Lbh, Spred1, Trib1, Megf11, Csrnp1, Sbno2, Kdm6b, Svil, Sulf1, Prex1, Col27a1, Vgf, Gipr			negative regulation of cell death	BP	1041	4	0.00362945	Capn3, Cd34, Crlf1, Cxcl12
cellular developmental process	BP	4148	0.0137416	57	9.80914e-12	Adra1a, Acan, Arc, Atf3, Btc, Anxa2, Cd1d1, Cdh4, Cdkn1a, Socs3, Drd1, Egr2, Fos, Fosl2, Gal, Gfra1, Hspb1, Ier2, Cyr61, Inhba, Itga5, Smad7, Sik1, Ptgs1, Ptgs2, Rara, Sphk1, Spp1, Sdc1, Tgfb1i1, Tll1, Tnc, Vim, Wisp1, Zfp36, Gadd45g, Homer1, Tnfrsf12a, Mapk6, Nptx2, Clcf1, Medag, Zbtb46, Lbh, Cdh22, Spred1, Trib1, Sbno2, Kdm6b, Npas4, Sulf1, Acvr1c, Prex1, Col27a1, Mir132			growth factor activity	MF	146	2	0.00387447	Ogn, Cxcl12
cellular response to stimulus	BP	7138	0.0109274	78	1.11761e-11	Adra1a, Arc, Atf3, Bach1, Btc, Anxa2, Cdkn1a, Socs3, Drd1, Egr2, Fos, Fosb, Gal, Gfra1, Gpr3, Hspb1, Hspa1b, Ifit1, Cyr61, Inhba, Itga5, Blnk, Smad7, Sik1, Nedd9, Pde6b, Pim1, Ptgs2, Rara, Rgs4, Sphk1, Spp1, Sdc1, Tgfb1i1, Timp1, Tnc, Trh, Vim, Wisp1, Zfp36, Gadd45g, Homer1, Tnfrsf12a, Bag3, Mapk6, Rasa4, Rrad, Clcf1, Angptl4, Rgs20, Pmepa1, Pear1, Plce1, Stk40, Amotl1, Srxn1, Lbh, Mapkapk3, Tspa…			regulation of response to wounding	BP	162	2	0.0047452	Capn3, Cd34
regulation of macromolecule metabolic process	BP	5181	0.0123528	64	2.54228e-11	Adra1a, Atf3, Bach1, Anxa2, Cd1d1, Cdkn1a, Socs3, Drd1, Egr2, Egr4, Fos, Fosb, Fosl2, Gal, Gfra1, Hspb1, Hspa1b, Ier2, Cyr61, Inhba, Itga5, Smad7, Sik1, Odc1, Pim1, Ptgs2, Ptx3, Rara, Sphk1, Serpina3n, Spp1, Tgfb1i1, Timp1, Tnc, Vim, Zfp36, Gadd45g, Bag3, Mapk6, Kcnip3, Clcf1, Pmepa1, Zbtb46, Plce1, Stk40, Samd4, Lbh, Spred1, Hspa1a, Trib1, Csrnp1, Sbno2, Kdm6b, Mapk4, Npas4, Fam129b, Samd11, Par…			response to temperature stimulus	BP	163	2	0.00480237	Cd34, Cxcl12
regulation of metabolic process	BP	5622	0.0119175	67	3.01311e-11	Adra1a, Atf3, Bach1, Anxa2, Cd1d1, Cdkn1a, Socs3, Drd1, Egr2, Egr4, Fos, Fosb, Fosl2, Gal, Gfra1, Gpr3, Hspb1, Hspa1b, Ier2, Cyr61, Inhba, Itga5, Smad7, Sik1, Odc1, Pim1, Ptgs2, Ptx3, Rara, Sphk1, Serpina3n, Spp1, Tgfb1i1, Timp1, Tnc, Vim, Zfp36, Gadd45g, Bag3, Mapk6, Kcnip3, Clcf1, Angptl4, Pmepa1, Zbtb46, Plce1, Stk40, Samd4, Lbh, Spred1, Hspa1a, Trib1, Csrnp1, Sbno2, Kdm6b, Mapk4, Npas4, Fam12…			side of membrane	CC	560	3	0.00505212	Cd34, Cxcl12
cellular process	BP	14709	0.00795431	117	3.03919e-11	Adra1a, Acan, Arc, Atf3, Bach1, Btc, Anxa2, Cd1d1, Cdh4, Cdkn1a, Socs3, Drd1, Egr2, Egr4, Emp1, Fgl2, Fos, Fosb, Fosl2, Gal, Gfra1, Gpr3, Hspb1, Hspa1b, Ier2, Ifit1, Cyr61, Inhba, Itga5, Blnk, Smad7, Sik1, Nedd9, Odc1, Cdk18, Pde6b, Pim1, Pros1, Ptgs1, Ptgs2, Ptx3, Rara, Rgs4, St8sia2, Sphk1, Serpina3n, Spp1, Sdc1, Tgfb1i1, Timp1, Tll1, Tnc, Tpbg, Trh, Vim, Wisp1, Zfp36, Gadd45g, Homer1, Tnfrsf12…			cell proliferation	BP	1947	5	0.00594799	Cd34, Crlf1, Cyp7b1, Cxcl12, Plk5
cell communication	BP	6217	0.0114203	71	3.39164e-11	Adra1a, Arc, Atf3, Btc, Cdkn1a, Socs3, Drd1, Fos, Gal, Gfra1, Gpr3, Hspb1, Cyr61, Inhba, Itga5, Blnk, Smad7, Sik1, Nedd9, Pde6b, Pim1, Ptgs1, Ptgs2, Rara, Rgs4, Sphk1, Spp1, Sdc1, Tgfb1i1, Timp1, Tnc, Trh, Vim, Wisp1, Zfp36, Gadd45g, Homer1, Tnfrsf12a, Bag3, Mapk6, Rasa4, Rrad, Clcf1, Angptl4, Rgs20, Pmepa1, Sorcs3, Pear1, Plce1, Stk40, Sv2c, C2cd4b, Amotl1, Lbh, Mapkapk3, Tspan9, Spred1, Trib1, …			positive regulation of epithelial cell proliferation	BP	194	2	0.00673163	Cyp7b1, Cxcl12
biological regulation	BP	11392	0.00886587	101	6.36949e-11	Adra1a, Acan, Arc, Atf3, Bach1, Btc, Anxa2, Cd1d1, Cdh4, Cdkn1a, Socs3, Drd1, Egr2, Egr4, Fos, Fosb, Fosl2, Gal, Gfra1, Gpr3, Hspb1, Hspa1b, Ier2, Cyr61, Inhba, Itga5, Blnk, Smad7, Sik1, Nedd9, Odc1, Pde6b, Pim1, Pros1, Ptgs1, Ptgs2, Ptx3, Rara, Rgs4, Sphk1, Serpina3n, Spp1, Sdc1, Tgfb1i1, Timp1, Tnc, Tpbg, Trh, Vim, Wisp1, Zfp36, Gadd45g, Homer1, Tnfrsf12a, Bag3, Mapk6, Rasa4, Rrad, Kcnip3, Clcf…			cell death	BP	2018	5	0.00692833	Capn3, Cd34, Crlf1, Cxcl12, Plk5
signaling	BP	6155	0.0113729	70	6.70613e-11	Adra1a, Arc, Atf3, Btc, Anxa2, Cdkn1a, Socs3, Drd1, Fos, Gal, Gfra1, Gpr3, Hspb1, Cyr61, Inhba, Itga5, Blnk, Smad7, Sik1, Nedd9, Pde6b, Pim1, Ptgs1, Ptgs2, Rara, Rgs4, Sphk1, Spp1, Sdc1, Tgfb1i1, Timp1, Tnc, Trh, Vim, Wisp1, Zfp36, Gadd45g, Homer1, Tnfrsf12a, Bag3, Mapk6, Rasa4, Rrad, Clcf1, Rgs20, Pmepa1, Sorcs3, Pear1, Plce1, Stk40, Sv2c, C2cd4b, Amotl1, Lbh, Mapkapk3, Tspan9, Spred1, Trib1, Cs…			cytokine activity	MF	202	2	0.00727815	Crlf1, Cxcl12
positive regulation of metabolic process	BP	3344	0.0146531	49	6.76465e-11	Adra1a, Atf3, Bach1, Anxa2, Cd1d1, Cdkn1a, Drd1, Egr2, Egr4, Fos, Fosb, Fosl2, Gal, Gfra1, Gpr3, Hspb1, Hspa1b, Ier2, Cyr61, Inhba, Itga5, Smad7, Pim1, Ptgs2, Ptx3, Rara, Sphk1, Spp1, Tgfb1i1, Tnc, Vim, Zfp36, Gadd45g, Clcf1, Angptl4, Plce1, Samd4, Lbh, Hspa1a, Trib1, Csrnp1, Sbno2, Kdm6b, Npas4, Fam129b, Parp3, Acvr1c			leukocyte chemotaxis	BP	204	2	0.00741785	Cyp7b1, Cxcl12
regulation of signaling	BP	3129	0.0150208	47	8.65059e-11	Adra1a, Arc, Atf3, Anxa2, Socs3, Drd1, Gal, Hspb1, Cyr61, Inhba, Smad7, Ptgs1, Ptgs2, Rara, Rgs4, Sphk1, Spp1, Tgfb1i1, Timp1, Trh, Gadd45g, Tnfrsf12a, Rasa4, Clcf1, Rgs20, Pmepa1, Sorcs3, Pear1, Plce1, Stk40, Lbh, Spred1, Trib1, Npas4, Igsf9b, Sulf1, Acvr1c, Prex1, Dusp4, Vgf, Gipr, Mir132, Itprip			positive regulation of developmental growth	BP	206	2	0.00755877	Capn3, Cxcl12
response to organic substance	BP	2693	0.0159673	43	1.13728e-10	Adra1a, Atf3, Socs3, Drd1, Egr2, Fos, Fosl2, Hspb1, Hspa1b, Ier2, Ifit1, Cyr61, Inhba, Smad7, Sik1, Pappa, Pim1, Ptgs2, Rara, Sphk1, Serpina3n, Spp1, Tgfb1i1, Timp1, Trh, Vim, Zfp36, Homer1, Mapk6, Pmepa1, Lbh, Mapkapk3, Hspa1a, Trib1, Sbno2, Mapk4, Npas4, Sulf1, Acvr1c, Vgf, Mir132, Serpina3i			negative regulation of neuron death	BP	230	2	0.00934397	Cd34, Crlf1
multicellular organismal process	BP	7640	0.0103403	79	1.42843e-10	Adam19, Adra1a, Acan, Arc, Atf3, Btc, Anxa2, Cd1d1, Cdh4, Socs3, Drd1, Egr2, Fos, Fosl2, Gal, Gfra1, Hspb1, Ier2, Cyr61, Inhba, Itga5, Smad7, Sik1, Odc1, Pde6b, Pim1, Pros1, Ptgs1, Ptgs2, Rara, Sphk1, Spp1, Tgfb1i1, Timp1, Tll1, Tnc, Tpbg, Trh, Vim, Wisp1, Zfp36, Gadd45g, Homer1, Tnfrsf12a, Mapk6, Nptx2, Kcnip3, Clcf1, Angptl4, Sorcs3, Zbtb46, Pear1, Plce1, Stk40, Amotl1, Lbh, Cdh22, Spred1, Trib…			cell-cell adhesion	BP	702	3	0.00942928	Cd34, Cxcl12, Stxbp6
positive regulation of nitrogen compound metabolic proces...	BP	2954	0.0152336	45	1.65997e-10	Adra1a, Atf3, Bach1, Anxa2, Cd1d1, Cdkn1a, Drd1, Egr2, Egr4, Fos, Fosb, Fosl2, Gal, Gfra1, Gpr3, Hspb1, Hspa1b, Ier2, Cyr61, Inhba, Itga5, Smad7, Pim1, Ptgs2, Ptx3, Rara, Sphk1, Spp1, Tgfb1i1, Vim, Zfp36, Gadd45g, Clcf1, Plce1, Samd4, Lbh, Hspa1a, Trib1, Csrnp1, Sbno2, Kdm6b, Npas4, Fam129b, Parp3, Acvr1c			cellular response to DNA damage stimulus	BP	708	3	0.00965099	Cxcl12, Macrod1, Plk5
regulation of multicellular organismal process	BP	3088	0.0148964	46	2.00588e-10	Adra1a, Arc, Anxa2, Cd1d1, Cdh4, Drd1, Egr2, Fos, Gal, Hspb1, Cyr61, Inhba, Itga5, Smad7, Pim1, Pros1, Ptgs1, Ptgs2, Rara, Sphk1, Spp1, Tgfb1i1, Timp1, Tpbg, Vim, Wisp1, Zfp36, Tnfrsf12a, Mapk6, Clcf1, Zbtb46, Amotl1, Lbh, Spred1, Trib1, Sulf1, Acvr1c, Prex1, Mir132			regulation of response to external stimulus	BP	715	3	0.00991354	Capn3, Cd34, Cxcl12
positive regulation of macromolecule metabolic process	BP	3090	0.0148867	46	2.05001e-10	Adra1a, Atf3, Bach1, Anxa2, Cd1d1, Cdkn1a, Drd1, Egr2, Egr4, Fos, Fosb, Fosl2, Gal, Gfra1, Hspb1, Hspa1b, Ier2, Cyr61, Inhba, Itga5, Smad7, Pim1, Ptgs2, Rara, Sphk1, Spp1, Tgfb1i1, Tnc, Vim, Zfp36, Gadd45g, Clcf1, Plce1, Samd4, Lbh, Hspa1a, Trib1, Csrnp1, Sbno2, Kdm6b, Npas4, Fam129b, Parp3, Acvr1c			vesicle organization	BP	247	2	0.0107119	Cd34, Stxbp6
regulation of cell communication	BP	3108	0.0148005	46	2.49129e-10	Adra1a, Arc, Atf3, Socs3, Drd1, Gal, Hspb1, Cyr61, Inhba, Smad7, Ptgs1, Ptgs2, Rara, Rgs4, Sphk1, Spp1, Tgfb1i1, Timp1, Trh, Gadd45g, Tnfrsf12a, Rasa4, Clcf1, Rgs20, Pmepa1, Sorcs3, Pear1, Plce1, Stk40, Lbh, Spred1, Trib1, Npas4, Igsf9b, Sulf1, Acvr1c, Prex1, Dusp4, Vgf, Gipr, Mir132, Itprip			regulation of calcium ion transport	BP	260	2	0.0118145	Capn3, Cxcl12
cell-cell signaling	BP	1438	0.0208623	30	3.56641e-10	Adra1a, Arc, Drd1, Gal, Cyr61, Inhba, Ptgs1, Ptgs2, Rara, Sphk1, Spp1, Sdc1, Tgfb1i1, Tnc, Trh, Wisp1, Clcf1, Sorcs3, Sv2c, C2cd4b, Amotl1, Npas4, Fam129b, Igsf9b, Sulf1, Acvr1c, Vgf, Gipr, Mir132			animal organ development	BP	3276	6	0.0122748	Capn3, Cd34, Cys1, Crlf1, Cyp7b1, Cxcl12
positive regulation of cellular metabolic process	BP	3082	0.0146009	45	6.67553e-10	Adra1a, Atf3, Bach1, Anxa2, Cd1d1, Cdkn1a, Drd1, Egr2, Egr4, Fos, Fosb, Fosl2, Gal, Gfra1, Gpr3, Hspb1, Hspa1b, Ier2, Cyr61, Inhba, Itga5, Smad7, Pim1, Ptgs2, Ptx3, Rara, Sphk1, Spp1, Tgfb1i1, Vim, Zfp36, Gadd45g, Clcf1, Plce1, Samd4, Lbh, Hspa1a, Trib1, Csrnp1, Sbno2, Kdm6b, Npas4, Fam129b, Parp3, Acvr1c			regulation of apoptotic process	BP	1480	4	0.012536	Capn3, Crlf1, Cxcl12, Plk5
regulation of primary metabolic process	BP	5045	0.011893	60	8.71181e-10	Adra1a, Atf3, Bach1, Anxa2, Cd1d1, Cdkn1a, Socs3, Drd1, Egr2, Egr4, Fos, Fosb, Fosl2, Gal, Gfra1, Gpr3, Hspb1, Hspa1b, Ier2, Cyr61, Inhba, Itga5, Smad7, Sik1, Odc1, Pim1, Ptgs2, Ptx3, Rara, Sphk1, Serpina3n, Spp1, Tgfb1i1, Timp1, Vim, Zfp36, Gadd45g, Bag3, Kcnip3, Clcf1, Angptl4, Pmepa1, Zbtb46, Plce1, Stk40, Samd4, Lbh, Spred1, Hspa1a, Trib1, Csrnp1, Sbno2, Kdm6b, Npas4, Fam129b, Samd11, Parp3, …			kidney development	BP	269	2	0.0126062	Cys1, Crlf1
regulation of nitrogen compound metabolic process	BP	4907	0.0120236	59	8.71899e-10	Adra1a, Atf3, Bach1, Anxa2, Cd1d1, Cdkn1a, Socs3, Drd1, Egr2, Egr4, Fos, Fosb, Fosl2, Gal, Gfra1, Gpr3, Hspb1, Hspa1b, Ier2, Cyr61, Inhba, Itga5, Smad7, Sik1, Odc1, Pim1, Ptgs2, Ptx3, Rara, Sphk1, Serpina3n, Spp1, Tgfb1i1, Timp1, Vim, Zfp36, Gadd45g, Bag3, Kcnip3, Clcf1, Pmepa1, Zbtb46, Plce1, Stk40, Samd4, Lbh, Spred1, Hspa1a, Trib1, Csrnp1, Sbno2, Kdm6b, Npas4, Fam129b, Samd11, Parp3, Sulf1, Ac…			positive regulation of developmental process	BP	1488	4	0.0127698	Capn3, Cd34, Cxcl12, Plk5
tissue development	BP	1842	0.0179153	33	1.90607e-09	Adra1a, Acan, Arc, Atf3, Socs3, Egr2, Fos, Fosl2, Gal, Cyr61, Inhba, Itga5, Smad7, Sik1, Pim1, Ptgs1, Ptgs2, Rara, Spp1, Tgfb1i1, Tnc, Vim, Wisp1, Zfp36, Homer1, Lbh, Sbno2, Kdm6b, Svil, Sulf1, Dusp4, Col27a1			regulation of programmed cell death	BP	1499	4	0.013096	Capn3, Crlf1, Cxcl12, Plk5
positive regulation of multicellular organismal process	BP	1849	0.0178475	33	2.09656e-09	Adra1a, Anxa2, Cd1d1, Cdh4, Fos, Gal, Hspb1, Cyr61, Inhba, Itga5, Pim1, Ptgs1, Ptgs2, Rara, Sphk1, Spp1, Tgfb1i1, Tpbg, Vim, Wisp1, Tnfrsf12a, Mapk6, Clcf1, Zbtb46, Amotl1, Lbh, Trib1, Sulf1			cell chemotaxis	BP	282	2	0.0137899	Cyp7b1, Cxcl12
regulation of cellular metabolic process	BP	5188	0.0115652	60	2.71619e-09	Adra1a, Atf3, Bach1, Anxa2, Cd1d1, Cdkn1a, Socs3, Drd1, Egr2, Egr4, Fos, Fosb, Fosl2, Gal, Gfra1, Gpr3, Hspb1, Hspa1b, Ier2, Cyr61, Inhba, Itga5, Smad7, Sik1, Pim1, Ptgs2, Ptx3, Rara, Sphk1, Serpina3n, Spp1, Tgfb1i1, Timp1, Vim, Zfp36, Gadd45g, Bag3, Kcnip3, Clcf1, Pmepa1, Zbtb46, Plce1, Stk40, Samd4, Lbh, Spred1, Hspa1a, Trib1, Csrnp1, Sbno2, Kdm6b, Npas4, Fam129b, Samd11, Parp3, Sulf1, Pcdh11x,…			system development	BP	4459	7	0.0141357	Capn3, Cd34, Cys1, Crlf1, Cyp7b1, Ogn, Cxcl12, Plk5
regulation of molecular function	BP	2415	0.015735	38	3.07842e-09	Adra1a, Arc, Anxa2, Cdkn1a, Socs3, Drd1, Gal, Hspb1, Hspa1b, Cyr61, Smad7, Sik1, Pim1, Ptgs2, Ptx3, Rara, Rgs4, Sphk1, Serpina3n, Timp1, Zfp36, Gadd45g, Homer1, Rasa4, Rrad, Angptl4, Plce1, Spred1, Trib1, Fam129b, Serinc2, Pcdh11x, Acvr1c, Prex1, Dusp4, Serpina3i			positive regulation of growth	BP	290	2	0.0145417	Capn3, Cxcl12
protein phosphorylation	BP	1778	0.0179978	32	3.19859e-09	Adra1a, Atf3, Anxa2, Cdkn1a, Socs3, Drd1, Gfra1, Hspb1, Cyr61, Inhba, Itga5, Smad7, Sik1, Cdk18, Pim1, Ptgs2, Rara, Sphk1, Zfp36, Gadd45g, Mapk6, Clcf1, Pmepa1, Plce1, Stk40, Mapkapk3, Spred1, Trib1, Mapk4, Acvr1c, Prex1, Dusp4			renal system development	BP	291	2	0.0146369	Cys1, Crlf1
binding	MF	12638	0.00822915	104	3.22075e-09	Adam19, Adra1a, Acan, Arc, Atf3, Bach1, Btc, Anxa2, Cd1d1, Cd1d2, Cdh4, Cdkn1a, Socs3, Drd1, Egr2, Egr4, Fos, Fosb, Fosl2, Gal, Gfra1, Hspb1, Hspa1b, Ier2, Ifit1, Cyr61, Inhba, Itga5, Blnk, Smad7, Sik1, Nedd9, Odc1, Pappa, Cdk18, Pde6b, Pim1, Pros1, Ptgs1, Ptgs2, Ptx3, Rara, Rgs4, Frrs1, St8sia2, Sphk1, Spp1, Sdc1, Tgfb1i1, Timp1, Tll1, Tnc, Trh, Vim, Wisp1, Zfp36, Gadd45g, Homer1, Tnfrsf12a, Bag…			striated muscle cell differentiation	BP	299	2	0.0154085	Capn3, Cxcl12
positive regulation of developmental process	BP	1488	0.0194892	29	3.52697e-09	Btc, Cd1d1, Cdh4, Socs3, Fos, Gal, Hspb1, Cyr61, Inhba, Itga5, Pim1, Ptgs2, Rara, Sphk1, Tgfb1i1, Tpbg, Vim, Wisp1, Zfp36, Tnfrsf12a, Mapk6, Clcf1, Medag, Zbtb46, Lbh, Trib1, Prex1			cytokine receptor binding	MF	303	2	0.0158009	Crlf1, Cxcl12
response to stress	BP	3254	0.0138291	45	3.81248e-09	Atf3, Bach1, Anxa2, Cd1d1, Cdkn1a, Socs3, Drd1, Fos, Fosl2, Gal, Hspb1, Hspa1b, Ifit1, Cyr61, Pros1, Ptgs1, Ptgs2, Ptx3, Sphk1, Serpina3n, Spp1, Sdc1, Tgfb1i1, Tnc, Vim, Zfp36, Gadd45g, Tnfrsf12a, Bag3, Kcnip3, Clcf1, Angptl4, Pear1, Srxn1, Mapkapk3, Spred1, Hspa1a, Trib1, Sbno2, Kdm6b, Npas4, Parp3, Vgf			positive regulation of ion transport	BP	305	2	0.0159986	Capn3, Cxcl12
cell death	BP	2018	0.0168484	34	4.88309e-09	Atf3, Btc, Cdkn1a, Socs3, Emp1, Fos, Gal, Hspb1, Hspa1b, Cyr61, Inhba, Itga5, Sik1, Pim1, Ptgs2, Rara, Sphk1, Spp1, Timp1, Wisp1, Zfp36, Gadd45g, Tnfrsf12a, Bag3, Kcnip3, Clcf1, Angptl4, Stk40, Csrnp1, Fam129b, Sulf1, Acvr1c, Itprip			signaling receptor binding	MF	1597	4	0.0162456	Capn3, Crlf1, Ogn, Cxcl12
positive regulation of cell differentiation	BP	1065	0.0225352	24	6.36863e-09	Btc, Cd1d1, Cdh4, Socs3, Fos, Hspb1, Cyr61, Inhba, Ptgs2, Rara, Sphk1, Tgfb1i1, Vim, Wisp1, Zfp36, Tnfrsf12a, Mapk6, Clcf1, Medag, Zbtb46, Trib1, Prex1			regulation of cell proliferation	BP	1611	4	0.016732	Crlf1, Cyp7b1, Cxcl12, Plk5
negative regulation of molecular function	BP	981	0.0234455	23	6.59992e-09	Anxa2, Cdkn1a, Socs3, Drd1, Hspb1, Hspa1b, Smad7, Sik1, Pim1, Ptgs2, Ptx3, Serpina3n, Timp1, Zfp36, Gadd45g, Rasa4, Rrad, Angptl4, Spred1, Trib1, Pcdh11x, Prex1, Dusp4, Serpina3i			cell surface	CC	882	3	0.0174547	Cd34, Cxcl12
negative regulation of catalytic activity	BP	664	0.0286145	19	6.82251e-09	Cdkn1a, Socs3, Drd1, Hspb1, Hspa1b, Smad7, Ptgs2, Ptx3, Serpina3n, Timp1, Zfp36, Gadd45g, Rasa4, Angptl4, Spred1, Trib1, Pcdh11x, Prex1, Dusp4, Serpina3i			molecular function regulator	MF	1678	4	0.0191904	Capn3, Crlf1, Ogn, Cxcl12
regulation of cell death	BP	1644	0.0182482	30	8.15703e-09	Atf3, Btc, Cdkn1a, Socs3, Fos, Gal, Hspb1, Hspa1b, Cyr61, Inhba, Itga5, Pim1, Ptgs2, Rara, Sphk1, Spp1, Timp1, Wisp1, Zfp36, Gadd45g, Tnfrsf12a, Bag3, Kcnip3, Clcf1, Angptl4, Stk40, Fam129b, Acvr1c, Itprip			negative regulation of apoptotic process	BP	920	3	0.019522	Capn3, Crlf1, Cxcl12
cellular response to chemical stimulus	BP	2622	0.0148741	39	8.67551e-09	Atf3, Bach1, Anxa2, Socs3, Drd1, Egr2, Fos, Fosb, Hspb1, Hspa1b, Ifit1, Cyr61, Inhba, Smad7, Sik1, Pim1, Rara, Sphk1, Spp1, Tgfb1i1, Trh, Vim, Zfp36, Mapk6, Rasa4, Pmepa1, Srxn1, Lbh, Hspa1a, Trib1, Sbno2, Kdm6b, Mapk4, Npas4, Sulf1, Acvr1c, Prex1, Scd4, Mir132			wound healing	BP	341	2	0.0197406	Capn3, Cd34
response to endogenous stimulus	BP	1295	0.0200772	26	1.45625e-08	Adra1a, Socs3, Drd1, Egr2, Fos, Fosl2, Ier2, Cyr61, Inhba, Smad7, Sik1, Pappa, Rara, Serpina3n, Spp1, Tgfb1i1, Timp1, Trh, Zfp36, Pmepa1, Lbh, Npas4, Sulf1, Acvr1c, Vgf, Serpina3i			positive regulation of neuron projection development	BP	345	2	0.0201773	Cxcl12, Plk5
phosphorylation	BP	2114	0.0160833	34	1.56964e-08	Adra1a, Atf3, Anxa2, Cdkn1a, Socs3, Drd1, Gfra1, Hspb1, Cyr61, Inhba, Itga5, Smad7, Sik1, Cdk18, Pim1, Ptgs2, Rara, Sphk1, Zfp36, Gadd45g, Mapk6, Clcf1, Pmepa1, Plce1, Stk40, Uck2, Mapkapk3, Spred1, Trib1, Mapk4, Itpkc, Acvr1c, Prex1, Dusp4			extracellular region part	CC	1705	4	0.020243	Cd34, Crlf1, Ogn, Cxcl12
regulation of cell differentiation	BP	1827	0.0169677	31	2.36592e-08	Arc, Btc, Cd1d1, Cdh4, Socs3, Fos, Gal, Hspb1, Cyr61, Inhba, Smad7, Sik1, Ptgs2, Rara, Sphk1, Tgfb1i1, Vim, Wisp1, Zfp36, Tnfrsf12a, Mapk6, Clcf1, Medag, Zbtb46, Lbh, Trib1, Prex1, Mir132			regulation of epithelial cell proliferation	BP	347	2	0.0203971	Cyp7b1, Cxcl12
regulation of developmental process	BP	2610	0.0145594	38	2.57543e-08	Arc, Btc, Anxa2, Cd1d1, Cdh4, Socs3, Fos, Gal, Hspb1, Cyr61, Inhba, Itga5, Smad7, Sik1, Pim1, Ptgs2, Rara, Sphk1, Tgfb1i1, Timp1, Tpbg, Vim, Wisp1, Zfp36, Tnfrsf12a, Mapk6, Clcf1, Medag, Zbtb46, Lbh, Spred1, Trib1, Sulf1, Acvr1c, Prex1, Mir132			cellular response to chemical stimulus	BP	2622	5	0.0204279	Capn3, Cd34, Cyp7b1, Cxcl12, Plk5
metabolic process	BP	9828	0.00885226	87	2.90739e-08	Adam19, Adra1a, Acan, Atf3, Bach1, Anxa2, Cd1d1, Cdkn1a, Socs3, Drd1, Egr2, Egr4, Fos, Fosb, Fosl2, Gal, Gfra1, Gpr3, Hspb1, Hspa1b, Ier2, Cyr61, Inhba, Itga5, Smad7, Sik1, Odc1, Pappa, Cdk18, Pde6b, Pim1, Ptgs1, Ptgs2, Ptx3, Rara, Frrs1, St8sia2, Sphk1, Serpina3n, Spp1, Tgfb1i1, Timp1, Tll1, Tnc, Trh, Vim, Zfp36, Gadd45g, Bag3, Mapk6, Kcnip3, Clcf1, Angptl4, Pmepa1, Zbtb46, Plce1, Stk40, Samd4, …			negative regulation of programmed cell death	BP	936	3	0.0204321	Capn3, Crlf1, Cxcl12
cell surface receptor signaling pathway	BP	2285	0.0153173	35	3.12078e-08	Arc, Atf3, Btc, Socs3, Fos, Gfra1, Hspb1, Cyr61, Inhba, Itga5, Blnk, Smad7, Nedd9, Sphk1, Sdc1, Tgfb1i1, Timp1, Vim, Wisp1, Homer1, Tnfrsf12a, Bag3, Mapk6, Clcf1, Pmepa1, Pear1, Amotl1, Mapkapk3, Tspan9, Trib1, Csrnp1, Mapk4, Npas4, Igsf9b, Sulf1, Acvr1c, Gipr, Itprip			regulation of neuron death	BP	349	2	0.020618	Cd34, Crlf1
growth	BP	1069	0.0215154	23	3.23358e-08	Adra1a, Cdh4, Cdkn1a, Socs3, Emp1, Gal, Cyr61, Inhba, Nedd9, Pim1, Rara, Sphk1, Tnc, Wisp1, Tnfrsf12a, Rrad, Cgref1, Stk40, Acvr1c, Col27a1			response to abiotic stimulus	BP	944	3	0.020896	Capn3, Cd34, Cxcl12
protein binding	MF	8655	0.00924321	80	3.44917e-08	Adam19, Adra1a, Acan, Arc, Atf3, Bach1, Btc, Anxa2, Cd1d1, Cdh4, Cdkn1a, Socs3, Drd1, Egr2, Fos, Gal, Gfra1, Hspb1, Hspa1b, Ifit1, Cyr61, Inhba, Itga5, Blnk, Smad7, Sik1, Nedd9, Odc1, Pim1, Ptgs2, Ptx3, Rara, Rgs4, St8sia2, Sphk1, Spp1, Sdc1, Tgfb1i1, Timp1, Tnc, Trh, Vim, Wisp1, Zfp36, Gadd45g, Homer1, Tnfrsf12a, Bag3, Mapk6, Rrad, Kcnip3, Clcf1, Angptl4, Pmepa1, Sorcs3, Zbtb46, Plce1, Stk40, C2…			positive regulation of cell proliferation	BP	961	3	0.0219016	Crlf1, Cyp7b1, Cxcl12
regulation of multicellular organismal development	BP	2086	0.0158198	33	4.03751e-08	Arc, Cd1d1, Cdh4, Fos, Gal, Hspb1, Cyr61, Inhba, Itga5, Smad7, Pim1, Ptgs2, Rara, Sphk1, Tgfb1i1, Timp1, Tpbg, Vim, Wisp1, Zfp36, Tnfrsf12a, Mapk6, Clcf1, Zbtb46, Lbh, Spred1, Trib1, Sulf1, Acvr1c, Prex1, Mir132			muscle cell differentiation	BP	380	2	0.0241707	Capn3, Cxcl12
signal transduction	BP	5707	0.0106886	61	4.20022e-08	Adra1a, Arc, Atf3, Btc, Cdkn1a, Socs3, Drd1, Fos, Gal, Gfra1, Gpr3, Hspb1, Cyr61, Inhba, Itga5, Blnk, Smad7, Sik1, Nedd9, Pde6b, Pim1, Ptgs2, Rara, Rgs4, Sphk1, Sdc1, Tgfb1i1, Timp1, Trh, Vim, Wisp1, Zfp36, Gadd45g, Homer1, Tnfrsf12a, Bag3, Mapk6, Rasa4, Rrad, Clcf1, Rgs20, Pmepa1, Pear1, Plce1, Stk40, Amotl1, Lbh, Mapkapk3, Tspan9, Spred1, Trib1, Csrnp1, Mapk4, Npas4, Igsf9b, Sulf1, Acvr1c, Prex…			regulation of developmental growth	BP	383	2	0.0245272	Capn3, Cxcl12
regulation of apoptotic process	BP	1480	0.0182432	27	5.34403e-08	Atf3, Btc, Cdkn1a, Socs3, Gal, Hspb1, Hspa1b, Cyr61, Inhba, Itga5, Pim1, Ptgs2, Rara, Sphk1, Spp1, Timp1, Zfp36, Gadd45g, Tnfrsf12a, Bag3, Kcnip3, Clcf1, Angptl4, Stk40, Fam129b, Acvr1c, Itprip			regulation of DNA-binding transcription factor activity	BP	383	2	0.0245272	Capn3, Cys1
regulation of response to stimulus	BP	3562	0.0126334	45	6.24535e-08	Adra1a, Arc, Atf3, Anxa2, Cd1d1, Socs3, Gal, Hspb1, Cyr61, Inhba, Smad7, Pros1, Ptgs2, Rara, Rgs4, Sphk1, Tgfb1i1, Timp1, Wisp1, Zfp36, Gadd45g, Tnfrsf12a, Rasa4, Clcf1, Rgs20, Pmepa1, Pear1, Plce1, Stk40, Lbh, Mapkapk3, Spred1, Trib1, Sbno2, Igsf9b, Sulf1, Prex1, Dusp4, Gipr, Itprip			neuron death	BP	387	2	0.0250059	Cd34, Crlf1
regulation of programmed cell death	BP	1499	0.018012	27	6.9334e-08	Atf3, Btc, Cdkn1a, Socs3, Gal, Hspb1, Hspa1b, Cyr61, Inhba, Itga5, Pim1, Ptgs2, Rara, Sphk1, Spp1, Timp1, Zfp36, Gadd45g, Tnfrsf12a, Bag3, Kcnip3, Clcf1, Angptl4, Stk40, Fam129b, Acvr1c, Itprip			secretion by cell	BP	1014	3	0.0252086	Cd34, Cxcl12, Stxbp6
negative regulation of cell communication	BP	1305	0.0191571	25	7.18072e-08	Adra1a, Atf3, Socs3, Drd1, Hspb1, Smad7, Ptgs1, Ptgs2, Rgs4, Tgfb1i1, Rasa4, Rgs20, Pmepa1, Sorcs3, Pear1, Lbh, Spred1, Trib1, Sulf1, Acvr1c, Prex1, Dusp4, Gipr, Itprip			apoptotic process	BP	1824	4	0.0253187	Capn3, Crlf1, Cxcl12, Plk5
negative regulation of signaling	BP	1309	0.0190985	25	7.61518e-08	Adra1a, Atf3, Socs3, Drd1, Hspb1, Smad7, Ptgs1, Ptgs2, Rgs4, Tgfb1i1, Rasa4, Rgs20, Pmepa1, Sorcs3, Pear1, Lbh, Spred1, Trib1, Sulf1, Acvr1c, Prex1, Dusp4, Gipr, Itprip			regulation of cell differentiation	BP	1827	4	0.025456	Capn3, Cd34, Cxcl12, Plk5
apoptotic process	BP	1824	0.0164474	30	8.38127e-08	Atf3, Btc, Cdkn1a, Socs3, Gal, Hspb1, Hspa1b, Cyr61, Inhba, Itga5, Sik1, Pim1, Ptgs2, Rara, Sphk1, Spp1, Timp1, Zfp36, Gadd45g, Tnfrsf12a, Bag3, Kcnip3, Clcf1, Angptl4, Stk40, Csrnp1, Fam129b, Sulf1, Acvr1c, Itprip			tissue development	BP	1842	4	0.0261497	Capn3, Crlf1, Cyp7b1, Cxcl12
programmed cell death	BP	1861	0.0161204	30	1.30053e-07	Atf3, Btc, Cdkn1a, Socs3, Gal, Hspb1, Hspa1b, Cyr61, Inhba, Itga5, Sik1, Pim1, Ptgs2, Rara, Sphk1, Spp1, Timp1, Zfp36, Gadd45g, Tnfrsf12a, Bag3, Kcnip3, Clcf1, Angptl4, Stk40, Csrnp1, Fam129b, Sulf1, Acvr1c, Itprip			positive regulation of transport	BP	1029	3	0.026192	Capn3, Cd34, Cxcl12
response to external stimulus	BP	2106	0.0151947	32	1.73095e-07	Adra1a, Atf3, Anxa2, Cdh4, Cdkn1a, Socs3, Egr2, Fos, Hspb1, Ifit1, Cyr61, Sik1, Pde6b, Pim1, Pros1, Ptgs2, Ptx3, Rara, Spp1, Zfp36, Bag3, Clcf1, Angptl4, Mapkapk3, Trib1, Sbno2, Acvr1c, Prex1, Scd4, Vgf			multicellular organism development	BP	5014	7	0.0264247	Capn3, Cd34, Cys1, Crlf1, Cyp7b1, Ogn, Cxcl12, Plk5
cyclooxygenase pathway	BP	3	1	3	1.77257e-07	Ptgs1, Ptgs2, Sphk1			negative regulation of biological process	BP	5018	7	0.0265348	Capn3, Cd34, Cys1, Crlf1, Cyp7b1, Cxcl12, Plk5
circulatory system development	BP	1096	0.020073	22	2.22511e-07	Adam19, Adra1a, Acan, Anxa2, Socs3, Hspb1, Cyr61, Itga5, Smad7, Sik1, Pim1, Ptgs2, Rara, Sphk1, Wisp1, Tnfrsf12a, Angptl4, Amotl1, Spred1, Kdm6b, Sulf1			positive regulation of cellular process	BP	5033	7	0.0269507	Capn3, Cd34, Cys1, Crlf1, Cyp7b1, Cxcl12, Plk5
regulation of localization	BP	2712	0.0136431	37	2.22866e-07	Acan, Arc, Anxa2, Cdkn1a, Drd1, Gal, Hspb1, Cyr61, Inhba, Itga5, Sik1, Pros1, Ptgs1, Ptgs2, Ptx3, Sphk1, Spp1, Sdc1, Timp1, Trh, Vim, Zfp36, Homer1, Bag3, Rrad, Kcnip3, Clcf1, C2cd4b, Amotl1, Spred1, Trib1, Sulf1, Acvr1c, Prex1, Gipr			calcium ion transport	BP	403	2	0.0269593	Capn3, Cxcl12
regulation of protein metabolic process	BP	2602	0.0138355	36	2.43966e-07	Adra1a, Atf3, Anxa2, Cd1d1, Cdkn1a, Socs3, Drd1, Gfra1, Hspb1, Hspa1b, Cyr61, Inhba, Itga5, Smad7, Odc1, Pim1, Ptgs2, Ptx3, Rara, Sphk1, Serpina3n, Timp1, Vim, Zfp36, Gadd45g, Clcf1, Pmepa1, Plce1, Stk40, Samd4, Spred1, Hspa1a, Trib1, Acvr1c, Prex1, Dusp4, Serpina3i			programmed cell death	BP	1861	4	0.0270451	Capn3, Crlf1, Cxcl12, Plk5
response to hormone	BP	676	0.0251479	17	2.8536e-07	Adra1a, Socs3, Egr2, Fosl2, Inhba, Sik1, Pappa, Rara, Serpina3n, Spp1, Timp1, Trh, Zfp36, Lbh, Npas4, Acvr1c, Vgf, Serpina3i			regulation of metal ion transport	BP	405	2	0.0272077	Capn3, Cxcl12
negative regulation of protein metabolic process	BP	1036	0.0202703	21	3.70591e-07	Atf3, Anxa2, Cdkn1a, Socs3, Drd1, Hspb1, Hspa1b, Smad7, Ptgs2, Ptx3, Rara, Serpina3n, Timp1, Zfp36, Gadd45g, Pmepa1, Samd4, Spred1, Trib1, Prex1, Dusp4, Serpina3i			regulation of transport	BP	1865	4	0.027236	Capn3, Cd34, Cxcl12, Stxbp6
negative regulation of cell death	BP	1041	0.0201729	21	4.00901e-07	Btc, Cdkn1a, Socs3, Hspb1, Hspa1b, Cyr61, Itga5, Pim1, Ptgs2, Rara, Sphk1, Spp1, Timp1, Wisp1, Bag3, Clcf1, Angptl4, Stk40, Fam129b, Itprip			positive regulation of cell differentiation	BP	1065	3	0.0286378	Cd34, Cxcl12, Plk5
regulation of biological quality	BP	3794	0.0118608	45	4.03516e-07	Adra1a, Arc, Btc, Anxa2, Cdh4, Drd1, Gal, Gpr3, Inhba, Smad7, Pde6b, Pim1, Pros1, Ptgs1, Ptgs2, Ptx3, Rara, Sphk1, Spp1, Tpbg, Trh, Vim, Zfp36, Homer1, Tnfrsf12a, Bag3, Clcf1, Angptl4, Sorcs3, Pear1, Samd4, C2cd4b, Hspa1a, Npas4, Fam129b, Igsf9b, Parp3, Acvr1c, Prex1, Vgf, Gipr, Mir132			tube development	BP	1079	3	0.0296216	Cd34, Crlf1, Cxcl12
cellular response to organic substance	BP	2081	0.0148967	31	4.38014e-07	Atf3, Socs3, Drd1, Egr2, Fos, Hspb1, Hspa1b, Ifit1, Cyr61, Inhba, Smad7, Sik1, Pim1, Rara, Sphk1, Spp1, Tgfb1i1, Trh, Vim, Zfp36, Mapk6, Pmepa1, Lbh, Hspa1a, Trib1, Sbno2, Mapk4, Npas4, Sulf1, Acvr1c, Mir132			positive regulation of neuron differentiation	BP	442	2	0.0319731	Cxcl12, Plk5
biological_process	BP	20022	0.00649286	130	4.42343e-07	Adam19, Adra1a, Acan, Arc, Atf3, Bach1, Btc, Anxa2, Cd1d1, Cd1d2, Cdh4, Cdkn1a, Socs3, Drd1, Egr2, Egr4, Emp1, Fgl2, Fos, Fosb, Fosl2, Gal, Gfra1, Gpr3, Hspb1, Hspa1b, Ier2, Ifit1, Cyr61, Inhba, Itga5, Blnk, Smad7, Sik1, Nedd9, Odc1, Pappa, Cdk18, Pde6b, Pim1, Pros1, Ptgs1, Ptgs2, Ptx3, Rara, Rgs4, Frrs1, St8sia2, Sphk1, Serpina3n, Spp1, Sdc1, Tgfb1i1, Timp1, Tll1, Tnc, Tpbg, Trh, Vim, Wisp1, Zfp…			positive regulation of secretion by cell	BP	446	2	0.032507	Cd34, Cxcl12
regulation of signal transduction	BP	2675	0.0134579	36	4.80513e-07	Adra1a, Arc, Atf3, Socs3, Hspb1, Cyr61, Inhba, Smad7, Ptgs2, Rara, Rgs4, Sphk1, Tgfb1i1, Timp1, Gadd45g, Tnfrsf12a, Rasa4, Clcf1, Rgs20, Pmepa1, Pear1, Plce1, Stk40, Lbh, Spred1, Trib1, Igsf9b, Sulf1, Prex1, Dusp4, Gipr, Itprip			positive regulation of cell projection organization	BP	449	2	0.0329098	Cxcl12, Plk5
response to oxygen-containing compound	BP	1357	0.0176861	24	5.83717e-07	Socs3, Drd1, Egr2, Fos, Fosl2, Inhba, Pim1, Ptgs2, Rara, Serpina3n, Spp1, Zfp36, Homer1, Mapkapk3, Trib1, Sbno2, Kdm6b, Npas4, Acvr1c, Vgf, Mir132, Serpina3i			divalent metal ion transport	BP	450	2	0.0330446	Capn3, Cxcl12
negative regulation of cellular protein metabolic process	BP	973	0.020555	20	5.84773e-07	Atf3, Anxa2, Cdkn1a, Socs3, Drd1, Hspb1, Hspa1b, Smad7, Ptgs2, Rara, Serpina3n, Timp1, Zfp36, Gadd45g, Pmepa1, Samd4, Spred1, Trib1, Prex1, Dusp4, Serpina3i			anatomical structure formation involved in morphogenesis	BP	1126	3	0.0330581	Capn3, Cd34, Cxcl12
organic substance metabolic process	BP	9350	0.0086631	81	6.18046e-07	Adam19, Adra1a, Acan, Atf3, Bach1, Anxa2, Cd1d1, Cdkn1a, Socs3, Drd1, Egr2, Egr4, Fos, Fosb, Fosl2, Gal, Gfra1, Gpr3, Hspb1, Hspa1b, Ier2, Cyr61, Inhba, Itga5, Smad7, Sik1, Odc1, Pappa, Cdk18, Pde6b, Pim1, Ptgs1, Ptgs2, Ptx3, Rara, St8sia2, Sphk1, Serpina3n, Spp1, Tgfb1i1, Timp1, Tll1, Tnc, Trh, Vim, Zfp36, Gadd45g, Bag3, Mapk6, Kcnip3, Clcf1, Angptl4, Pmepa1, Zbtb46, Plce1, Stk40, Samd4, Lbh, Uc…			epithelium development	BP	1128	3	0.0332089	Crlf1, Cyp7b1, Cxcl12
anatomical structure morphogenesis	BP	2598	0.0134719	35	7.14045e-07	Acan, Arc, Anxa2, Cdh4, Socs3, Egr2, Gal, Gfra1, Hspb1, Cyr61, Inhba, Itga5, Smad7, Pim1, Ptgs2, Rara, Sphk1, Tgfb1i1, Tnc, Vim, Tnfrsf12a, Angptl4, Stk40, Amotl1, Crispld2, Cdh22, Spred1, Megf11, Csrnp1, Sbno2, Kdm6b, Sulf1, Prex1, Dusp4, Col27a1			cytoplasmic region	CC	453	2	0.0334501	Cys1, Stxbp6
phosphate-containing compound metabolic process	BP	2849	0.012987	37	7.60536e-07	Adra1a, Atf3, Anxa2, Cdkn1a, Socs3, Drd1, Gfra1, Gpr3, Hspb1, Cyr61, Inhba, Itga5, Smad7, Sik1, Cdk18, Pde6b, Pim1, Ptgs2, Rara, Sphk1, Zfp36, Gadd45g, Mapk6, Clcf1, Pmepa1, Plce1, Stk40, Uck2, Mapkapk3, Spred1, Trib1, Mapk4, Serinc2, Itpkc, Pcdh11x, Acvr1c, Prex1, Dusp4, Plpp4			divalent inorganic cation transport	BP	453	2	0.0334501	Capn3, Cxcl12
regulation of protein phosphorylation	BP	1380	0.0173913	24	7.87674e-07	Adra1a, Atf3, Anxa2, Cdkn1a, Socs3, Drd1, Gfra1, Hspb1, Cyr61, Inhba, Itga5, Smad7, Pim1, Ptgs2, Rara, Sphk1, Gadd45g, Clcf1, Pmepa1, Plce1, Stk40, Spred1, Trib1, Prex1, Dusp4			response to wounding	BP	454	2	0.0335857	Capn3, Cd34
cellular macromolecule metabolic process	BP	6790	0.0095729	65	8.34683e-07	Adra1a, Acan, Atf3, Bach1, Anxa2, Cdkn1a, Socs3, Drd1, Egr2, Egr4, Fos, Fosb, Fosl2, Gal, Gfra1, Hspb1, Hspa1b, Ier2, Cyr61, Inhba, Itga5, Smad7, Sik1, Cdk18, Pim1, Ptgs2, Ptx3, Rara, St8sia2, Sphk1, Serpina3n, Spp1, Tgfb1i1, Timp1, Vim, Zfp36, Gadd45g, Bag3, Mapk6, Kcnip3, Clcf1, Pmepa1, Zbtb46, Plce1, Stk40, Samd4, Lbh, Mapkapk3, Spred1, Hspa1a, Trib1, Csrnp1, Sbno2, Kdm6b, Mapk4, Npas4, Fam129…			secretion	BP	1167	3	0.0362239	Cd34, Cxcl12, Stxbp6
macromolecule metabolic process	BP	7906	0.00910701	72	8.48425e-07	Adam19, Adra1a, Acan, Atf3, Bach1, Anxa2, Cd1d1, Cdkn1a, Socs3, Drd1, Egr2, Egr4, Fos, Fosb, Fosl2, Gal, Gfra1, Hspb1, Hspa1b, Ier2, Cyr61, Inhba, Itga5, Smad7, Sik1, Odc1, Pappa, Cdk18, Pim1, Ptgs2, Ptx3, Rara, St8sia2, Sphk1, Serpina3n, Spp1, Tgfb1i1, Timp1, Tll1, Tnc, Vim, Zfp36, Gadd45g, Bag3, Mapk6, Kcnip3, Clcf1, Pmepa1, Zbtb46, Plce1, Stk40, Samd4, Lbh, Mapkapk3, Spred1, Hspa1a, Trib1, Csr…			regulation of multicellular organismal development	BP	2086	4	0.0391129	Capn3, Cd34, Cxcl12, Plk5
striated muscle tissue development	BP	424	0.0306604	13	8.98078e-07	Adra1a, Atf3, Egr2, Fos, Smad7, Sik1, Pim1, Rara, Wisp1, Homer1, Kdm6b, Svil			positive regulation of secretion	BP	498	2	0.0397683	Cd34, Cxcl12
phosphorus metabolic process	BP	2870	0.012892	37	9.10515e-07	Adra1a, Atf3, Anxa2, Cdkn1a, Socs3, Drd1, Gfra1, Gpr3, Hspb1, Cyr61, Inhba, Itga5, Smad7, Sik1, Cdk18, Pde6b, Pim1, Ptgs2, Rara, Sphk1, Zfp36, Gadd45g, Mapk6, Clcf1, Pmepa1, Plce1, Stk40, Uck2, Mapkapk3, Spred1, Trib1, Mapk4, Serinc2, Itpkc, Pcdh11x, Acvr1c, Prex1, Dusp4, Plpp4			angiogenesis	BP	501	2	0.0402049	Cd34, Cxcl12
regulation of cell proliferation	BP	1611	0.016139	26	1.04157e-06	Atf3, Btc, Anxa2, Cd1d1, Cdkn1a, Fosl2, Gal, Cyr61, Inhba, Odc1, Pim1, Ptgs1, Ptgs2, Rara, Sphk1, Timp1, Tnc, Vim, Wisp1, Zfp36, Clcf1, Lbh, Trib1, Fam129b, Sulf1, Acvr1c			response to external stimulus	BP	2106	4	0.0403187	Capn3, Cd34, Cyp7b1, Cxcl12
negative regulation of apoptotic process	BP	920	0.0206522	19	1.07694e-06	Btc, Cdkn1a, Socs3, Hspb1, Hspa1b, Cyr61, Itga5, Pim1, Ptgs2, Rara, Sphk1, Spp1, Timp1, Bag3, Clcf1, Angptl4, Stk40, Fam129b, Itprip			anatomical structure development	BP	5461	7	0.0409242	Capn3, Cd34, Cys1, Crlf1, Cyp7b1, Ogn, Cxcl12, Plk5
cellular metabolic process	BP	8949	0.00871606	78	1.08982e-06	Adra1a, Acan, Atf3, Bach1, Anxa2, Cd1d1, Cdkn1a, Socs3, Drd1, Egr2, Egr4, Fos, Fosb, Fosl2, Gal, Gfra1, Gpr3, Hspb1, Hspa1b, Ier2, Cyr61, Inhba, Itga5, Smad7, Sik1, Odc1, Cdk18, Pde6b, Pim1, Ptgs1, Ptgs2, Ptx3, Rara, St8sia2, Sphk1, Serpina3n, Spp1, Tgfb1i1, Timp1, Trh, Vim, Zfp36, Gadd45g, Bag3, Mapk6, Kcnip3, Clcf1, Pmepa1, Zbtb46, Plce1, Stk40, Samd4, Lbh, Uck2, Mapkapk3, Spred1, Hspa1a, Trib1…			regulation of response to stress	BP	1230	3	0.0413924	Capn3, Cd34, Cxcl12
regulation of cellular protein metabolic process	BP	2418	0.0136476	33	1.22893e-06	Adra1a, Atf3, Anxa2, Cdkn1a, Socs3, Drd1, Gfra1, Hspb1, Hspa1b, Cyr61, Inhba, Itga5, Smad7, Pim1, Ptgs2, Rara, Sphk1, Serpina3n, Timp1, Vim, Zfp36, Gadd45g, Clcf1, Pmepa1, Plce1, Stk40, Samd4, Spred1, Hspa1a, Trib1, Acvr1c, Prex1, Dusp4, Serpina3i			cell adhesion	BP	1265	3	0.0444218	Cd34, Cxcl12, Stxbp6
negative regulation of transferase activity	BP	242	0.0413223	10	1.24043e-06	Cdkn1a, Socs3, Drd1, Hspb1, Smad7, Zfp36, Gadd45g, Spred1, Trib1, Prex1, Dusp4			biological adhesion	BP	1277	3	0.0454864	Cd34, Cxcl12, Stxbp6
negative regulation of programmed cell death	BP	936	0.0202991	19	1.38994e-06	Btc, Cdkn1a, Socs3, Hspb1, Hspa1b, Cyr61, Itga5, Pim1, Ptgs2, Rara, Sphk1, Spp1, Timp1, Bag3, Clcf1, Angptl4, Stk40, Fam129b, Itprip			morphogenesis of an epithelium	BP	537	2	0.0455878	Cyp7b1, Cxcl12
muscle tissue development	BP	445	0.0292135	13	1.53648e-06	Adra1a, Atf3, Egr2, Fos, Smad7, Sik1, Pim1, Rara, Wisp1, Homer1, Kdm6b, Svil			monocarboxylic acid metabolic process	BP	539	2	0.0458945	Cyp7b1, Echdc2
regulation of catalytic activity	BP	1767	0.0152801	27	1.77539e-06	Adra1a, Cdkn1a, Socs3, Drd1, Hspb1, Hspa1b, Cyr61, Smad7, Pim1, Ptgs2, Ptx3, Rgs4, Serpina3n, Timp1, Zfp36, Gadd45g, Rasa4, Angptl4, Plce1, Spred1, Trib1, Serinc2, Pcdh11x, Acvr1c, Prex1, Dusp4, Serpina3i			response to stress	BP	3254	5	0.0471939	Capn3, Cd34, Cxcl12, Macrod1, Plk5
response to lipid	BP	691	0.0231548	16	1.92528e-06	Fosl2, Inhba, Pappa, Pim1, Ptgs2, Rara, Spp1, Zfp36, Lbh, Mapkapk3, Trib1, Sbno2, Npas4, Mir132			chemotaxis	BP	552	2	0.0479071	Cyp7b1, Cxcl12
protein metabolic process	BP	4998	0.0104042	52	2.06553e-06	Adam19, Adra1a, Acan, Atf3, Bach1, Anxa2, Cd1d1, Cdkn1a, Socs3, Drd1, Gfra1, Hspb1, Hspa1b, Cyr61, Inhba, Itga5, Smad7, Sik1, Odc1, Pappa, Cdk18, Pim1, Ptgs2, Ptx3, Rara, St8sia2, Sphk1, Serpina3n, Tgfb1i1, Timp1, Tll1, Vim, Zfp36, Gadd45g, Mapk6, Clcf1, Pmepa1, Plce1, Stk40, Samd4, Mapkapk3, Spred1, Hspa1a, Trib1, Kdm6b, Mapk4, Parp3, Zdhhc22, Sulf1, Acvr1c, Prex1, Dusp4, Serpina3i			taxis	BP	554	2	0.0482197	Cyp7b1, Cxcl12
modulation of chemical synaptic transmission	BP	536	0.0261194	14	2.21939e-06	Adra1a, Arc, Drd1, Ptgs2, Rara, Sphk1, Sorcs3, Npas4, Igsf9b, Vgf, Mir132			extracellular region	CC	2231	4	0.0483575	Cd34, Crlf1, Ogn, Cxcl12
molecular function regulator	MF	1678	0.0154946	26	2.22014e-06	Btc, Anxa2, Cdkn1a, Socs3, Gal, Hspb1, Inhba, Rara, Rgs4, Serpina3n, Spp1, Timp1, Trh, Bag3, Rasa4, Kcnip3, Clcf1, Angptl4, Rgs20, Plce1, Spred1, Trib1, Prex1, Vgf, Itprip, Serpina3i			positive regulation of neurogenesis	BP	555	2	0.0483763	Cxcl12, Plk5
regulation of trans-synaptic signaling	BP	537	0.0260708	14	2.26795e-06	Adra1a, Arc, Drd1, Ptgs2, Rara, Sphk1, Sorcs3, Npas4, Igsf9b, Vgf, Mir132
cell development	BP	2266	0.0136805	31	2.69194e-06	Adra1a, Acan, Arc, Anxa2, Cdh4, Drd1, Egr2, Fosl2, Gal, Gfra1, Hspb1, Inhba, Rara, Sphk1, Sdc1, Tnc, Vim, Wisp1, Homer1, Tnfrsf12a, Mapk6, Nptx2, Clcf1, Trib1, Sulf1, Prex1, Col27a1, Mir132
plasma membrane	CC	4903	0.0104018	51	2.79509e-06	Adra1a, Arc, Btc, Anxa2, Cd1d1, Cd1d2, Cdh4, Drd1, Emp1, Gfra1, Gpr3, Hspb1, Itga5, Blnk, Tm4sf1, Smad7, Nedd9, Ptgs2, Rgs4, Sphk1, Sdc1, Tpbg, Trh, Vim, Homer1, Tnfrsf12a, Bag3, Nptx2, Rasa4, Rrad, Kcnip3, Rgs20, Pear1, Plce1, C2cd4b, Amotl1, Cdh22, Tspan9, Spred1, Hspa1a, Megf11, Svil, Fam129b, Igsf9b, Zdhhc22, Sulf1, Acvr1c, Prex1, Gipr, Plpp4
regulation of phosphorylation	BP	1492	0.0160858	24	3.0852e-06	Adra1a, Atf3, Anxa2, Cdkn1a, Socs3, Drd1, Gfra1, Hspb1, Cyr61, Inhba, Itga5, Smad7, Pim1, Ptgs2, Rara, Sphk1, Gadd45g, Clcf1, Pmepa1, Plce1, Stk40, Spred1, Trib1, Prex1, Dusp4
positive regulation of cellular biosynthetic process	BP	1822	0.0148189	27	3.16793e-06	Atf3, Bach1, Cd1d1, Drd1, Egr2, Egr4, Fos, Fosb, Fosl2, Gal, Hspb1, Ier2, Cyr61, Inhba, Pim1, Ptgs2, Ptx3, Rara, Spp1, Tgfb1i1, Vim, Samd4, Lbh, Csrnp1, Sbno2, Kdm6b, Npas4, Fam129b
nitrogen compound metabolic process	BP	8404	0.00868634	73	4.71034e-06	Adam19, Adra1a, Acan, Atf3, Bach1, Anxa2, Cd1d1, Cdkn1a, Socs3, Drd1, Egr2, Egr4, Fos, Fosb, Fosl2, Gal, Gfra1, Gpr3, Hspb1, Hspa1b, Ier2, Cyr61, Inhba, Itga5, Smad7, Sik1, Odc1, Pappa, Cdk18, Pde6b, Pim1, Ptgs2, Ptx3, Rara, St8sia2, Sphk1, Serpina3n, Spp1, Tgfb1i1, Timp1, Tll1, Trh, Vim, Zfp36, Gadd45g, Bag3, Mapk6, Kcnip3, Clcf1, Pmepa1, Zbtb46, Plce1, Stk40, Samd4, Lbh, Uck2, Mapkapk3, Spred1,…
positive regulation of biosynthetic process	BP	1862	0.0145005	27	4.7501e-06	Atf3, Bach1, Cd1d1, Drd1, Egr2, Egr4, Fos, Fosb, Fosl2, Gal, Hspb1, Ier2, Cyr61, Inhba, Pim1, Ptgs2, Ptx3, Rara, Spp1, Tgfb1i1, Vim, Samd4, Lbh, Csrnp1, Sbno2, Kdm6b, Npas4, Fam129b
primary metabolic process	BP	8911	0.00852878	76	4.82668e-06	Adam19, Adra1a, Acan, Atf3, Bach1, Anxa2, Cd1d1, Cdkn1a, Socs3, Drd1, Egr2, Egr4, Fos, Fosb, Fosl2, Gal, Gfra1, Gpr3, Hspb1, Hspa1b, Ier2, Cyr61, Inhba, Itga5, Smad7, Sik1, Odc1, Pappa, Cdk18, Pde6b, Pim1, Ptgs1, Ptgs2, Ptx3, Rara, St8sia2, Sphk1, Serpina3n, Spp1, Tgfb1i1, Timp1, Tll1, Vim, Zfp36, Gadd45g, Bag3, Mapk6, Kcnip3, Clcf1, Angptl4, Pmepa1, Zbtb46, Plce1, Stk40, Samd4, Lbh, Uck2, Mapkap…
cell growth	BP	498	0.0261044	13	5.24954e-06	Adra1a, Cdh4, Cdkn1a, Emp1, Gal, Cyr61, Inhba, Sphk1, Wisp1, Tnfrsf12a, Rrad, Cgref1
regulation of phosphate metabolic process	BP	1649	0.0151607	25	5.29321e-06	Adra1a, Atf3, Anxa2, Cdkn1a, Socs3, Drd1, Gfra1, Gpr3, Hspb1, Cyr61, Inhba, Itga5, Smad7, Pim1, Ptgs2, Rara, Sphk1, Gadd45g, Clcf1, Pmepa1, Plce1, Stk40, Spred1, Trib1, Pcdh11x, Prex1, Dusp4
regulation of phosphorus metabolic process	BP	1650	0.0151515	25	5.34961e-06	Adra1a, Atf3, Anxa2, Cdkn1a, Socs3, Drd1, Gfra1, Gpr3, Hspb1, Cyr61, Inhba, Itga5, Smad7, Pim1, Ptgs2, Rara, Sphk1, Gadd45g, Clcf1, Pmepa1, Plce1, Stk40, Spred1, Trib1, Pcdh11x, Prex1, Dusp4
extracellular region	CC	2231	0.0134469	30	5.74633e-06	Acan, Btc, Anxa2, Fgl2, Gal, Gfra1, Hspa1b, Cyr61, Inhba, Pappa, Pros1, Ptx3, Serpina3n, Spp1, Sdc1, Tgfb1i1, Timp1, Tll1, Tnc, Trh, Wisp1, Nptx2, Clcf1, Angptl4, Cgref1, Crispld2, Hspa1a, Sulf1, Col27a1, Vgf, Serpina3i
positive regulation of gene expression	BP	1885	0.0143236	27	5.96093e-06	Atf3, Bach1, Drd1, Egr2, Egr4, Fos, Fosb, Fosl2, Gal, Ier2, Cyr61, Inhba, Pim1, Rara, Spp1, Tgfb1i1, Tnc, Vim, Zfp36, Samd4, Lbh, Csrnp1, Sbno2, Kdm6b, Npas4, Fam129b
negative regulation of cellular metabolic process	BP	2360	0.0131356	31	6.22256e-06	Adra1a, Atf3, Bach1, Anxa2, Cdkn1a, Socs3, Drd1, Hspb1, Hspa1b, Smad7, Sik1, Ptgs2, Ptx3, Rara, Serpina3n, Timp1, Zfp36, Gadd45g, Bag3, Kcnip3, Pmepa1, Samd4, Spred1, Trib1, Sbno2, Fam129b, Samd11, Pcdh11x, Prex1, Dusp4, Serpina3i
signal release	BP	506	0.0256917	13	6.23147e-06	Gal, Inhba, Ptgs1, Sphk1, Spp1, Trh, Clcf1, C2cd4b, Fam129b, Acvr1c, Vgf, Gipr
cell periphery	CC	5039	0.0101211	51	6.37476e-06	Adra1a, Arc, Btc, Anxa2, Cd1d1, Cd1d2, Cdh4, Drd1, Emp1, Gfra1, Gpr3, Hspb1, Itga5, Blnk, Tm4sf1, Smad7, Nedd9, Ptgs2, Rgs4, Sphk1, Sdc1, Tpbg, Trh, Vim, Homer1, Tnfrsf12a, Bag3, Nptx2, Rasa4, Rrad, Kcnip3, Rgs20, Pear1, Plce1, C2cd4b, Amotl1, Cdh22, Tspan9, Spred1, Hspa1a, Megf11, Svil, Fam129b, Igsf9b, Zdhhc22, Sulf1, Acvr1c, Prex1, Gipr, Plpp4
positive regulation of cell proliferation	BP	961	0.0187305	18	8.20443e-06	Atf3, Btc, Anxa2, Cd1d1, Cdkn1a, Fosl2, Cyr61, Odc1, Pim1, Ptgs2, Rara, Sphk1, Timp1, Tnc, Vim, Wisp1, Clcf1, Lbh
organonitrogen compound metabolic process	BP	5842	0.00958576	56	9.11408e-06	Adam19, Adra1a, Acan, Atf3, Bach1, Anxa2, Cd1d1, Cdkn1a, Socs3, Drd1, Gfra1, Gpr3, Hspb1, Hspa1b, Cyr61, Inhba, Itga5, Smad7, Sik1, Odc1, Pappa, Cdk18, Pde6b, Pim1, Ptgs2, Ptx3, Rara, St8sia2, Sphk1, Serpina3n, Tgfb1i1, Timp1, Tll1, Trh, Vim, Zfp36, Gadd45g, Mapk6, Clcf1, Pmepa1, Plce1, Stk40, Samd4, Uck2, Mapkapk3, Spred1, Hspa1a, Trib1, Kdm6b, Mapk4, Serinc2, Parp3, Zdhhc22, Sulf1, Acvr1c, Prex…
positive regulation of signaling	BP	1702	0.0146886	25	9.16544e-06	Adra1a, Arc, Atf3, Anxa2, Drd1, Gal, Cyr61, Inhba, Ptgs2, Rara, Sphk1, Spp1, Tgfb1i1, Trh, Gadd45g, Tnfrsf12a, Clcf1, Plce1, Spred1, Igsf9b, Sulf1, Gipr, Mir132
response to extracellular stimulus	BP	374	0.0294118	11	9.54552e-06	Atf3, Cdkn1a, Fos, Pim1, Spp1, Zfp36, Angptl4, Acvr1c, Scd4, Vgf
positive regulation of protein metabolic process	BP	1595	0.015047	24	9.57016e-06	Adra1a, Anxa2, Cd1d1, Cdkn1a, Gfra1, Hspb1, Hspa1b, Cyr61, Inhba, Itga5, Smad7, Pim1, Ptgs2, Rara, Sphk1, Vim, Gadd45g, Clcf1, Plce1, Samd4, Hspa1a, Trib1, Acvr1c
intracellular signal transduction	BP	2541	0.0125935	32	1.01573e-05	Adra1a, Atf3, Cdkn1a, Socs3, Drd1, Gal, Hspb1, Cyr61, Inhba, Blnk, Smad7, Sik1, Ptgs2, Rara, Sphk1, Zfp36, Gadd45g, Mapk6, Rasa4, Clcf1, Pear1, Plce1, Stk40, Amotl1, Mapkapk3, Spred1, Trib1, Mapk4, Prex1, Dusp4, Gipr
negative regulation of signal transduction	BP	1177	0.0169924	20	1.03905e-05	Adra1a, Atf3, Socs3, Hspb1, Smad7, Ptgs2, Rgs4, Tgfb1i1, Rasa4, Rgs20, Pmepa1, Pear1, Lbh, Spred1, Trib1, Sulf1, Prex1, Dusp4, Gipr, Itprip
regulation of cellular biosynthetic process	BP	3319	0.0114492	38	1.09112e-05	Atf3, Bach1, Cd1d1, Cdkn1a, Drd1, Egr2, Egr4, Fos, Fosb, Fosl2, Gal, Hspb1, Ier2, Cyr61, Inhba, Smad7, Sik1, Pim1, Ptgs2, Ptx3, Rara, Sphk1, Spp1, Tgfb1i1, Vim, Zfp36, Bag3, Kcnip3, Zbtb46, Samd4, Lbh, Trib1, Csrnp1, Sbno2, Kdm6b, Npas4, Fam129b, Samd11, Sulf1
regulation of gene expression	BP	3588	0.0111483	40	1.1093e-05	Atf3, Bach1, Cdkn1a, Drd1, Egr2, Egr4, Fos, Fosb, Fosl2, Gal, Ier2, Cyr61, Inhba, Smad7, Sik1, Pim1, Rara, Sphk1, Spp1, Tgfb1i1, Tnc, Vim, Zfp36, Bag3, Mapk6, Kcnip3, Zbtb46, Stk40, Samd4, Lbh, Trib1, Csrnp1, Sbno2, Kdm6b, Mapk4, Npas4, Fam129b, Samd11, Sulf1
negative regulation of nitrogen compound metabolic proces...	BP	2187	0.0132602	29	1.11752e-05	Atf3, Bach1, Anxa2, Cdkn1a, Socs3, Drd1, Hspb1, Hspa1b, Smad7, Sik1, Ptgs2, Ptx3, Rara, Serpina3n, Timp1, Zfp36, Gadd45g, Bag3, Kcnip3, Pmepa1, Samd4, Spred1, Trib1, Sbno2, Fam129b, Samd11, Prex1, Dusp4, Serpina3i
positive regulation of macromolecule biosynthetic process	BP	1728	0.0144676	25	1.18881e-05	Atf3, Bach1, Cd1d1, Egr2, Egr4, Fos, Fosb, Fosl2, Gal, Hspb1, Ier2, Cyr61, Inhba, Pim1, Rara, Spp1, Tgfb1i1, Vim, Samd4, Lbh, Csrnp1, Sbno2, Kdm6b, Npas4, Fam129b
protein kinase inhibitor activity	MF	54	0.0925926	5	1.36295e-05	Cdkn1a, Socs3, Hspb1, Spred1, Trib1, Itprip
memory	BP	139	0.0503597	7	1.45569e-05	Drd1, Itga5, Ptgs1, Ptgs2, Sorcs3, Npas4
regulation of cellular component organization	BP	2468	0.0125608	31	1.53004e-05	Arc, Btc, Anxa2, Cdh4, Cdkn1a, Gal, Gpr3, Hspb1, Hspa1b, Cyr61, Inhba, Pros1, Ptx3, Sphk1, Sdc1, Tpbg, Vim, Wisp1, Tnfrsf12a, Mapk6, Rrad, Pmepa1, Cgref1, Hspa1a, Parp3, Prex1, Mir132
ion binding	MF	5348	0.00972326	52	1.60756e-05	Adam19, Acan, Anxa2, Cdh4, Cdkn1a, Drd1, Egr2, Egr4, Hspa1b, Cyr61, Itga5, Smad7, Sik1, Pappa, Cdk18, Pde6b, Pim1, Pros1, Ptgs1, Ptgs2, Rara, Frrs1, Sphk1, Tgfb1i1, Timp1, Tll1, Wisp1, Zfp36, Mapk6, Nptx2, Rasa4, Rrad, Kcnip3, Cgref1, Zbtb46, Plce1, Stk40, C2cd4b, Srxn1, Crispld2, Uck2, Mapkapk3, Cdh22, Hspa1a, Kdm6b, Mapk4, Itpkc, Sulf1, Acvr1c, Prex1, Scd4, Col27a1
negative regulation of protein phosphorylation	BP	399	0.0275689	11	1.74256e-05	Atf3, Cdkn1a, Socs3, Drd1, Hspb1, Smad7, Gadd45g, Pmepa1, Spred1, Trib1, Prex1, Dusp4
regulation of biosynthetic process	BP	3388	0.0112161	38	1.75608e-05	Atf3, Bach1, Cd1d1, Cdkn1a, Drd1, Egr2, Egr4, Fos, Fosb, Fosl2, Gal, Hspb1, Ier2, Cyr61, Inhba, Smad7, Sik1, Pim1, Ptgs2, Ptx3, Rara, Sphk1, Spp1, Tgfb1i1, Vim, Zfp36, Bag3, Kcnip3, Zbtb46, Samd4, Lbh, Trib1, Csrnp1, Sbno2, Kdm6b, Npas4, Fam129b, Samd11, Sulf1
anterograde trans-synaptic signaling	BP	732	0.0204918	15	1.75792e-05	Adra1a, Arc, Drd1, Ptgs2, Rara, Sphk1, Sorcs3, Sv2c, C2cd4b, Npas4, Igsf9b, Vgf, Mir132
chemical synaptic transmission	BP	732	0.0204918	15	1.75792e-05	Adra1a, Arc, Drd1, Ptgs2, Rara, Sphk1, Sorcs3, Sv2c, C2cd4b, Npas4, Igsf9b, Vgf, Mir132
anatomical structure formation involved in morphogenesis	BP	1126	0.0168739	19	1.95163e-05	Anxa2, Egr2, Hspb1, Cyr61, Inhba, Itga5, Pim1, Ptgs2, Rara, Sphk1, Tnfrsf12a, Angptl4, Amotl1, Spred1, Megf11, Sbno2, Kdm6b, Sulf1, Dusp4
negative regulation of response to stimulus	BP	1554	0.0148005	23	1.96668e-05	Adra1a, Atf3, Anxa2, Socs3, Hspb1, Smad7, Pros1, Ptgs2, Rgs4, Tgfb1i1, Zfp36, Rasa4, Rgs20, Pmepa1, Pear1, Lbh, Spred1, Trib1, Sulf1, Prex1, Dusp4, Gipr, Itprip
trans-synaptic signaling	BP	741	0.0202429	15	2.02631e-05	Adra1a, Arc, Drd1, Ptgs2, Rara, Sphk1, Sorcs3, Sv2c, C2cd4b, Npas4, Igsf9b, Vgf, Mir132
negative regulation of granulocyte differentiation	BP	10	0.3	3	2.06611e-05	Rara, Zbtb46, Trib1
kinase inhibitor activity	MF	59	0.0847458	5	2.10932e-05	Cdkn1a, Socs3, Hspb1, Spred1, Trib1, Itprip
regulation of system process	BP	572	0.0227273	13	2.27852e-05	Adra1a, Drd1, Gal, Inhba, Smad7, Ptgs1, Ptgs2, Sphk1, Wisp1
synaptic signaling	BP	749	0.0200267	15	2.29473e-05	Adra1a, Arc, Drd1, Ptgs2, Rara, Sphk1, Sorcs3, Sv2c, C2cd4b, Npas4, Igsf9b, Vgf, Mir132
muscle structure development	BP	664	0.0210843	14	2.49559e-05	Adra1a, Atf3, Egr2, Fos, Smad7, Sik1, Pim1, Rara, Sdc1, Wisp1, Homer1, Kdm6b, Svil
extracellular space	CC	1467	0.0149966	22	2.50658e-05	Acan, Btc, Anxa2, Gal, Gfra1, Hspa1b, Cyr61, Inhba, Pappa, Pros1, Ptx3, Serpina3n, Spp1, Timp1, Tnc, Wisp1, Clcf1, Angptl4, Crispld2, Hspa1a, Sulf1, Vgf, Serpina3i
regulation of macromolecule biosynthetic process	BP	3177	0.0113314	36	2.54609e-05	Atf3, Bach1, Cd1d1, Cdkn1a, Egr2, Egr4, Fos, Fosb, Fosl2, Gal, Hspb1, Ier2, Cyr61, Inhba, Smad7, Sik1, Pim1, Rara, Sphk1, Spp1, Tgfb1i1, Vim, Zfp36, Bag3, Kcnip3, Zbtb46, Samd4, Lbh, Trib1, Csrnp1, Sbno2, Kdm6b, Npas4, Fam129b, Samd11, Sulf1
positive regulation of cell communication	BP	1696	0.0141509	24	2.6271e-05	Adra1a, Arc, Atf3, Drd1, Gal, Cyr61, Inhba, Ptgs2, Rara, Sphk1, Spp1, Tgfb1i1, Trh, Gadd45g, Tnfrsf12a, Clcf1, Plce1, Spred1, Igsf9b, Sulf1, Gipr, Mir132
regulation of cell migration	BP	853	0.0187573	16	2.67389e-05	Acan, Drd1, Hspb1, Cyr61, Itga5, Ptgs2, Sphk1, Timp1, Vim, Amotl1, Spred1, Trib1, Sulf1, Acvr1c, Prex1
regulation of cell growth	BP	419	0.026253	11	2.73093e-05	Cdh4, Cdkn1a, Gal, Cyr61, Inhba, Sphk1, Wisp1, Tnfrsf12a, Rrad, Cgref1
response to nutrient levels	BP	346	0.0289017	10	2.85722e-05	Atf3, Cdkn1a, Pim1, Spp1, Zfp36, Angptl4, Acvr1c, Scd4, Vgf
extracellular region part	CC	1705	0.0140762	24	2.86181e-05	Acan, Btc, Anxa2, Gal, Gfra1, Hspa1b, Cyr61, Inhba, Pappa, Pros1, Ptx3, Serpina3n, Spp1, Tgfb1i1, Timp1, Tnc, Wisp1, Clcf1, Angptl4, Crispld2, Hspa1a, Sulf1, Col27a1, Vgf, Serpina3i
negative regulation of metabolic process	BP	2676	0.0119581	32	2.89293e-05	Adra1a, Atf3, Bach1, Anxa2, Cdkn1a, Socs3, Drd1, Hspb1, Hspa1b, Smad7, Sik1, Ptgs2, Ptx3, Rara, Serpina3n, Timp1, Vim, Zfp36, Gadd45g, Bag3, Kcnip3, Pmepa1, Samd4, Spred1, Trib1, Sbno2, Fam129b, Samd11, Pcdh11x, Prex1, Dusp4, Serpina3i
negative regulation of macromolecule metabolic process	BP	2425	0.0123711	30	2.90991e-05	Atf3, Bach1, Anxa2, Cdkn1a, Socs3, Drd1, Hspb1, Hspa1b, Smad7, Sik1, Ptgs2, Ptx3, Rara, Serpina3n, Timp1, Vim, Zfp36, Gadd45g, Bag3, Kcnip3, Pmepa1, Samd4, Spred1, Trib1, Sbno2, Fam129b, Samd11, Prex1, Dusp4, Serpina3i
hormone secretion	BP	347	0.0288184	10	2.92803e-05	Gal, Inhba, Ptgs1, Spp1, Trh, Clcf1, Fam129b, Acvr1c, Vgf, Gipr
cell adhesion	BP	1265	0.0158103	20	2.92897e-05	Acan, Cd1d1, Cdh4, Cyr61, Itga5, Smad7, Nedd9, Rara, Spp1, Tnc, Wisp1, Tnfrsf12a, Cgref1, Pear1, Cdh22, Megf11, Igsf9b, Prex1
cellular_component	CC	20426	0.00631548	129	3.06552e-05	Adam19, Adra1a, Acan, Arc, Atf3, Bach1, Btc, Anxa2, Cd1d1, Cd1d2, Cdh4, Cdkn1a, Socs3, Drd1, Egr2, Egr4, Emp1, Fgl2, Fos, Fosb, Fosl2, Gal, Gfra1, Gpr3, Hspb1, Hspa1b, Ier2, Ifit1, Cyr61, Inhba, Itga5, Blnk, Tm4sf1, Smad7, Sik1, Nedd9, Odc1, Pappa, Cdk18, Pde6b, Pim1, Pros1, Ptgs1, Ptgs2, Ptx3, Rara, Rgs4, Frrs1, St8sia2, Sphk1, Serpina3n, Spp1, Sdc1, Tgfb1i1, Timp1, Tll1, Tnc, Tpbg, Trh, Vim, Wi…
cell proliferation	BP	1947	0.0133539	26	3.10787e-05	Atf3, Btc, Anxa2, Cd1d1, Cdkn1a, Fosl2, Gal, Cyr61, Inhba, Odc1, Pim1, Ptgs1, Ptgs2, Rara, Sphk1, Timp1, Tnc, Vim, Wisp1, Zfp36, Clcf1, Lbh, Trib1, Fam129b, Sulf1, Acvr1c
antigen processing and presentation, endogenous lipid ant...	BP	2	1	2	3.17958e-05	Cd1d1
endogenous lipid antigen binding	MF	2	1	2	3.17958e-05	Cd1d1, Cd1d2
exogenous lipid antigen binding	MF	2	1	2	3.17958e-05	Cd1d1, Cd1d2
lipid antigen binding	MF	2	1	2	3.17958e-05	Cd1d1, Cd1d2
prostaglandin-endoperoxide synthase activity	MF	2	1	2	3.17958e-05	Ptgs1, Ptgs2
regulation of protein modification process	BP	1719	0.0139616	24	3.26481e-05	Adra1a, Atf3, Anxa2, Cdkn1a, Socs3, Drd1, Gfra1, Hspb1, Cyr61, Inhba, Itga5, Smad7, Pim1, Ptgs2, Rara, Sphk1, Gadd45g, Clcf1, Pmepa1, Plce1, Stk40, Spred1, Trib1, Prex1, Dusp4
positive regulation of cellular protein metabolic process	BP	1495	0.0147157	22	3.33864e-05	Adra1a, Anxa2, Cdkn1a, Gfra1, Hspa1b, Cyr61, Inhba, Itga5, Smad7, Pim1, Ptgs2, Rara, Sphk1, Vim, Gadd45g, Clcf1, Plce1, Samd4, Hspa1a, Trib1, Acvr1c
biological adhesion	BP	1277	0.0156617	20	3.34668e-05	Acan, Cd1d1, Cdh4, Cyr61, Itga5, Smad7, Nedd9, Rara, Spp1, Tnc, Wisp1, Tnfrsf12a, Cgref1, Pear1, Cdh22, Megf11, Igsf9b, Prex1
smooth muscle contraction	BP	108	0.0555556	6	3.49952e-05	Adra1a, Drd1, Ptgs1, Ptgs2, Sphk1, Sulf1
hormone transport	BP	356	0.0280899	10	3.63607e-05	Gal, Inhba, Ptgs1, Spp1, Trh, Clcf1, Fam129b, Acvr1c, Vgf, Gipr
heart development	BP	601	0.0216306	13	3.79816e-05	Adam19, Adra1a, Acan, Cyr61, Smad7, Sik1, Pim1, Rara, Wisp1, Spred1, Kdm6b
cell part	CC	15381	0.00702165	108	3.92174e-05	Adam19, Adra1a, Acan, Arc, Atf3, Bach1, Btc, Anxa2, Cd1d1, Cd1d2, Cdh4, Cdkn1a, Socs3, Drd1, Egr2, Egr4, Emp1, Fos, Fosb, Fosl2, Gal, Gfra1, Gpr3, Hspb1, Hspa1b, Ier2, Ifit1, Inhba, Itga5, Blnk, Tm4sf1, Smad7, Sik1, Nedd9, Odc1, Cdk18, Pde6b, Pim1, Ptgs1, Ptgs2, Rara, Rgs4, St8sia2, Sphk1, Spp1, Sdc1, Tgfb1i1, Tpbg, Trh, Vim, Wisp1, Zfp36, Gadd45g, Homer1, Tnfrsf12a, Bag3, Mapk6, Nptx2, Rasa4, Rr…
cell	CC	15383	0.00702074	108	3.95439e-05	Adam19, Adra1a, Acan, Arc, Atf3, Bach1, Btc, Anxa2, Cd1d1, Cd1d2, Cdh4, Cdkn1a, Socs3, Drd1, Egr2, Egr4, Emp1, Fos, Fosb, Fosl2, Gal, Gfra1, Gpr3, Hspb1, Hspa1b, Ier2, Ifit1, Inhba, Itga5, Blnk, Tm4sf1, Smad7, Sik1, Nedd9, Odc1, Cdk18, Pde6b, Pim1, Ptgs1, Ptgs2, Rara, Rgs4, St8sia2, Sphk1, Spp1, Sdc1, Tgfb1i1, Tpbg, Trh, Vim, Wisp1, Zfp36, Gadd45g, Homer1, Tnfrsf12a, Bag3, Mapk6, Nptx2, Rasa4, Rr…
positive regulation of fibroblast proliferation	BP	68	0.0735294	5	4.21674e-05	Btc, Anxa2, Cdkn1a, Fosl2, Sphk1
negative regulation of phosphorylation	BP	442	0.0248869	11	4.4358e-05	Atf3, Cdkn1a, Socs3, Drd1, Hspb1, Smad7, Gadd45g, Pmepa1, Spred1, Trib1, Prex1, Dusp4
cellular protein metabolic process	BP	4372	0.010064	44	4.56956e-05	Adra1a, Atf3, Bach1, Anxa2, Cdkn1a, Socs3, Drd1, Gfra1, Hspb1, Hspa1b, Cyr61, Inhba, Itga5, Smad7, Sik1, Cdk18, Pim1, Ptgs2, Rara, St8sia2, Sphk1, Serpina3n, Tgfb1i1, Timp1, Vim, Zfp36, Gadd45g, Mapk6, Clcf1, Pmepa1, Plce1, Stk40, Samd4, Mapkapk3, Spred1, Hspa1a, Trib1, Kdm6b, Mapk4, Parp3, Zdhhc22, Acvr1c, Prex1, Dusp4, Serpina3i
positive regulation of nucleobase-containing compound met...	BP	1759	0.0136441	24	4.71473e-05	Atf3, Bach1, Drd1, Egr2, Egr4, Fos, Fosb, Fosl2, Gal, Gpr3, Ier2, Cyr61, Inhba, Pim1, Rara, Spp1, Tgfb1i1, Zfp36, Clcf1, Lbh, Csrnp1, Sbno2, Kdm6b, Npas4, Fam129b, Parp3
regulation of cell motility	BP	898	0.0178174	16	4.94509e-05	Acan, Drd1, Hspb1, Cyr61, Itga5, Ptgs2, Sphk1, Timp1, Vim, Amotl1, Spred1, Trib1, Sulf1, Acvr1c, Prex1
positive regulation of smooth muscle contraction	BP	36	0.111111	4	5.01914e-05	Adra1a, Ptgs1, Ptgs2, Sphk1
positive regulation of synaptic transmission	BP	230	0.0347826	8	5.10992e-05	Adra1a, Arc, Drd1, Ptgs2, Sphk1, Igsf9b, Mir132
enzyme inhibitor activity	MF	371	0.0269542	10	5.14208e-05	Anxa2, Cdkn1a, Socs3, Hspb1, Serpina3n, Timp1, Angptl4, Spred1, Trib1, Itprip, Serpina3i
negative regulation of phosphate metabolic process	BP	535	0.0224299	12	5.41087e-05	Atf3, Cdkn1a, Socs3, Drd1, Hspb1, Smad7, Gadd45g, Pmepa1, Spred1, Trib1, Pcdh11x, Prex1, Dusp4
negative regulation of phosphorus metabolic process	BP	535	0.0224299	12	5.41087e-05	Atf3, Cdkn1a, Socs3, Drd1, Hspb1, Smad7, Gadd45g, Pmepa1, Spred1, Trib1, Pcdh11x, Prex1, Dusp4
regulation of growth	BP	715	0.0195804	14	5.56583e-05	Cdh4, Cdkn1a, Socs3, Gal, Cyr61, Inhba, Nedd9, Pim1, Sphk1, Wisp1, Tnfrsf12a, Rrad, Cgref1
unsaturated fatty acid biosynthetic process	BP	37	0.108108	4	5.60292e-05	Ptgs1, Ptgs2, Sphk1, Scd4
muscle system process	BP	378	0.026455	10	6.00965e-05	Adra1a, Drd1, Smad7, Ptgs1, Ptgs2, Sphk1, Wisp1, Homer1, Sulf1
biosynthetic process	BP	4856	0.00967875	47	6.01943e-05	Acan, Atf3, Bach1, Cd1d1, Cdkn1a, Drd1, Egr2, Egr4, Fos, Fosb, Fosl2, Gal, Hspb1, Ier2, Cyr61, Inhba, Smad7, Sik1, Odc1, Pim1, Ptgs1, Ptgs2, Ptx3, Rara, St8sia2, Sphk1, Spp1, Tgfb1i1, Vim, Zfp36, Gadd45g, Bag3, Kcnip3, Zbtb46, Samd4, Lbh, Uck2, Trib1, Csrnp1, Sbno2, Kdm6b, Npas4, Fam129b, Samd11, Itpkc, Parp3, Zdhhc22, Sulf1, Scd4
regulation of transferase activity	BP	816	0.0183824	15	6.09372e-05	Adra1a, Cdkn1a, Socs3, Drd1, Hspb1, Cyr61, Smad7, Pim1, Zfp36, Gadd45g, Plce1, Spred1, Trib1, Serinc2, Prex1, Dusp4
neuron part	CC	1907	0.0131096	25	6.13501e-05	Acan, Drd1, Fos, Gal, Gfra1, Hspb1, Pde6b, Ptgs1, Ptgs2, Rara, Sphk1, Vim, Homer1, Bag3, Nptx2, Kcnip3, Sorcs3, Samd4, Sv2c, C2cd4b, Igsf9b, Prex1, Vgf, Mir132
positive regulation of RNA metabolic process	BP	1575	0.0139683	22	7.25647e-05	Atf3, Bach1, Egr2, Egr4, Fos, Fosb, Fosl2, Gal, Ier2, Cyr61, Inhba, Pim1, Rara, Spp1, Tgfb1i1, Zfp36, Lbh, Csrnp1, Sbno2, Kdm6b, Npas4, Fam129b
regulation of synaptic plasticity	BP	242	0.0330579	8	7.29876e-05	Arc, Drd1, Ptgs2, Rara, Sorcs3, Npas4, Vgf, Mir132
cardiocyte differentiation	BP	179	0.0391061	7	7.3427e-05	Adra1a, Sik1, Rara, Wisp1, Kdm6b
regulation of nucleobase-containing compound metabolic pr...	BP	3212	0.0108966	35	7.74113e-05	Atf3, Bach1, Cdkn1a, Drd1, Egr2, Egr4, Fos, Fosb, Fosl2, Gal, Gpr3, Ier2, Cyr61, Inhba, Smad7, Sik1, Pim1, Rara, Sphk1, Spp1, Tgfb1i1, Vim, Zfp36, Bag3, Kcnip3, Clcf1, Zbtb46, Samd4, Lbh, Trib1, Csrnp1, Sbno2, Kdm6b, Npas4, Fam129b, Samd11, Parp3, Sulf1
negative regulation of hydrolase activity	BP	390	0.025641	10	7.78768e-05	Hspa1b, Ptgs2, Ptx3, Serpina3n, Timp1, Rasa4, Angptl4, Spred1, Pcdh11x, Serpina3i
cellular protein modification process	BP	3349	0.0107495	36	7.83873e-05	Adra1a, Atf3, Bach1, Anxa2, Cdkn1a, Socs3, Drd1, Gfra1, Hspb1, Cyr61, Inhba, Itga5, Smad7, Sik1, Cdk18, Pim1, Ptgs2, Rara, St8sia2, Sphk1, Zfp36, Gadd45g, Mapk6, Clcf1, Pmepa1, Plce1, Stk40, Mapkapk3, Spred1, Trib1, Kdm6b, Mapk4, Parp3, Zdhhc22, Acvr1c, Prex1, Dusp4
protein modification process	BP	3349	0.0107495	36	7.83873e-05	Adra1a, Atf3, Bach1, Anxa2, Cdkn1a, Socs3, Drd1, Gfra1, Hspb1, Cyr61, Inhba, Itga5, Smad7, Sik1, Cdk18, Pim1, Ptgs2, Rara, St8sia2, Sphk1, Zfp36, Gadd45g, Mapk6, Clcf1, Pmepa1, Plce1, Stk40, Mapkapk3, Spred1, Trib1, Kdm6b, Mapk4, Parp3, Zdhhc22, Acvr1c, Prex1, Dusp4
macromolecule biosynthetic process	BP	3905	0.0102433	40	8.04298e-05	Acan, Atf3, Bach1, Cd1d1, Cdkn1a, Egr2, Egr4, Fos, Fosb, Fosl2, Gal, Hspb1, Ier2, Cyr61, Inhba, Smad7, Sik1, Pim1, Rara, St8sia2, Sphk1, Spp1, Tgfb1i1, Vim, Zfp36, Gadd45g, Bag3, Kcnip3, Zbtb46, Samd4, Lbh, Trib1, Csrnp1, Sbno2, Kdm6b, Npas4, Fam129b, Samd11, Parp3, Zdhhc22, Sulf1
organic substance biosynthetic process	BP	4768	0.00964765	46	8.19554e-05	Acan, Atf3, Bach1, Cd1d1, Cdkn1a, Drd1, Egr2, Egr4, Fos, Fosb, Fosl2, Gal, Hspb1, Ier2, Cyr61, Inhba, Smad7, Sik1, Odc1, Pim1, Ptgs1, Ptgs2, Rara, St8sia2, Sphk1, Spp1, Tgfb1i1, Vim, Zfp36, Gadd45g, Bag3, Kcnip3, Zbtb46, Samd4, Lbh, Uck2, Trib1, Csrnp1, Sbno2, Kdm6b, Npas4, Fam129b, Samd11, Itpkc, Parp3, Zdhhc22, Sulf1, Scd4
developmental growth	BP	743	0.0188425	14	8.37634e-05	Adra1a, Cdh4, Gal, Pim1, Rara, Tnc, Wisp1, Tnfrsf12a, Stk40, Acvr1c, Col27a1
regulation of cellular macromolecule biosynthetic process	BP	3093	0.0109926	34	8.51969e-05	Atf3, Bach1, Cdkn1a, Egr2, Egr4, Fos, Fosb, Fosl2, Gal, Ier2, Cyr61, Inhba, Smad7, Sik1, Pim1, Rara, Sphk1, Spp1, Tgfb1i1, Vim, Zfp36, Bag3, Kcnip3, Zbtb46, Samd4, Lbh, Trib1, Csrnp1, Sbno2, Kdm6b, Npas4, Fam129b, Samd11, Sulf1
locomotion	BP	1710	0.0134503	23	8.63214e-05	Acan, Arc, Cdh4, Drd1, Egr2, Gfra1, Hspb1, Ier2, Cyr61, Itga5, Nedd9, Ptgs2, Sphk1, Spp1, Sdc1, Timp1, Vim, Tnfrsf12a, Amotl1, Spred1, Trib1, Sulf1, Acvr1c, Prex1
positive regulation of transcription, DNA-templated	BP	1481	0.0141796	21	8.75535e-05	Atf3, Bach1, Egr2, Egr4, Fos, Fosb, Fosl2, Gal, Ier2, Cyr61, Inhba, Pim1, Rara, Spp1, Tgfb1i1, Lbh, Csrnp1, Sbno2, Kdm6b, Npas4, Fam129b
enzyme regulator activity	MF	943	0.0169671	16	8.77776e-05	Anxa2, Cdkn1a, Socs3, Hspb1, Rara, Rgs4, Serpina3n, Timp1, Bag3, Rasa4, Angptl4, Rgs20, Spred1, Trib1, Itprip, Serpina3i
enzyme linked receptor protein signaling pathway	BP	845	0.0177515	15	8.99733e-05	Btc, Socs3, Fos, Gfra1, Hspb1, Cyr61, Inhba, Blnk, Smad7, Nedd9, Tgfb1i1, Vim, Pmepa1, Csrnp1, Sulf1, Acvr1c
positive regulation of nucleic acid-templated transcripti...	BP	1484	0.0141509	21	9.00889e-05	Atf3, Bach1, Egr2, Egr4, Fos, Fosb, Fosl2, Gal, Ier2, Cyr61, Inhba, Pim1, Rara, Spp1, Tgfb1i1, Lbh, Csrnp1, Sbno2, Kdm6b, Npas4, Fam129b
positive regulation of RNA biosynthetic process	BP	1485	0.0141414	21	9.09485e-05	Atf3, Bach1, Egr2, Egr4, Fos, Fosb, Fosl2, Gal, Ier2, Cyr61, Inhba, Pim1, Rara, Spp1, Tgfb1i1, Lbh, Csrnp1, Sbno2, Kdm6b, Npas4, Fam129b
cellular nitrogen compound biosynthetic process	BP	3787	0.0102984	39	9.127e-05	Atf3, Bach1, Cdkn1a, Drd1, Egr2, Egr4, Fos, Fosb, Fosl2, Gal, Ier2, Cyr61, Inhba, Smad7, Sik1, Odc1, Pim1, Ptgs2, Ptx3, Rara, St8sia2, Sphk1, Spp1, Tgfb1i1, Vim, Zfp36, Bag3, Kcnip3, Zbtb46, Samd4, Lbh, Uck2, Trib1, Csrnp1, Sbno2, Kdm6b, Npas4, Fam129b, Samd11, Sulf1
cell migration	BP	1373	0.0145666	20	9.13548e-05	Acan, Arc, Drd1, Gfra1, Hspb1, Cyr61, Itga5, Nedd9, Ptgs2, Sphk1, Spp1, Sdc1, Timp1, Vim, Tnfrsf12a, Amotl1, Spred1, Trib1, Sulf1, Acvr1c, Prex1
cation binding	MF	3511	0.0105383	37	9.16797e-05	Adam19, Acan, Anxa2, Cdh4, Cdkn1a, Drd1, Egr2, Egr4, Itga5, Smad7, Sik1, Pappa, Pde6b, Pim1, Pros1, Ptgs1, Ptgs2, Rara, Frrs1, Sphk1, Tgfb1i1, Timp1, Tll1, Zfp36, Nptx2, Rasa4, Kcnip3, Cgref1, Zbtb46, Plce1, C2cd4b, Cdh22, Kdm6b, Sulf1, Acvr1c, Scd4, Col27a1
cardiac muscle tissue development	BP	251	0.0318725	8	9.40924e-05	Adra1a, Smad7, Sik1, Pim1, Rara, Wisp1, Kdm6b
kinase regulator activity	MF	188	0.037234	7	9.98272e-05	Cdkn1a, Socs3, Hspb1, Rara, Spred1, Trib1, Itprip
negative regulation of protein kinase activity	BP	189	0.037037	7	0.000103184	Cdkn1a, Socs3, Drd1, Hspb1, Gadd45g, Spred1, Trib1, Prex1, Dusp4
cellular response to external stimulus	BP	255	0.0313725	8	0.000104975	Atf3, Cdkn1a, Fos, Pim1, Bag3, Angptl4, Scd4
cellular response to lipid	BP	490	0.022449	11	0.000111033	Inhba, Pim1, Rara, Spp1, Zfp36, Lbh, Trib1, Sbno2, Npas4, Mir132
cellular biosynthetic process	BP	4684	0.00960717	45	0.000113452	Acan, Atf3, Bach1, Cd1d1, Cdkn1a, Drd1, Egr2, Egr4, Fos, Fosb, Fosl2, Gal, Hspb1, Ier2, Cyr61, Inhba, Smad7, Sik1, Odc1, Pim1, Ptgs1, Ptgs2, Ptx3, Rara, St8sia2, Sphk1, Spp1, Tgfb1i1, Vim, Zfp36, Bag3, Kcnip3, Zbtb46, Samd4, Lbh, Uck2, Trib1, Csrnp1, Sbno2, Kdm6b, Npas4, Fam129b, Samd11, Parp3, Zdhhc22, Sulf1, Scd4
cell motility	BP	1510	0.0139073	21	0.000114957	Acan, Arc, Drd1, Gfra1, Hspb1, Ier2, Cyr61, Itga5, Nedd9, Ptgs2, Sphk1, Spp1, Sdc1, Timp1, Vim, Tnfrsf12a, Amotl1, Spred1, Trib1, Sulf1, Acvr1c, Prex1
localization of cell	BP	1510	0.0139073	21	0.000114957	Acan, Arc, Drd1, Gfra1, Hspb1, Ier2, Cyr61, Itga5, Nedd9, Ptgs2, Sphk1, Spp1, Sdc1, Timp1, Vim, Tnfrsf12a, Amotl1, Spred1, Trib1, Sulf1, Acvr1c, Prex1
SMAD binding	MF	84	0.0595238	5	0.000116174	Fos, Smad7, Tgfb1i1, Pmepa1, Acvr1c
regulation of transport	BP	1865	0.0128686	24	0.000117542	Arc, Anxa2, Cdkn1a, Drd1, Gal, Inhba, Sik1, Pros1, Ptgs1, Ptgs2, Ptx3, Sphk1, Spp1, Sdc1, Trh, Homer1, Bag3, Rrad, Kcnip3, Clcf1, C2cd4b, Acvr1c, Gipr
metal ion binding	MF	3416	0.0105386	36	0.000118134	Adam19, Acan, Anxa2, Cdh4, Cdkn1a, Egr2, Egr4, Itga5, Smad7, Sik1, Pappa, Pde6b, Pim1, Pros1, Ptgs1, Ptgs2, Rara, Frrs1, Sphk1, Tgfb1i1, Timp1, Tll1, Zfp36, Nptx2, Rasa4, Kcnip3, Cgref1, Zbtb46, Plce1, C2cd4b, Cdh22, Kdm6b, Sulf1, Acvr1c, Scd4, Col27a1
localization	BP	5589	0.00912507	51	0.000119806	Adra1a, Acan, Arc, Anxa2, Cdkn1a, Drd1, Egr2, Gal, Gfra1, Hspb1, Ier2, Cyr61, Inhba, Itga5, Smad7, Sik1, Nedd9, Pros1, Ptgs1, Ptgs2, Ptx3, Rara, Sphk1, Spp1, Sdc1, Timp1, Trh, Vim, Zfp36, Homer1, Tnfrsf12a, Bag3, Rrad, Kcnip3, Clcf1, Pear1, Sv2c, C2cd4b, Amotl1, Mapkapk3, Spred1, Trib1, Fam129b, Parp3, Zdhhc22, Sulf1, Acvr1c, Prex1, Vgf, Gipr
transmembrane receptor protein serine/threonine kinase si...	BP	333	0.027027	9	0.000120689	Fos, Cyr61, Inhba, Smad7, Tgfb1i1, Vim, Pmepa1, Sulf1, Acvr1c
regulation of locomotion	BP	975	0.0164103	16	0.000129029	Acan, Drd1, Hspb1, Cyr61, Itga5, Ptgs2, Sphk1, Timp1, Vim, Amotl1, Spred1, Trib1, Sulf1, Acvr1c, Prex1
angiogenesis	BP	501	0.0219561	11	0.000134841	Anxa2, Hspb1, Cyr61, Itga5, Ptgs2, Sphk1, Tnfrsf12a, Angptl4, Amotl1, Spred1, Sulf1
regulation of granulocyte differentiation	BP	18	0.166667	3	0.000135911	Rara, Zbtb46, Trib1
regulation of cellular component movement	BP	981	0.0163099	16	0.000138418	Acan, Drd1, Hspb1, Cyr61, Itga5, Ptgs2, Sphk1, Timp1, Vim, Amotl1, Spred1, Trib1, Sulf1, Acvr1c, Prex1
cardiac muscle cell differentiation	BP	141	0.0425532	6	0.000153926	Adra1a, Sik1, Rara, Wisp1, Kdm6b
behavior	BP	691	0.0188133	13	0.000154173	Adra1a, Drd1, Egr2, Gal, Itga5, Ptgs1, Ptgs2, Trh, Homer1, Nptx2, Kcnip3, Sorcs3, Npas4
regulation of RNA metabolic process	BP	2926	0.0109364	32	0.000161352	Atf3, Bach1, Egr2, Egr4, Fos, Fosb, Fosl2, Gal, Ier2, Cyr61, Inhba, Smad7, Sik1, Pim1, Rara, Sphk1, Spp1, Tgfb1i1, Vim, Zfp36, Bag3, Kcnip3, Zbtb46, Samd4, Lbh, Trib1, Csrnp1, Sbno2, Kdm6b, Npas4, Fam129b, Samd11, Sulf1
organ growth	BP	206	0.0339806	7	0.000175831	Adra1a, Pim1, Rara, Wisp1, Col27a1
blood vessel morphogenesis	BP	607	0.0197694	12	0.000177168	Anxa2, Hspb1, Cyr61, Itga5, Smad7, Ptgs2, Sphk1, Tnfrsf12a, Angptl4, Amotl1, Spred1, Sulf1
cellular component organization	BP	5672	0.00899154	51	0.000177225	Acan, Arc, Btc, Anxa2, Cdh4, Cdkn1a, Drd1, Egr2, Emp1, Gal, Gfra1, Gpr3, Hspb1, Hspa1b, Cyr61, Inhba, Itga5, Smad7, Nedd9, Pros1, Ptx3, Sphk1, Sdc1, Tnc, Tpbg, Vim, Wisp1, Tnfrsf12a, Mapk6, Nptx2, Rrad, Angptl4, Pmepa1, Cgref1, C2cd4b, Amotl1, Crispld2, Cdh22, Hspa1a, Kdm6b, Svil, Npas4, Parp3, Sulf1, Acvr1c, Prex1, Col27a1, Mir132
blood vessel development	BP	701	0.0185449	13	0.000177449	Anxa2, Socs3, Hspb1, Cyr61, Itga5, Smad7, Ptgs2, Sphk1, Tnfrsf12a, Angptl4, Amotl1, Spred1, Sulf1
regulation of transcription, DNA-templated	BP	2684	0.0111773	30	0.000186552	Atf3, Bach1, Egr2, Egr4, Fos, Fosb, Fosl2, Gal, Ier2, Cyr61, Inhba, Smad7, Sik1, Pim1, Rara, Sphk1, Spp1, Tgfb1i1, Zfp36, Bag3, Kcnip3, Zbtb46, Lbh, Trib1, Csrnp1, Sbno2, Kdm6b, Npas4, Fam129b, Samd11, Sulf1
antigen processing and presentation of lipid antigen via ...	BP	4	0.5	2	0.00018936	Cd1d1, Cd1d2
antigen processing and presentation, exogenous lipid anti...	BP	4	0.5	2	0.00018936	Cd1d1, Cd1d2
learning or memory	BP	278	0.028777	8	0.000189738	Drd1, Itga5, Ptgs1, Ptgs2, Nptx2, Sorcs3, Npas4
cellular response to extracellular stimulus	BP	209	0.0334928	7	0.000192144	Atf3, Cdkn1a, Fos, Pim1, Angptl4, Scd4
negative regulation of kinase activity	BP	209	0.0334928	7	0.000192144	Cdkn1a, Socs3, Drd1, Hspb1, Gadd45g, Spred1, Trib1, Prex1, Dusp4
cellular response to endogenous stimulus	BP	1117	0.0152193	17	0.000193219	Socs3, Drd1, Fos, Cyr61, Inhba, Smad7, Sik1, Rara, Spp1, Tgfb1i1, Trh, Zfp36, Pmepa1, Lbh, Npas4, Sulf1, Acvr1c
regulation of nucleic acid-templated transcription	BP	2690	0.0111524	30	0.00019404	Atf3, Bach1, Egr2, Egr4, Fos, Fosb, Fosl2, Gal, Ier2, Cyr61, Inhba, Smad7, Sik1, Pim1, Rara, Sphk1, Spp1, Tgfb1i1, Zfp36, Bag3, Kcnip3, Zbtb46, Lbh, Trib1, Csrnp1, Sbno2, Kdm6b, Npas4, Fam129b, Samd11, Sulf1
muscle contraction	BP	279	0.0286738	8	0.000194422	Adra1a, Drd1, Smad7, Ptgs1, Ptgs2, Sphk1, Homer1, Sulf1
positive regulation of muscle contraction	BP	51	0.0784314	4	0.000199408	Adra1a, Ptgs1, Ptgs2, Sphk1
regulation of RNA biosynthetic process	BP	2698	0.0111193	30	0.000204442	Atf3, Bach1, Egr2, Egr4, Fos, Fosb, Fosl2, Gal, Ier2, Cyr61, Inhba, Smad7, Sik1, Pim1, Rara, Sphk1, Spp1, Tgfb1i1, Zfp36, Bag3, Kcnip3, Zbtb46, Lbh, Trib1, Csrnp1, Sbno2, Kdm6b, Npas4, Fam129b, Samd11, Sulf1
negative regulation of developmental process	BP	1016	0.015748	16	0.000206045	Anxa2, Gal, Inhba, Smad7, Rara, Tgfb1i1, Timp1, Vim, Zfp36, Zbtb46, Lbh, Spred1, Trib1, Sulf1, Acvr1c
macromolecule modification	BP	3516	0.0102389	36	0.000212034	Adra1a, Atf3, Bach1, Anxa2, Cdkn1a, Socs3, Drd1, Gfra1, Hspb1, Cyr61, Inhba, Itga5, Smad7, Sik1, Cdk18, Pim1, Ptgs2, Rara, St8sia2, Sphk1, Zfp36, Gadd45g, Mapk6, Clcf1, Pmepa1, Plce1, Stk40, Mapkapk3, Spred1, Trib1, Kdm6b, Mapk4, Parp3, Zdhhc22, Acvr1c, Prex1, Dusp4
epithelium development	BP	1128	0.0150709	17	0.000216816	Socs3, Fosl2, Gal, Cyr61, Inhba, Smad7, Ptgs1, Ptgs2, Rara, Tgfb1i1, Tnc, Vim, Zfp36, Lbh, Kdm6b, Sulf1
protein binding involved in protein folding	MF	21	0.142857	3	0.000218786	Hspb1, Hspa1b, Hspa1a
neuron projection	CC	1468	0.013624	20	0.000223571	Acan, Drd1, Fos, Gfra1, Hspb1, Pde6b, Ptgs1, Ptgs2, Rara, Sphk1, Vim, Homer1, Bag3, Nptx2, Kcnip3, Samd4, Sv2c, Igsf9b, Prex1, Vgf
inflammatory response	BP	627	0.0191388	12	0.000238441	Socs3, Gal, Ptgs1, Ptgs2, Sphk1, Serpina3n, Sdc1, Zfp36, Clcf1, Sbno2, Kdm6b
nervous system development	BP	2205	0.0117914	26	0.000239784	Acan, Arc, Cdh4, Drd1, Egr2, Fos, Gal, Gfra1, Hspb1, Ier2, Inhba, Rara, Sphk1, Tnc, Tpbg, Vim, Tnfrsf12a, Mapk6, Nptx2, Clcf1, Kdm6b, Npas4, Igsf9b, Sulf1, Prex1, Mir132
leukocyte differentiation	BP	536	0.0205224	11	0.000241617	Anxa2, Cd1d1, Fos, Smad7, Rara, Gadd45g, Clcf1, Zbtb46, Trib1, Sbno2, Prex1
positive regulation of cell development	BP	629	0.0190779	12	0.000245458	Cdh4, Hspb1, Rara, Sphk1, Vim, Wisp1, Tnfrsf12a, Mapk6, Clcf1, Trib1, Prex1
regulation of hormone secretion	BP	289	0.0276817	8	0.000246725	Gal, Inhba, Ptgs1, Spp1, Trh, Clcf1, Acvr1c, Gipr
signaling receptor binding	MF	1597	0.0131497	21	0.000248395	Btc, Cd1d1, Drd1, Gal, Gfra1, Cyr61, Inhba, Itga5, Blnk, Smad7, Rara, Spp1, Tgfb1i1, Timp1, Trh, Wisp1, Homer1, Clcf1, Spred1, Hspa1a, Acvr1c, Vgf
extracellular structure organization	BP	291	0.0274914	8	0.000258456	Acan, Anxa2, Cyr61, Sdc1, Crispld2, Sulf1, Col27a1
vasculature development	BP	732	0.0177596	13	0.00026983	Anxa2, Socs3, Hspb1, Cyr61, Itga5, Smad7, Ptgs2, Sphk1, Tnfrsf12a, Angptl4, Amotl1, Spred1, Sulf1
regulation of cell development	BP	1048	0.0152672	16	0.000291445	Arc, Cdh4, Gal, Hspb1, Rara, Sphk1, Vim, Wisp1, Tnfrsf12a, Mapk6, Clcf1, Trib1, Prex1, Mir132
negative regulation of protein modification process	BP	549	0.0200364	11	0.000296331	Atf3, Cdkn1a, Socs3, Drd1, Hspb1, Smad7, Gadd45g, Pmepa1, Spred1, Trib1, Prex1, Dusp4
negative regulation of multicellular organismal process	BP	1273	0.0141398	18	0.00030434	Adra1a, Anxa2, Drd1, Gal, Inhba, Smad7, Pros1, Ptgs2, Rara, Timp1, Vim, Zfp36, Zbtb46, Spred1, Trib1, Sulf1, Acvr1c
protein heterodimerization activity	MF	551	0.0199637	11	0.000305612	Adra1a, Atf3, Drd1, Fos, Inhba, Rara, Homer1, Mapk6, Clcf1, Mapk4, Npas4
cell projection	CC	2370	0.0113924	27	0.000310366	Acan, Arc, Anxa2, Drd1, Fos, Gfra1, Hspb1, Itga5, Pde6b, Ptgs1, Ptgs2, Rara, Sphk1, Spp1, Vim, Homer1, Tnfrsf12a, Bag3, Nptx2, Kcnip3, Samd4, Sv2c, Amotl1, Svil, Igsf9b, Prex1, Vgf
chondroblast differentiation	BP	5	0.4	2	0.000314427	Cyr61, Rara
negative regulation of trophoblast cell migration	BP	5	0.4	2	0.000314427	Timp1, Acvr1c
perisynaptic extracellular matrix	CC	5	0.4	2	0.000314427
cardiovascular system development	BP	745	0.0174497	13	0.000319378	Anxa2, Socs3, Hspb1, Cyr61, Itga5, Smad7, Ptgs2, Sphk1, Tnfrsf12a, Angptl4, Amotl1, Spred1, Sulf1
transcription, DNA-templated	BP	2771	0.0108264	30	0.00032515	Atf3, Bach1, Egr2, Egr4, Fos, Fosb, Fosl2, Gal, Ier2, Cyr61, Inhba, Smad7, Sik1, Pim1, Rara, Sphk1, Spp1, Tgfb1i1, Zfp36, Bag3, Kcnip3, Zbtb46, Lbh, Trib1, Csrnp1, Sbno2, Kdm6b, Npas4, Fam129b, Samd11, Sulf1
cell adhesion molecule binding	MF	228	0.0307018	7	0.000326155	Anxa2, Cd1d1, Cdh4, Gfra1, Cyr61, Itga5, Wisp1, Bag3, Cdh22, Hspa1a, Fam129b
prostaglandin biosynthetic process	BP	24	0.125	3	0.000328842	Ptgs1, Ptgs2, Sphk1
prostanoid biosynthetic process	BP	24	0.125	3	0.000328842	Ptgs1, Ptgs2, Sphk1
regulation of muscle system process	BP	229	0.0305677	7	0.000334876	Adra1a, Smad7, Ptgs1, Ptgs2, Sphk1, Wisp1
nucleobase-containing compound biosynthetic process	BP	3182	0.0103708	33	0.000335432	Atf3, Bach1, Cdkn1a, Drd1, Egr2, Egr4, Fos, Fosb, Fosl2, Gal, Ier2, Cyr61, Inhba, Smad7, Sik1, Pim1, Rara, Sphk1, Spp1, Tgfb1i1, Zfp36, Bag3, Kcnip3, Zbtb46, Lbh, Uck2, Trib1, Csrnp1, Sbno2, Kdm6b, Npas4, Fam129b, Samd11, Sulf1
nucleic acid-templated transcription	BP	2777	0.010803	30	0.000337457	Atf3, Bach1, Egr2, Egr4, Fos, Fosb, Fosl2, Gal, Ier2, Cyr61, Inhba, Smad7, Sik1, Pim1, Rara, Sphk1, Spp1, Tgfb1i1, Zfp36, Bag3, Kcnip3, Zbtb46, Lbh, Trib1, Csrnp1, Sbno2, Kdm6b, Npas4, Fam129b, Samd11, Sulf1
regulation of fibroblast proliferation	BP	106	0.0471698	5	0.000345344	Btc, Anxa2, Cdkn1a, Fosl2, Sphk1
regulation of hydrolase activity	BP	958	0.0156576	15	0.000349497	Adra1a, Hspa1b, Cyr61, Ptgs2, Ptx3, Rgs4, Serpina3n, Timp1, Rasa4, Angptl4, Spred1, Pcdh11x, Acvr1c, Prex1, Serpina3i
regulation of hemopoiesis	BP	385	0.0233766	9	0.000353523	Cd1d1, Fos, Inhba, Smad7, Pim1, Rara, Zfp36, Zbtb46, Trib1
learning	BP	165	0.0363636	6	0.000359641	Drd1, Ptgs1, Ptgs2, Nptx2, Sorcs3, Npas4
cellular component organization or biogenesis	BP	5831	0.00874636	51	0.000362535	Acan, Arc, Btc, Anxa2, Cdh4, Cdkn1a, Drd1, Egr2, Emp1, Gal, Gfra1, Gpr3, Hspb1, Hspa1b, Cyr61, Inhba, Itga5, Smad7, Nedd9, Pros1, Ptx3, Sphk1, Sdc1, Tnc, Tpbg, Vim, Wisp1, Tnfrsf12a, Mapk6, Nptx2, Rrad, Angptl4, Pmepa1, Cgref1, C2cd4b, Amotl1, Crispld2, Cdh22, Hspa1a, Kdm6b, Svil, Npas4, Parp3, Sulf1, Acvr1c, Prex1, Col27a1, Mir132
extracellular matrix	CC	472	0.0211864	10	0.000362891	Acan, Anxa2, Cyr61, Tgfb1i1, Timp1, Tnc, Wisp1, Angptl4, Crispld2, Col27a1
RNA biosynthetic process	BP	2789	0.0107565	30	0.000363327	Atf3, Bach1, Egr2, Egr4, Fos, Fosb, Fosl2, Gal, Ier2, Cyr61, Inhba, Smad7, Sik1, Pim1, Rara, Sphk1, Spp1, Tgfb1i1, Zfp36, Bag3, Kcnip3, Zbtb46, Lbh, Trib1, Csrnp1, Sbno2, Kdm6b, Npas4, Fam129b, Samd11, Sulf1
fibroblast proliferation	BP	108	0.0462963	5	0.000376453	Btc, Anxa2, Cdkn1a, Fosl2, Sphk1
hemopoiesis	BP	862	0.0162413	14	0.000385962	Anxa2, Cd1d1, Fos, Inhba, Smad7, Pim1, Rara, Zfp36, Gadd45g, Clcf1, Zbtb46, Trib1, Sbno2, Prex1
movement of cell or subcellular component	BP	1896	0.0121308	23	0.000390047	Acan, Arc, Cdh4, Drd1, Egr2, Gfra1, Hspb1, Ier2, Cyr61, Itga5, Nedd9, Ptgs2, Sphk1, Spp1, Sdc1, Timp1, Vim, Tnfrsf12a, Amotl1, Spred1, Trib1, Sulf1, Acvr1c, Prex1
positive regulation of protein modification process	BP	1189	0.0142977	17	0.00039901	Adra1a, Anxa2, Cdkn1a, Gfra1, Cyr61, Inhba, Itga5, Smad7, Pim1, Ptgs2, Rara, Sphk1, Gadd45g, Clcf1, Plce1, Trib1
cognition	BP	311	0.0257235	8	0.000402951	Drd1, Itga5, Ptgs1, Ptgs2, Nptx2, Sorcs3, Npas4
regulation of transcription by RNA polymerase II	BP	1902	0.0120925	23	0.000407838	Atf3, Bach1, Egr2, Egr4, Fos, Fosb, Fosl2, Gal, Ier2, Cyr61, Inhba, Smad7, Sik1, Rara, Zfp36, Bag3, Kcnip3, Csrnp1, Sbno2, Kdm6b, Npas4, Samd11, Sulf1
positive regulation of protein phosphorylation	BP	976	0.0153689	15	0.000424803	Adra1a, Anxa2, Cdkn1a, Gfra1, Cyr61, Inhba, Itga5, Pim1, Ptgs2, Rara, Sphk1, Gadd45g, Clcf1, Plce1
regulation of intracellular signal transduction	BP	1663	0.0126278	21	0.000426879	Adra1a, Atf3, Socs3, Hspb1, Cyr61, Inhba, Ptgs2, Rara, Sphk1, Gadd45g, Rasa4, Clcf1, Plce1, Stk40, Spred1, Trib1, Prex1, Dusp4, Gipr
cellular response to stress	BP	1668	0.0125899	21	0.000444125	Atf3, Bach1, Cdkn1a, Fos, Hspb1, Hspa1b, Ptgs2, Spp1, Tnc, Zfp36, Gadd45g, Bag3, Angptl4, Srxn1, Spred1, Hspa1a, Trib1, Kdm6b, Npas4, Parp3
positive regulation of cell adhesion	BP	398	0.0226131	9	0.000449655	Cd1d1, Cyr61, Itga5, Smad7, Rara, Spp1, Prex1
defense response	BP	1316	0.0136778	18	0.000452412	Cd1d1, Socs3, Drd1, Gal, Ifit1, Ptgs1, Ptgs2, Ptx3, Sphk1, Serpina3n, Sdc1, Vim, Zfp36, Clcf1, Mapkapk3, Sbno2, Kdm6b
maintenance of permeability of blood-brain barrier	BP	6	0.333333	2	0.00046989	Ptgs1, Ptgs2
negative regulation by host of symbiont molecular functio...	BP	6	0.333333	2	0.00046989	Anxa2, Ptx3
negative regulation of molecular function in other organi...	BP	6	0.333333	2	0.00046989	Anxa2, Ptx3
negative regulation of molecular function in other organi...	BP	6	0.333333	2	0.00046989	Anxa2, Ptx3
perisynaptic space	CC	6	0.333333	2	0.00046989
synapse-associated extracellular matrix	CC	6	0.333333	2	0.00046989
heterocycle biosynthetic process	BP	3242	0.0101789	33	0.000471471	Atf3, Bach1, Cdkn1a, Drd1, Egr2, Egr4, Fos, Fosb, Fosl2, Gal, Ier2, Cyr61, Inhba, Smad7, Sik1, Pim1, Rara, Sphk1, Spp1, Tgfb1i1, Zfp36, Bag3, Kcnip3, Zbtb46, Lbh, Uck2, Trib1, Csrnp1, Sbno2, Kdm6b, Npas4, Fam129b, Samd11, Sulf1
negative regulation of multi-organism process	BP	174	0.0344828	6	0.000476873	Anxa2, Ptx3, Timp1, Zfp36, Trib1, Acvr1c
tube morphogenesis	BP	881	0.015891	14	0.000479323	Anxa2, Hspb1, Cyr61, Itga5, Smad7, Ptgs2, Rara, Sphk1, Tnc, Tnfrsf12a, Angptl4, Amotl1, Spred1, Sulf1
response to growth factor	BP	582	0.0189003	11	0.000484016	Fos, Hspb1, Ier2, Cyr61, Smad7, Tgfb1i1, Zfp36, Pmepa1, Sulf1, Acvr1c
cellular macromolecule biosynthetic process	BP	3812	0.00970619	37	0.000490704	Acan, Atf3, Bach1, Cdkn1a, Egr2, Egr4, Fos, Fosb, Fosl2, Gal, Ier2, Cyr61, Inhba, Smad7, Sik1, Pim1, Rara, St8sia2, Sphk1, Spp1, Tgfb1i1, Vim, Zfp36, Bag3, Kcnip3, Zbtb46, Samd4, Lbh, Trib1, Csrnp1, Sbno2, Kdm6b, Npas4, Fam129b, Samd11, Parp3, Zdhhc22, Sulf1
muscle organ development	BP	404	0.0222772	9	0.000500775	Atf3, Egr2, Fos, Smad7, Pim1, Wisp1, Homer1, Svil
aromatic compound biosynthetic process	BP	3254	0.0101414	33	0.00050396	Atf3, Bach1, Cdkn1a, Drd1, Egr2, Egr4, Fos, Fosb, Fosl2, Gal, Ier2, Cyr61, Inhba, Smad7, Sik1, Pim1, Rara, Sphk1, Spp1, Tgfb1i1, Zfp36, Bag3, Kcnip3, Zbtb46, Lbh, Uck2, Trib1, Csrnp1, Sbno2, Kdm6b, Npas4, Fam129b, Samd11, Sulf1
regulation of neurotransmitter transport	BP	176	0.0340909	6	0.000506561	Sphk1, Trh, Clcf1
regulation of smooth muscle contraction	BP	65	0.0615385	4	0.000508217	Adra1a, Ptgs1, Ptgs2, Sphk1
regulation of metal ion transport	BP	405	0.0222222	9	0.000509742	Drd1, Gal, Sik1, Ptgs2, Homer1, Rrad, Kcnip3
catenin complex	CC	28	0.107143	3	0.000523525	Cdh4, Smad7, Cdh22
extracellular matrix organization	BP	247	0.0283401	7	0.000526623	Acan, Anxa2, Cyr61, Crispld2, Sulf1, Col27a1
positive regulation of response to stimulus	BP	2064	0.0116279	24	0.000529759	Adra1a, Arc, Atf3, Cd1d1, Gal, Hspb1, Cyr61, Inhba, Ptgs2, Rara, Sphk1, Tgfb1i1, Gadd45g, Tnfrsf12a, Clcf1, Plce1, Mapkapk3, Spred1, Igsf9b, Sulf1, Gipr
kinase binding	MF	790	0.0164557	13	0.000555418	Cdkn1a, Hspb1, Blnk, Sik1, Rara, Vim, Zfp36, Mapk6, Mapkapk3, Spred1, Trib1, Mapk4, Igsf9b
protein serine/threonine kinase inhibitor activity	MF	29	0.103448	3	0.000581524	Cdkn1a, Hspb1, Spred1
MAPK cascade	BP	794	0.0163728	13	0.000582169	Adra1a, Atf3, Cyr61, Inhba, Rara, Zfp36, Gadd45g, Clcf1, Plce1, Stk40, Mapkapk3, Spred1, Trib1, Dusp4
cellular response to nutrient levels	BP	182	0.032967	6	0.00060433	Atf3, Cdkn1a, Pim1, Angptl4, Scd4
response to cytokine	BP	799	0.0162703	13	0.000617135	Socs3, Ifit1, Smad7, Ptgs2, Sphk1, Serpina3n, Spp1, Timp1, Vim, Zfp36, Mapkapk3, Sbno2, Serpina3i
transcription by RNA polymerase II	BP	1960	0.0117347	23	0.000620243	Atf3, Bach1, Egr2, Egr4, Fos, Fosb, Fosl2, Gal, Ier2, Cyr61, Inhba, Smad7, Sik1, Rara, Zfp36, Bag3, Kcnip3, Csrnp1, Sbno2, Kdm6b, Npas4, Samd11, Sulf1
hematopoietic or lymphoid organ development	BP	909	0.0154015	14	0.000651744	Anxa2, Cd1d1, Fos, Inhba, Smad7, Pim1, Rara, Zfp36, Gadd45g, Clcf1, Zbtb46, Trib1, Sbno2, Prex1
lipopeptide binding	MF	7	0.285714	2	0.000655406	Cd1d1, Cd1d2
modulation by host of symbiont molecular function	BP	7	0.285714	2	0.000655406	Anxa2, Ptx3
modulation of molecular function in other organism	BP	7	0.285714	2	0.000655406	Anxa2, Ptx3
modulation of molecular function in other organism involv...	BP	7	0.285714	2	0.000655406	Anxa2, Ptx3
virion binding	MF	7	0.285714	2	0.000655406	Ptx3
negative regulation of cell migration	BP	258	0.0271318	7	0.000681322	Acan, Drd1, Timp1, Spred1, Trib1, Sulf1, Acvr1c
positive regulation of phosphorylation	BP	1024	0.0146484	15	0.000697233	Adra1a, Anxa2, Cdkn1a, Gfra1, Cyr61, Inhba, Itga5, Pim1, Ptgs2, Rara, Sphk1, Gadd45g, Clcf1, Plce1
positive regulation of cell-substrate adhesion	BP	124	0.0403226	5	0.000707573	Cyr61, Itga5, Spp1, Prex1
signal transduction by protein phosphorylation	BP	812	0.0160099	13	0.000716474	Adra1a, Atf3, Cyr61, Inhba, Rara, Zfp36, Gadd45g, Clcf1, Plce1, Stk40, Mapkapk3, Spred1, Trib1, Dusp4
protein kinase binding	MF	711	0.0168776	12	0.000731012	Cdkn1a, Hspb1, Blnk, Sik1, Rara, Vim, Zfp36, Mapk6, Mapkapk3, Spred1, Trib1, Mapk4
positive regulation of transport	BP	1029	0.0145773	15	0.000732713	Arc, Anxa2, Drd1, Gal, Pros1, Ptgs2, Ptx3, Sphk1, Spp1, Sdc1, Trh, Homer1, Bag3, Clcf1, Gipr
membrane	CC	8941	0.00771726	69	0.000767113	Adam19, Adra1a, Arc, Btc, Anxa2, Cd1d1, Cd1d2, Cdh4, Drd1, Emp1, Fos, Gfra1, Gpr3, Hspb1, Itga5, Blnk, Tm4sf1, Smad7, Nedd9, Pde6b, Ptgs1, Ptgs2, Rgs4, Frrs1, St8sia2, Sphk1, Sdc1, Tpbg, Trh, Vim, Homer1, Tnfrsf12a, Bag3, Nptx2, Rasa4, Rrad, Kcnip3, Rgs20, Pmepa1, Sorcs3, Pear1, Plce1, Sv2c, C2cd4b, Amotl1, Cdh22, Lhfp, Tspan9, Spred1, Hspa1a, Megf11, Svil, Fam129b, Eva1b, Serinc2, Igsf9b, Zdhhc2…
reproductive structure development	BP	431	0.0208817	9	0.000793562	Socs3, Cyr61, Inhba, Ptgs2, Rara, Tnc, Sulf1, Vgf
negative regulation of cell growth	BP	192	0.03125	6	0.000799176	Cdkn1a, Gal, Inhba, Rrad, Cgref1
response to calcium ion	BP	128	0.0390625	5	0.000816636	Fos, Fosb, Homer1, Rasa4, Gipr
response to lipopolysaccharide	BP	267	0.0262172	7	0.000832999	Ptgs2, Rara, Zfp36, Mapkapk3, Trib1, Sbno2
reproductive system development	BP	434	0.0207373	9	0.000833291	Socs3, Cyr61, Inhba, Ptgs2, Rara, Tnc, Sulf1, Vgf
regulation of hormone levels	BP	527	0.0189753	10	0.000850101	Gal, Inhba, Ptgs1, Spp1, Trh, Clcf1, Fam129b, Acvr1c, Vgf, Gipr
long-term synaptic depression	BP	33	0.0909091	3	0.000854083	Drd1, Sorcs3
regulation of vasoconstriction	BP	75	0.0533333	4	0.000873478	Adra1a, Drd1, Ptgs1, Ptgs2
organic cyclic compound biosynthetic process	BP	3368	0.0097981	33	0.000927349	Atf3, Bach1, Cdkn1a, Drd1, Egr2, Egr4, Fos, Fosb, Fosl2, Gal, Ier2, Cyr61, Inhba, Smad7, Sik1, Pim1, Rara, Sphk1, Spp1, Tgfb1i1, Zfp36, Bag3, Kcnip3, Zbtb46, Lbh, Uck2, Trib1, Csrnp1, Sbno2, Kdm6b, Npas4, Fam129b, Samd11, Sulf1
negative regulation of cell motility	BP	272	0.0257353	7	0.000928114	Acan, Drd1, Timp1, Spred1, Trib1, Sulf1, Acvr1c
positive regulation of molecular function	BP	1400	0.0128571	18	0.000928563	Adra1a, Arc, Anxa2, Cdkn1a, Drd1, Gal, Cyr61, Pim1, Rara, Rgs4, Sphk1, Gadd45g, Plce1, Trib1, Fam129b, Serinc2, Acvr1c, Prex1
COP9 signalosome	CC	34	0.0882353	3	0.000932878	Hspa1b, Amotl1, Hspa1a
response to abiotic stimulus	BP	944	0.0148305	14	0.000939059	Bach1, Cdkn1a, Drd1, Fos, Fosl2, Hspa1b, Sik1, Pde6b, Ptgs2, Tgfb1i1, Bag3, Hspa1a, Vgf, Mir132
regulation of MAPK cascade	BP	738	0.0162602	12	0.00100857	Adra1a, Atf3, Cyr61, Inhba, Rara, Gadd45g, Clcf1, Plce1, Stk40, Spred1, Trib1, Dusp4
negative regulation of synaptic transmission	BP	78	0.0512821	4	0.0010118	Drd1, Ptgs2, Sorcs3
positive regulation of hemopoiesis	BP	201	0.0298507	6	0.0010131	Cd1d1, Fos, Inhba, Rara, Zbtb46, Trib1
positive regulation of transcription by RNA polymerase II	BP	1178	0.0135823	16	0.00102902	Atf3, Bach1, Egr2, Egr4, Fos, Fosb, Fosl2, Gal, Ier2, Cyr61, Inhba, Rara, Csrnp1, Sbno2, Kdm6b, Npas4
cartilage development	BP	203	0.0295567	6	0.0010661	Acan, Cyr61, Rara, Sulf1, Col27a1
immune system development	BP	959	0.0145985	14	0.00109154	Anxa2, Cd1d1, Fos, Inhba, Smad7, Pim1, Rara, Zfp36, Gadd45g, Clcf1, Zbtb46, Trib1, Sbno2, Prex1
regulation of myeloid cell differentiation	BP	204	0.0294118	6	0.00109339	Fos, Inhba, Rara, Zfp36, Zbtb46, Trib1
granulocyte differentiation	BP	36	0.0833333	3	0.00110395	Rara, Zbtb46, Trib1
growth plate cartilage development	BP	36	0.0833333	3	0.00110395	Rara, Col27a1
negative regulation of amine transport	BP	36	0.0833333	3	0.00110395	Ptgs1, Trh
positive regulation of proteasomal ubiquitin-dependent pr...	BP	80	0.05	4	0.00111213	Hspa1b, Smad7, Hspa1a, Trib1
regulation of protein kinase activity	BP	646	0.0170279	11	0.00113517	Adra1a, Cdkn1a, Socs3, Drd1, Hspb1, Cyr61, Pim1, Gadd45g, Plce1, Spred1, Trib1, Prex1, Dusp4
protein serine/threonine kinase activity	MF	454	0.0198238	9	0.00114159	Cdkn1a, Sik1, Cdk18, Pim1, Mapk6, Stk40, Mapkapk3, Mapk4, Acvr1c
response to wounding	BP	454	0.0198238	9	0.00114159	Anxa2, Cyr61, Pros1, Sdc1, Tnc, Zfp36, Tnfrsf12a, Pear1
myeloid leukocyte differentiation	BP	207	0.0289855	6	0.00117848	Anxa2, Fos, Rara, Zbtb46, Trib1, Sbno2
tube development	BP	1079	0.0139018	15	0.00118071	Anxa2, Hspb1, Cyr61, Itga5, Smad7, Ptgs2, Rara, Sphk1, Tnc, Tnfrsf12a, Angptl4, Stk40, Amotl1, Spred1, Sulf1
postsynaptic membrane	CC	367	0.0217984	8	0.00118161	Arc, Hspb1, Homer1, Igsf9b
plasma membrane bounded cell projection	CC	2187	0.0109739	24	0.00119367	Acan, Anxa2, Drd1, Fos, Gfra1, Hspb1, Itga5, Pde6b, Ptgs1, Ptgs2, Rara, Sphk1, Vim, Homer1, Tnfrsf12a, Bag3, Nptx2, Kcnip3, Samd4, Sv2c, Amotl1, Igsf9b, Prex1, Vgf
cell-cell adhesion mediated by cadherin	BP	37	0.0810811	3	0.00119641	Cdh4, Cdh22
prostaglandin metabolic process	BP	37	0.0810811	3	0.00119641	Ptgs1, Ptgs2, Sphk1
prostanoid metabolic process	BP	37	0.0810811	3	0.00119641	Ptgs1, Ptgs2, Sphk1
regulation of mitotic spindle organization	BP	37	0.0810811	3	0.00119641	Hspa1b, Hspa1a, Parp3
response to molecule of bacterial origin	BP	285	0.0245614	7	0.00121585	Ptgs2, Rara, Zfp36, Mapkapk3, Trib1, Sbno2
icosanoid biosynthetic process	BP	38	0.0789474	3	0.00129362	Ptgs1, Ptgs2, Sphk1
gene expression	BP	4460	0.00896861	40	0.00133103	Atf3, Bach1, Cdkn1a, Drd1, Egr2, Egr4, Fos, Fosb, Fosl2, Gal, Ier2, Cyr61, Inhba, Smad7, Sik1, Pim1, Rara, Sphk1, Spp1, Tgfb1i1, Tnc, Vim, Zfp36, Bag3, Mapk6, Kcnip3, Zbtb46, Stk40, Samd4, Lbh, Trib1, Csrnp1, Sbno2, Kdm6b, Mapk4, Npas4, Fam129b, Samd11, Sulf1
positive regulation of phosphate metabolic process	BP	1093	0.0137237	15	0.00134141	Adra1a, Anxa2, Cdkn1a, Drd1, Gfra1, Gpr3, Cyr61, Inhba, Itga5, Pim1, Ptgs2, Rara, Sphk1, Gadd45g, Clcf1, Plce1
positive regulation of phosphorus metabolic process	BP	1093	0.0137237	15	0.00134141	Adra1a, Anxa2, Cdkn1a, Drd1, Gfra1, Gpr3, Cyr61, Inhba, Itga5, Pim1, Ptgs2, Rara, Sphk1, Gadd45g, Clcf1, Plce1
cellular response to oxygen-containing compound	BP	984	0.0142276	14	0.00139194	Socs3, Drd1, Fos, Inhba, Pim1, Rara, Spp1, Zfp36, Trib1, Sbno2, Kdm6b, Npas4, Mir132
cell growth involved in cardiac muscle cell development	BP	39	0.0769231	3	0.00139565	Adra1a, Wisp1
physiological cardiac muscle hypertrophy	BP	39	0.0769231	3	0.00139565	Adra1a, Wisp1
physiological muscle hypertrophy	BP	39	0.0769231	3	0.00139565	Adra1a, Wisp1
RNA polymerase II regulatory region sequence-specific DNA...	MF	768	0.015625	12	0.00141497	Atf3, Bach1, Egr2, Egr4, Fos, Fosb, Fosl2, Ier2, Rara, Kcnip3, Kdm6b, Npas4
positive regulation of blood circulation	BP	86	0.0465116	4	0.0014548	Adra1a, Ptgs1, Ptgs2
regulation of muscle contraction	BP	146	0.0342466	5	0.00146872	Adra1a, Smad7, Ptgs1, Ptgs2, Sphk1
cellular response to growth factor stimulus	BP	568	0.0176056	10	0.00148982	Fos, Hspb1, Cyr61, Smad7, Tgfb1i1, Zfp36, Pmepa1, Sulf1, Acvr1c
myeloid cell differentiation	BP	381	0.0209974	8	0.00149729	Anxa2, Fos, Inhba, Rara, Zfp36, Zbtb46, Trib1, Sbno2
regulation of angiogenesis	BP	296	0.0236486	7	0.00151028	Hspb1, Itga5, Ptgs2, Sphk1, Tnfrsf12a, Spred1, Sulf1
kinase activity	MF	774	0.0155039	12	0.00151066	Cdkn1a, Sik1, Cdk18, Pim1, Sphk1, Mapk6, Stk40, Uck2, Mapkapk3, Mapk4, Itpkc, Acvr1c
positive regulation of signal transduction	BP	1462	0.0123119	18	0.0015125	Adra1a, Arc, Atf3, Cyr61, Inhba, Rara, Sphk1, Tgfb1i1, Gadd45g, Tnfrsf12a, Clcf1, Plce1, Spred1, Igsf9b, Sulf1, Gipr
neurotransmitter transport	BP	297	0.023569	7	0.00153958	Sphk1, Trh, Clcf1, Sv2c, C2cd4b
RNA polymerase II regulatory region DNA binding	MF	776	0.0154639	12	0.00154373	Atf3, Bach1, Egr2, Egr4, Fos, Fosb, Fosl2, Ier2, Rara, Kcnip3, Kdm6b, Npas4
striated muscle cell differentiation	BP	299	0.0234114	7	0.00159951	Adra1a, Sik1, Rara, Wisp1, Homer1, Kdm6b
DNA-binding transcription factor activity, RNA polymerase...	MF	780	0.0153846	12	0.00161166	Atf3, Bach1, Egr2, Fos, Fosb, Fosl2, Ier2, Rara, Kcnip3, Csrnp1, Npas4
regulation of spindle organization	BP	41	0.0731707	3	0.00161457	Hspa1b, Hspa1a, Parp3
response to organic cyclic compound	BP	676	0.0162722	11	0.00162778	Drd1, Fosl2, Inhba, Pappa, Pim1, Rara, Spp1, Zfp36, Homer1, Lbh, Npas4, Mir132
cell body	CC	781	0.0153649	12	0.00162902	Acan, Drd1, Gal, Gfra1, Hspb1, Hspa1b, Rara, Vim, Homer1, Nptx2, Igsf9b, Vgf
negative regulation of hemopoiesis	BP	150	0.0333333	5	0.00165446	Smad7, Rara, Zfp36, Zbtb46, Trib1
nucleus	CC	6524	0.00812385	53	0.00165774	Adra1a, Atf3, Bach1, Cdkn1a, Drd1, Egr2, Egr4, Fos, Fosb, Fosl2, Hspb1, Hspa1b, Ier2, Smad7, Sik1, Nedd9, Cdk18, Pim1, Ptgs1, Rara, Rgs4, Sphk1, Tgfb1i1, Trh, Zfp36, Gadd45g, Bag3, Mapk6, Kcnip3, Rgs20, Zbtb46, Stk40, Samd4, Amotl1, Lbh, Mapkapk3, Spred1, Hspa1a, Trib1, Csrnp1, Sbno2, Kdm6b, Svil, Mapk4, Npas4, Fam129b, Samd11, Itpkc, Parp3, Dusp4
protein dimerization activity	MF	1355	0.0125461	17	0.00168621	Adra1a, Atf3, Cdh4, Drd1, Fos, Hspb1, Inhba, Odc1, Ptgs2, Rara, Homer1, Mapk6, Kcnip3, Clcf1, Cdh22, Mapk4, Npas4
I-SMAD binding	MF	11	0.181818	2	0.00169123	Smad7, Tgfb1i1
regulation of trophoblast cell migration	BP	11	0.181818	2	0.00169123	Timp1, Acvr1c
positive regulation of ubiquitin-dependent protein catabo...	BP	90	0.0444444	4	0.00172035	Hspa1b, Smad7, Hspa1a, Trib1
regulation of blood vessel endothelial cell migration	BP	90	0.0444444	4	0.00172035	Hspb1, Ptgs2, Amotl1, Spred1
regulation of secretion by cell	BP	788	0.0152284	12	0.00175493	Gal, Inhba, Ptgs1, Sphk1, Spp1, Sdc1, Trh, Clcf1, C2cd4b, Acvr1c, Gipr
extrinsic component of membrane	CC	305	0.0229508	7	0.00179027	Anxa2, Cdh4, Gfra1, Smad7, Cdh22
regulation of transmembrane receptor protein serine/threo...	BP	225	0.0266667	6	0.00180053	Cyr61, Inhba, Smad7, Tgfb1i1, Pmepa1, Sulf1
negative regulation of cellular component movement	BP	306	0.0228758	7	0.00182371	Acan, Drd1, Timp1, Spred1, Trib1, Sulf1, Acvr1c
regulation of proteolysis	BP	686	0.016035	11	0.00182648	Hspa1b, Cyr61, Smad7, Ptgs2, Serpina3n, Timp1, Hspa1a, Trib1, Acvr1c, Serpina3i
secretion by cell	BP	1014	0.0138067	14	0.00184114	Gal, Inhba, Ptgs1, Sphk1, Spp1, Sdc1, Trh, Clcf1, C2cd4b, Fam129b, Acvr1c, Vgf, Gipr
activin receptor signaling pathway	BP	43	0.0697674	3	0.00185385	Inhba, Smad7, Acvr1c
endochondral bone growth	BP	43	0.0697674	3	0.00185385	Rara, Col27a1
enzyme binding	MF	2265	0.010596	24	0.00191748	Anxa2, Cdkn1a, Drd1, Egr2, Hspb1, Hspa1b, Blnk, Smad7, Sik1, Ptgs2, Rara, Sphk1, Timp1, Vim, Zfp36, Mapk6, Plce1, Mapkapk3, Spred1, Hspa1a, Trib1, Mapk4, Igsf9b, Prex1
negative regulation of myeloid cell differentiation	BP	93	0.0430108	4	0.00194035	Rara, Zfp36, Zbtb46, Trib1
chondrocyte development	BP	44	0.0681818	3	0.00198132	Acan, Sulf1, Col27a1
regulation of peptidyl-threonine phosphorylation	BP	44	0.0681818	3	0.00198132	Smad7, Sphk1, Spred1
epithelial cell differentiation	BP	591	0.0169205	10	0.00199324	Fosl2, Ptgs1, Ptgs2, Rara, Tgfb1i1, Vim, Zfp36, Lbh, Kdm6b
response to starvation	BP	157	0.0318471	5	0.00202022	Atf3, Cdkn1a, Zfp36, Angptl4
activin binding	MF	12	0.166667	2	0.00202197	Smad7, Acvr1c
trophoblast cell migration	BP	12	0.166667	2	0.00202197	Timp1, Acvr1c
regulation of blood circulation	BP	231	0.025974	6	0.00205511	Adra1a, Drd1, Smad7, Ptgs1, Ptgs2
positive regulation of hormone secretion	BP	158	0.0316456	5	0.00207692	Gal, Spp1, Trh, Clcf1, Gipr
protein kinase regulator activity	MF	158	0.0316456	5	0.00207692	Cdkn1a, Socs3, Hspb1, Spred1, Trib1, Itprip
regulation of ion transport	BP	699	0.0157368	11	0.00211402	Arc, Drd1, Gal, Sik1, Ptgs2, Trh, Homer1, Rrad, Kcnip3
bone growth	BP	45	0.0666667	3	0.00211413	Rara, Col27a1
calcium ion binding	MF	598	0.0167224	10	0.00217115	Acan, Anxa2, Cdh4, Pros1, Tll1, Kcnip3, Cgref1, C2cd4b, Cdh22, Sulf1
cell-cell adhesion	BP	702	0.0156695	11	0.00218536	Cd1d1, Cdh4, Cyr61, Itga5, Smad7, Rara, Pear1, Cdh22, Megf11, Igsf9b
transforming growth factor beta receptor signaling pathwa...	BP	160	0.03125	5	0.0021938	Fos, Smad7, Tgfb1i1, Pmepa1, Acvr1c
regulation of cell cycle	BP	921	0.0141151	13	0.00221374	Btc, Cdkn1a, Gpr3, Hspa1b, Inhba, Sik1, Pim1, Ptgs2, Rara, Sphk1, Gadd45g, Cgref1, Hspa1a, Parp3
transcription regulatory region DNA binding	MF	921	0.0141151	13	0.00221374	Atf3, Bach1, Egr2, Egr4, Fos, Fosb, Fosl2, Ier2, Smad7, Rara, Kcnip3, Kdm6b, Npas4
positive regulation of vasoconstriction	BP	46	0.0652174	3	0.00225234	Adra1a, Ptgs1, Ptgs2
positive regulation of proteasomal protein catabolic proc...	BP	97	0.0412371	4	0.00226299	Hspa1b, Smad7, Hspa1a, Trib1
transcription regulatory region sequence-specific DNA bin...	MF	813	0.0147601	12	0.00227194	Atf3, Bach1, Egr2, Egr4, Fos, Fosb, Fosl2, Ier2, Rara, Kcnip3, Kdm6b, Npas4
regulatory region nucleic acid binding	MF	925	0.0140541	13	0.00229856	Atf3, Bach1, Egr2, Egr4, Fos, Fosb, Fosl2, Ier2, Smad7, Rara, Kcnip3, Kdm6b, Npas4
positive regulation of leukocyte differentiation	BP	162	0.0308642	5	0.0023154	Cd1d1, Fos, Rara, Zbtb46, Trib1
regulation of reproductive process	BP	162	0.0308642	5	0.0023154	Gpr3, Inhba, Timp1, Sulf1, Acvr1c
response to temperature stimulus	BP	163	0.0306748	5	0.00237801	Hspa1b, Tgfb1i1, Bag3, Hspa1a, Vgf
negative regulation of pathway-restricted SMAD protein ph...	BP	13	0.153846	2	0.00238076	Smad7, Pmepa1
response to vitamin D	BP	13	0.153846	2	0.00238076	Pim1, Spp1
regulation of kinase activity	BP	710	0.015493	11	0.00238523	Adra1a, Cdkn1a, Socs3, Drd1, Hspb1, Cyr61, Pim1, Gadd45g, Plce1, Spred1, Trib1, Prex1, Dusp4
positive regulation of neurotransmitter transport	BP	47	0.0638298	3	0.00239603	Sphk1, Trh, Clcf1
regulation of anatomical structure morphogenesis	BP	1044	0.01341	14	0.00240528	Arc, Cdh4, Gal, Hspb1, Itga5, Pim1, Ptgs2, Sphk1, Vim, Tnfrsf12a, Spred1, Sulf1, Prex1
regulation of cation transmembrane transport	BP	322	0.0217391	7	0.00242782	Arc, Drd1, Gal, Homer1, Rrad, Kcnip3
cardiac muscle tissue growth	BP	99	0.040404	4	0.0024374	Adra1a, Pim1, Wisp1
GABA-ergic synapse	CC	99	0.040404	4	0.0024374
negative regulation of leukocyte differentiation	BP	99	0.040404	4	0.0024374	Smad7, Rara, Zbtb46, Trib1
unsaturated fatty acid metabolic process	BP	99	0.040404	4	0.0024374	Ptgs1, Ptgs2, Sphk1, Scd4
vasoconstriction	BP	99	0.040404	4	0.0024374	Adra1a, Drd1, Ptgs1, Ptgs2
molecular_function	MF	19992	0.00620248	124	0.00245959	Adam19, Adra1a, Acan, Arc, Atf3, Bach1, Btc, Anxa2, Cd1d1, Cd1d2, Cdh4, Cdkn1a, Socs3, Drd1, Egr2, Egr4, Fgl2, Fos, Fosb, Fosl2, Gal, Gfra1, Gpr3, Hspb1, Hspa1b, Ier2, Ifit1, Cyr61, Inhba, Itga5, Blnk, Smad7, Sik1, Nedd9, Odc1, Pappa, Cdk18, Pde6b, Pim1, Pros1, Ptgs1, Ptgs2, Ptx3, Rara, Rgs4, Frrs1, St8sia2, Sphk1, Serpina3n, Spp1, Sdc1, Tgfb1i1, Timp1, Tll1, Tnc, Trh, Vim, Wisp1, Zfp36, Gadd45g,…
negative regulation of locomotion	BP	323	0.0216718	7	0.00247014	Acan, Drd1, Timp1, Spred1, Trib1, Sulf1, Acvr1c
negative regulation of intracellular signal transduction	BP	509	0.0176817	9	0.00248687	Adra1a, Atf3, Socs3, Hspb1, Ptgs2, Rasa4, Spred1, Prex1, Dusp4
cytosol	CC	3143	0.00954502	30	0.00251946	Anxa2, Cdkn1a, Hspa1b, Ifit1, Smad7, Sik1, Nedd9, Odc1, Pim1, Rara, Rgs4, Sphk1, Vim, Wisp1, Zfp36, Bag3, Mapk6, Rasa4, Kcnip3, Plce1, Stk40, Samd4, Srxn1, Uck2, Spred1, Hspa1a, Svil, Fam129b, Prex1
secretion	BP	1167	0.0128535	15	0.00252995	Anxa2, Gal, Inhba, Ptgs1, Sphk1, Spp1, Sdc1, Trh, Clcf1, C2cd4b, Fam129b, Acvr1c, Vgf, Gipr
extracellular matrix component	CC	48	0.0625	3	0.00254528	Acan, Anxa2, Timp1, Tnc, Col27a1
negative regulation of myeloid leukocyte differentiation	BP	48	0.0625	3	0.00254528	Rara, Zbtb46, Trib1
regulation of endopeptidase activity	BP	325	0.0215385	7	0.00255649	Hspa1b, Cyr61, Ptgs2, Serpina3n, Timp1, Acvr1c, Serpina3i
phosphotransferase activity, alcohol group as acceptor	MF	717	0.0153417	11	0.00257207	Cdkn1a, Sik1, Cdk18, Pim1, Sphk1, Mapk6, Stk40, Mapkapk3, Mapk4, Itpkc, Acvr1c
regulation of ERK1 and ERK2 cascade	BP	327	0.0214067	7	0.00264514	Adra1a, Atf3, Cyr61, Rara, Clcf1, Spred1, Dusp4
regulation of vasculature development	BP	328	0.0213415	7	0.00269034	Hspb1, Itga5, Ptgs2, Sphk1, Tnfrsf12a, Spred1, Sulf1
neuron differentiation	BP	1419	0.0119803	17	0.00273181	Arc, Cdh4, Drd1, Egr2, Gfra1, Hspb1, Ier2, Inhba, Rara, Sphk1, Tnc, Vim, Tnfrsf12a, Mapk6, Nptx2, Prex1, Mir132
GABAergic neuron differentiation	BP	14	0.142857	2	0.00276728	Drd1, Inhba
MAP kinase activity	MF	14	0.142857	2	0.00276728	Mapk6, Mapk4
response to unfolded protein	BP	103	0.038835	4	0.00281354	Atf3, Hspb1, Hspa1b, Hspa1a
cartilage development involved in endochondral bone morph...	BP	50	0.06	3	0.00286072	Rara, Col27a1
fatty acid derivative biosynthetic process	BP	50	0.06	3	0.00286072	Ptgs1, Ptgs2, Sphk1
positive regulation of cell migration	BP	521	0.0172745	9	0.00290345	Drd1, Hspb1, Cyr61, Itga5, Ptgs2, Sphk1, Amotl1, Prex1
plasma membrane part	CC	2751	0.00981461	27	0.00292273	Adra1a, Arc, Anxa2, Cd1d1, Cdh4, Drd1, Gfra1, Hspb1, Itga5, Tm4sf1, Smad7, Ptgs2, Sdc1, Homer1, Nptx2, Rasa4, Kcnip3, Pear1, Amotl1, Cdh22, Tspan9, Hspa1a, Igsf9b, Acvr1c, Plpp4
cellular response to organic cyclic compound	BP	425	0.0188235	8	0.00294435	Drd1, Inhba, Pim1, Rara, Spp1, Zfp36, Lbh, Npas4, Mir132
basement membrane	CC	105	0.0380952	4	0.00301572	Acan, Anxa2, Timp1, Tnc
negative regulation of blood vessel diameter	BP	105	0.0380952	4	0.00301572	Adra1a, Drd1, Ptgs1, Ptgs2
response to heat	BP	105	0.0380952	4	0.00301572	Hspa1b, Tgfb1i1, Bag3, Hspa1a
regulation of transcription from RNA polymerase II promot...	BP	51	0.0588235	3	0.00302706	Atf3, Bach1, Bag3
developmental cell growth	BP	250	0.024	6	0.0030431	Adra1a, Cdh4, Gal, Wisp1, Tnfrsf12a
regulation of peptidyl-tyrosine phosphorylation	BP	250	0.024	6	0.0030431	Adra1a, Socs3, Gfra1, Itga5, Clcf1
transcription regulator activity	MF	1313	0.0121858	16	0.00309088	Atf3, Bach1, Egr2, Fos, Fosb, Fosl2, Ier2, Smad7, Rara, Tgfb1i1, Kcnip3, Hspa1a, Csrnp1, Kdm6b, Npas4, Fam129b
immune system process	BP	2216	0.0103791	23	0.00312793	Anxa2, Cd1d1, Cd1d2, Cdkn1a, Fos, Gal, Ifit1, Inhba, Blnk, Smad7, Pim1, Ptx3, Rara, Spp1, Vim, Zfp36, Gadd45g, Clcf1, Zbtb46, Mapkapk3, Trib1, Sbno2, Prex1
interferon-gamma biosynthetic process	BP	15	0.133333	2	0.00318121	Cd1d1, Gadd45g
positive regulation of type 2 immune response	BP	15	0.133333	2	0.00318121	Rara, Clcf1
regulation of postsynaptic neurotransmitter receptor acti...	BP	15	0.133333	2	0.00318121
protein-containing complex binding	MF	1197	0.0125313	15	0.00321414	Cd1d1, Cdkn1a, Drd1, Gfra1, Cyr61, Itga5, Smad7, Pim1, Pros1, Tll1, Vim, Wisp1, Bag3, Svil, Acvr1c
negative regulation of endopeptidase activity	BP	175	0.0285714	5	0.00322869	Hspa1b, Ptgs2, Serpina3n, Timp1, Serpina3i
temperature homeostasis	BP	175	0.0285714	5	0.00322869	Drd1, Ptgs2
cAMP-mediated signaling	BP	176	0.0284091	5	0.00330829	Adra1a, Drd1, Gal, Gipr
sequence-specific double-stranded DNA binding	MF	852	0.0140845	12	0.00332274	Atf3, Bach1, Egr2, Egr4, Fos, Fosb, Fosl2, Ier2, Rara, Kcnip3, Kdm6b, Npas4
wound healing	BP	341	0.0205279	7	0.00333374	Anxa2, Cyr61, Pros1, Sdc1, Tnfrsf12a, Pear1
heart growth	BP	108	0.037037	4	0.00333728	Adra1a, Pim1, Wisp1
chaperone-mediated protein folding	BP	53	0.0566038	3	0.00337727	Hspb1, Hspa1b, Hspa1a
alpha-beta T cell differentiation	BP	109	0.0366972	4	0.00344945	Cd1d1, Smad7, Rara, Gadd45g
positive regulation of proteolysis involved in cellular p...	BP	109	0.0366972	4	0.00344945	Hspa1b, Smad7, Hspa1a, Trib1
positive regulation of transmembrane receptor protein ser...	BP	109	0.0366972	4	0.00344945	Cyr61, Inhba, Tgfb1i1, Sulf1
cell junction	CC	1087	0.0128795	14	0.00345747	Arc, Anxa2, Cdh4, Itga5, Smad7, Tgfb1i1, Homer1, Samd4, Sv2c, Amotl1, Cdh22, Svil, Fam129b, Igsf9b
ERK1 and ERK2 cascade	BP	345	0.0202899	7	0.0035536	Adra1a, Atf3, Cyr61, Rara, Clcf1, Spred1, Dusp4
cytokine biosynthetic process	BP	110	0.0363636	4	0.00356416	Cd1d1, Hspb1, Zfp36, Gadd45g
RNA polymerase II proximal promoter sequence-specific DNA...	MF	538	0.0167286	9	0.00358621	Atf3, Egr2, Fos, Fosb, Fosl2, Rara, Kcnip3, Kdm6b, Npas4
generation of neurons	BP	1584	0.0113636	18	0.00359667	Arc, Cdh4, Drd1, Egr2, Gfra1, Hspb1, Ier2, Inhba, Rara, Sphk1, Tnc, Vim, Tnfrsf12a, Mapk6, Nptx2, Clcf1, Prex1, Mir132
lipid metabolic process	BP	1212	0.0123762	15	0.00360973	Drd1, Gal, Cyr61, Sik1, Ptgs1, Ptgs2, St8sia2, Sphk1, Spp1, Angptl4, Plce1, Serinc2, Scd4, Plpp4, Dgat2l6
cellular response to fluid shear stress	BP	16	0.125	2	0.00362223	Ptgs2, Spp1
gonadotropin secretion	BP	16	0.125	2	0.00362223	Inhba, Fam129b
negative regulation of peptidyl-threonine phosphorylation	BP	16	0.125	2	0.00362223	Smad7, Spred1
regulation of long-term synaptic depression	BP	16	0.125	2	0.00362223	Sorcs3
positive regulation of cell motility	BP	540	0.0166667	9	0.0036742	Drd1, Hspb1, Cyr61, Itga5, Ptgs2, Sphk1, Amotl1, Prex1
regulation of calcium ion transport	BP	260	0.0230769	6	0.00368752	Drd1, Ptgs2, Homer1, Rrad
regulation of secretion	BP	864	0.0138889	12	0.00371561	Gal, Inhba, Ptgs1, Sphk1, Spp1, Sdc1, Trh, Clcf1, C2cd4b, Acvr1c, Gipr
nucleic acid metabolic process	BP	4107	0.00876552	36	0.00375103	Atf3, Bach1, Cdkn1a, Egr2, Egr4, Fos, Fosb, Fosl2, Gal, Ier2, Cyr61, Inhba, Smad7, Sik1, Pim1, Rara, Sphk1, Spp1, Tgfb1i1, Vim, Zfp36, Bag3, Kcnip3, Clcf1, Zbtb46, Samd4, Lbh, Hspa1a, Trib1, Csrnp1, Sbno2, Kdm6b, Npas4, Fam129b, Samd11, Parp3, Sulf1
response to peptide	BP	350	0.02	7	0.00384378	Socs3, Egr2, Serpina3n, Acvr1c, Vgf, Serpina3i
skeletal muscle tissue development	BP	183	0.0273224	5	0.00390554	Atf3, Egr2, Fos, Homer1, Svil
arachidonic acid metabolic process	BP	56	0.0535714	3	0.00394742	Ptgs1, Ptgs2, Sphk1
positive regulation of blood vessel endothelial cell migr...	BP	56	0.0535714	3	0.00394742	Hspb1, Ptgs2, Amotl1
regulation of DNA-templated transcription in response to ...	BP	56	0.0535714	3	0.00394742	Atf3, Bach1, Bag3
regulation of neurotransmitter receptor activity	BP	56	0.0535714	3	0.00394742	Arc
extrinsic component of plasma membrane	CC	184	0.0271739	5	0.00399676	Anxa2, Cdh4, Smad7, Cdh22
blood vessel endothelial cell migration	BP	114	0.0350877	4	0.00404893	Hspb1, Ptgs2, Amotl1, Spred1
cytokine metabolic process	BP	114	0.0350877	4	0.00404893	Cd1d1, Hspb1, Zfp36, Gadd45g
positive regulation of peptidyl-tyrosine phosphorylation	BP	185	0.027027	5	0.00408949	Adra1a, Gfra1, Itga5, Clcf1
inactivation of MAPK activity	BP	17	0.117647	2	0.00409003	Spred1, Dusp4
striatum development	BP	17	0.117647	2	0.00409003	Drd1, Inhba
regulation of cellular catabolic process	BP	655	0.0152672	10	0.00414799	Adra1a, Anxa2, Hspa1b, Smad7, Timp1, Vim, Zfp36, Samd4, Hspa1a, Trib1
endocrine hormone secretion	BP	57	0.0526316	3	0.00414967	Gal, Inhba, Fam129b
chondrocyte differentiation	BP	115	0.0347826	4	0.00417674	Acan, Sulf1, Col27a1
proximal promoter sequence-specific DNA binding	MF	551	0.0163339	9	0.00418894	Atf3, Egr2, Fos, Fosb, Fosl2, Rara, Kcnip3, Kdm6b, Npas4
face development	BP	58	0.0517241	3	0.0043581	Rara, Crispld2, Csrnp1
connective tissue development	BP	270	0.0222222	6	0.00442831	Acan, Cyr61, Rara, Sulf1, Col27a1
DNA-binding transcription activator activity, RNA polymer...	MF	455	0.0175824	8	0.00443661	Bach1, Egr2, Fos, Fosb, Fosl2, Ier2, Csrnp1, Npas4
sphingolipid metabolic process	BP	117	0.034188	4	0.00444048	Cyr61, St8sia2, Sphk1, Serinc2
positive regulation of cellular component movement	BP	556	0.0161871	9	0.00444083	Drd1, Hspb1, Cyr61, Itga5, Ptgs2, Sphk1, Amotl1, Prex1
regulation of cell adhesion	BP	663	0.015083	10	0.00451336	Cd1d1, Cyr61, Itga5, Smad7, Rara, Spp1, Tnc, Prex1
DNA-binding transcription factor activity	MF	1003	0.0129611	13	0.00456711	Atf3, Bach1, Egr2, Fos, Fosb, Fosl2, Ier2, Smad7, Rara, Kcnip3, Csrnp1, Npas4
embryo implantation	BP	59	0.0508475	3	0.00457279	Ptgs2, Timp1, Acvr1c
extracellular matrix binding	MF	59	0.0508475	3	0.00457279	Anxa2, Cyr61, Spp1
phosphatidylinositol 3-kinase regulator activity	MF	18	0.111111	2	0.00458429	Rara
transmembrane receptor protein serine/threonine kinase bi...	MF	18	0.111111	2	0.00458429	Inhba, Acvr1c
skin development	BP	272	0.0220588	6	0.00458876	Fosl2, Gal, Inhba, Ptgs1, Ptgs2, Zfp36
positive regulation of cell death	BP	666	0.015015	10	0.00465676	Atf3, Cdkn1a, Fos, Gal, Cyr61, Inhba, Ptgs2, Gadd45g, Tnfrsf12a, Acvr1c
regulation of catabolic process	BP	777	0.014157	11	0.00471026	Adra1a, Anxa2, Hspa1b, Smad7, Odc1, Timp1, Vim, Zfp36, Samd4, Hspa1a, Trib1
regulation of proteasomal ubiquitin-dependent protein cat...	BP	119	0.0336134	4	0.00471523	Hspa1b, Smad7, Hspa1a, Trib1
synapse	CC	1372	0.0116618	16	0.00472557	Arc, Drd1, Hspb1, Itga5, Sphk1, Homer1, Kcnip3, Sorcs3, Samd4, Sv2c, C2cd4b, Igsf9b, Mir132
regulation of protein catabolic process	BP	364	0.0192308	7	0.00475255	Anxa2, Hspa1b, Smad7, Odc1, Timp1, Hspa1a, Trib1
skeletal muscle organ development	BP	192	0.0260417	5	0.0047822	Atf3, Egr2, Fos, Homer1, Svil
negative regulation of reproductive process	BP	60	0.05	3	0.00479377	Timp1, Sulf1, Acvr1c
regulation of neurotransmitter levels	BP	365	0.0191781	7	0.00482316	Ptgs2, Ptx3, Sphk1, Trh, C2cd4b
negative regulation of growth	BP	275	0.0218182	6	0.00483741	Cdkn1a, Gal, Inhba, Rrad, Cgref1
receptor ligand activity	MF	462	0.017316	8	0.00485654	Btc, Gal, Inhba, Spp1, Timp1, Trh, Clcf1, Vgf
regulation of myeloid leukocyte differentiation	BP	120	0.0333333	4	0.00485679	Fos, Rara, Zbtb46, Trib1
cellular response to lipopolysaccharide	BP	193	0.0259067	5	0.00488755	Rara, Zfp36, Trib1, Sbno2
contractile fiber part	CC	194	0.0257732	5	0.00499454	Adra1a, Hspb1, Homer1, Bag3, Svil
integrin binding	MF	121	0.0330579	4	0.00500119	Gfra1, Cyr61, Itga5, Wisp1
positive regulation of extrinsic apoptotic signaling path...	BP	61	0.0491803	3	0.0050211	Atf3, Inhba, Tnfrsf12a
positive regulation of fat cell differentiation	BP	61	0.0491803	3	0.0050211	Ptgs2, Zfp36, Medag
T-helper cell differentiation	BP	61	0.0491803	3	0.0050211	Smad7, Rara, Gadd45g
costamere	CC	19	0.105263	2	0.00510471	Homer1, Svil
negative regulation of amino acid transport	BP	19	0.105263	2	0.00510471	Trh
regulation of interleukin-2 biosynthetic process	BP	19	0.105263	2	0.00510471	Cd1d1, Zfp36
hormone activity	MF	122	0.0327869	4	0.00514844	Gal, Inhba, Trh, Vgf
Z disc	CC	122	0.0327869	4	0.00514844	Adra1a, Hspb1, Homer1, Bag3
cellular response to transforming growth factor beta stim...	BP	196	0.0255102	5	0.00521349	Fos, Smad7, Tgfb1i1, Pmepa1, Acvr1c
animal organ morphogenesis	BP	1020	0.0127451	13	0.00524639	Acan, Cyr61, Inhba, Smad7, Pim1, Rara, Tnc, Stk40, Megf11, Csrnp1, Sulf1, Col27a1
CD4-positive, alpha-beta T cell differentiation involved ...	BP	62	0.0483871	3	0.00525484	Smad7, Rara, Gadd45g
negative regulation of transforming growth factor beta re...	BP	62	0.0483871	3	0.00525484	Smad7, Tgfb1i1, Pmepa1
regulation of pathway-restricted SMAD protein phosphoryla...	BP	62	0.0483871	3	0.00525484	Inhba, Smad7, Pmepa1
adherens junction	CC	280	0.0214286	6	0.0052737	Anxa2, Cdh4, Itga5, Smad7, Tgfb1i1, Cdh22, Fam129b
positive regulation of locomotion	BP	572	0.0157343	9	0.00532722	Drd1, Hspb1, Cyr61, Itga5, Ptgs2, Sphk1, Amotl1, Prex1
cellular nitrogen compound metabolic process	BP	5270	0.00815939	43	0.00534874	Atf3, Bach1, Cdkn1a, Drd1, Egr2, Egr4, Fos, Fosb, Fosl2, Gal, Gpr3, Ier2, Cyr61, Inhba, Smad7, Sik1, Odc1, Pde6b, Pim1, Ptgs2, Ptx3, Rara, St8sia2, Sphk1, Spp1, Tgfb1i1, Trh, Vim, Zfp36, Bag3, Kcnip3, Clcf1, Zbtb46, Samd4, Lbh, Uck2, Hspa1a, Trib1, Csrnp1, Sbno2, Kdm6b, Npas4, Fam129b, Samd11, Parp3, Sulf1
cell activation	BP	906	0.013245	12	0.0053963	Cd1d1, Cdkn1a, Gal, Blnk, Smad7, Rara, Timp1, Gadd45g, Clcf1, Pear1, Sbno2, Prex1
keratinocyte differentiation	BP	124	0.0322581	4	0.0054516	Fosl2, Ptgs1, Ptgs2, Zfp36
response to topologically incorrect protein	BP	124	0.0322581	4	0.0054516	Atf3, Hspb1, Hspa1b, Hspa1a
alpha-beta T cell differentiation involved in immune resp...	BP	63	0.047619	3	0.00549503	Smad7, Rara, Gadd45g
RNA metabolic process	BP	3607	0.00887164	32	0.00552702	Atf3, Bach1, Egr2, Egr4, Fos, Fosb, Fosl2, Gal, Ier2, Cyr61, Inhba, Smad7, Sik1, Pim1, Rara, Sphk1, Spp1, Tgfb1i1, Vim, Zfp36, Bag3, Kcnip3, Zbtb46, Samd4, Lbh, Trib1, Csrnp1, Sbno2, Kdm6b, Npas4, Fam129b, Samd11, Parp3, Sulf1
regulation of leukocyte differentiation	BP	283	0.0212014	6	0.00554894	Cd1d1, Fos, Smad7, Rara, Zbtb46, Trib1
regulation of neuron projection development	BP	577	0.0155979	9	0.00563066	Arc, Cdh4, Hspb1, Sphk1, Vim, Tnfrsf12a, Mapk6, Prex1, Mir132
fibrinolysis	BP	20	0.1	2	0.00565098	Anxa2, Pros1
misfolded protein binding	MF	20	0.1	2	0.00565098	Hspa1b, Hspa1a
regulation of macrophage differentiation	BP	20	0.1	2	0.00565098	Zbtb46, Trib1
regulation of mitotic spindle assembly	BP	20	0.1	2	0.00565098	Hspa1b, Hspa1a
glycosaminoglycan binding	MF	200	0.025	5	0.00567165	Acan, Cyr61, Wisp1, Crispld2
alpha-beta T cell activation involved in immune response	BP	64	0.046875	3	0.00574172	Smad7, Rara, Gadd45g
cellular response to heat	BP	64	0.046875	3	0.00574172	Hspa1b, Bag3, Hspa1a
negative regulation of cellular response to transforming ...	BP	64	0.046875	3	0.00574172	Smad7, Tgfb1i1, Pmepa1
neuron projection development	BP	1032	0.0125969	13	0.00577317	Arc, Cdh4, Egr2, Gfra1, Hspb1, Sphk1, Tnc, Vim, Tnfrsf12a, Mapk6, Nptx2, Prex1, Mir132
transferase activity, transferring phosphorus-containing ...	MF	914	0.0131291	12	0.00577634	Cdkn1a, Sik1, Cdk18, Pim1, Sphk1, Mapk6, Stk40, Uck2, Mapkapk3, Mapk4, Itpkc, Acvr1c
cellular response to molecule of bacterial origin	BP	201	0.0248756	5	0.00579049	Rara, Zfp36, Trib1, Sbno2
response to transforming growth factor beta	BP	201	0.0248756	5	0.00579049	Fos, Smad7, Tgfb1i1, Pmepa1, Acvr1c
myofibril	CC	202	0.0247525	5	0.00591107	Adra1a, Hspb1, Homer1, Bag3, Svil
muscle cell differentiation	BP	380	0.0184211	7	0.00598015	Adra1a, Sik1, Rara, Wisp1, Homer1, Kdm6b
pathway-restricted SMAD protein phosphorylation	BP	65	0.0461538	3	0.00599495	Inhba, Smad7, Pmepa1
regulation of cartilage development	BP	65	0.0461538	3	0.00599495	Cyr61, Rara
positive regulation of cellular protein catabolic process	BP	128	0.03125	4	0.00609327	Hspa1b, Smad7, Hspa1a, Trib1
interleukin-2 biosynthetic process	BP	21	0.0952381	2	0.00622279	Cd1d1, Zfp36
nuclear-transcribed mRNA poly(A) tail shortening	BP	21	0.0952381	2	0.00622279	Zfp36, Samd4
protein refolding	BP	21	0.0952381	2	0.00622279	Hspa1b, Hspa1a
neuron development	BP	1163	0.0120378	14	0.0062263	Arc, Cdh4, Drd1, Egr2, Gfra1, Hspb1, Sphk1, Tnc, Vim, Tnfrsf12a, Mapk6, Nptx2, Prex1, Mir132
neuronal cell body	CC	695	0.0143885	10	0.00623634	Acan, Drd1, Gal, Gfra1, Hspb1, Rara, Homer1, Nptx2, Igsf9b, Vgf
carbohydrate derivative binding	MF	2071	0.01014	21	0.00623974	Acan, Hspa1b, Cyr61, Sik1, Cdk18, Pim1, Sphk1, Tnc, Wisp1, Mapk6, Rrad, Stk40, Srxn1, Crispld2, Uck2, Mapkapk3, Hspa1a, Mapk4, Itpkc, Acvr1c
endoderm development	BP	66	0.0454545	3	0.00625478	Arc, Inhba, Itga5, Dusp4
positive regulation of lipid transport	BP	66	0.0454545	3	0.00625478	Anxa2, Gal, Spp1
regulation of alpha-beta T cell differentiation	BP	66	0.0454545	3	0.00625478	Cd1d1, Smad7, Rara
regulation of neuronal synaptic plasticity	BP	66	0.0454545	3	0.00625478	Arc, Drd1, Vgf
regulation of cell-substrate adhesion	BP	205	0.0243902	5	0.00628345	Cyr61, Itga5, Spp1, Prex1
regulation of multi-organism process	BP	384	0.0182292	7	0.00632105	Anxa2, Inhba, Ptx3, Timp1, Zfp36, Trib1, Acvr1c
fatty acid biosynthetic process	BP	130	0.0307692	4	0.00643216	Ptgs1, Ptgs2, Sphk1, Scd4
dendritic shaft	CC	67	0.0447761	3	0.00652123	Drd1, Homer1, Prex1
ovarian follicle development	BP	67	0.0447761	3	0.00652123	Inhba, Vgf
cyclic-nucleotide-mediated signaling	BP	207	0.0241546	5	0.00654068	Adra1a, Drd1, Gal, Gipr
anchoring junction	CC	294	0.0204082	6	0.00664871	Anxa2, Cdh4, Itga5, Smad7, Tgfb1i1, Cdh22, Fam129b
neurogenesis	BP	1682	0.0107015	18	0.00666095	Arc, Cdh4, Drd1, Egr2, Gfra1, Hspb1, Ier2, Inhba, Rara, Sphk1, Tnc, Vim, Tnfrsf12a, Mapk6, Nptx2, Clcf1, Prex1, Mir132
regulation of fat cell differentiation	BP	132	0.030303	4	0.00678334	Ptgs2, Tgfb1i1, Zfp36, Medag
regulation of sprouting angiogenesis	BP	68	0.0441176	3	0.00679437	Itga5, Ptgs2, Spred1
T cell differentiation involved in immune response	BP	68	0.0441176	3	0.00679437	Smad7, Rara, Gadd45g
hair cycle phase	BP	22	0.0909091	2	0.00681984	Gal, Ptgs2
inhibitory postsynaptic potential	BP	22	0.0909091	2	0.00681984	Npas4, Igsf9b
mesodermal cell differentiation	BP	22	0.0909091	2	0.00681984	Inhba, Kdm6b
regulation of hair follicle development	BP	22	0.0909091	2	0.00681984	Gal, Inhba
response to fluid shear stress	BP	22	0.0909091	2	0.00681984	Ptgs2, Spp1
response to drug	BP	818	0.0134474	11	0.00685149	Adra1a, Drd1, Fos, Gal, Inhba, Rara, Homer1, Kdm6b, Mir132
double-stranded DNA binding	MF	935	0.0128342	12	0.00687619	Atf3, Bach1, Egr2, Egr4, Fos, Fosb, Fosl2, Ier2, Rara, Kcnip3, Kdm6b, Npas4
ubiquitin protein ligase binding	MF	297	0.020202	6	0.00697431	Cdkn1a, Egr2, Hspa1b, Smad7, Hspa1a, Trib1
cell surface receptor signaling pathway involved in cell-...	BP	492	0.0162602	8	0.00701176	Sdc1, Tgfb1i1, Wisp1, Amotl1, Npas4, Igsf9b, Sulf1
I band	CC	134	0.0298507	4	0.00714699	Adra1a, Hspb1, Homer1, Bag3
receptor regulator activity	MF	495	0.0161616	8	0.00726163	Btc, Gal, Inhba, Spp1, Timp1, Trh, Clcf1, Vgf
postsynaptic specialization membrane	CC	135	0.0296296	4	0.00733356	Hspb1
regulation of cardiac muscle hypertrophy	BP	70	0.0428571	3	0.00736082	Adra1a, Wisp1
response to peptide hormone	BP	301	0.0199336	6	0.00742625	Socs3, Egr2, Serpina3n, Acvr1c, Vgf, Serpina3i
ovulation	BP	23	0.0869565	2	0.00744183	Inhba, Ptgs2
subpallium development	BP	23	0.0869565	2	0.00744183	Drd1, Inhba
negative regulation of cellular response to growth factor...	BP	136	0.0294118	4	0.00752331	Smad7, Tgfb1i1, Pmepa1, Sulf1
regulation of peptidase activity	BP	397	0.0176322	7	0.00752971	Hspa1b, Cyr61, Ptgs2, Serpina3n, Timp1, Acvr1c, Serpina3i
cell cycle	BP	1578	0.0107731	17	0.00782967	Bach1, Btc, Cdkn1a, Gpr3, Hspa1b, Inhba, Sik1, Nedd9, Pim1, Ptgs2, Rara, Sphk1, Gadd45g, Mapk6, Cgref1, Hspa1a, Mapk4, Parp3
positive regulation of ion transport	BP	305	0.0196721	6	0.00789902	Arc, Drd1, Gal, Trh, Homer1
cellular response to starvation	BP	138	0.0289855	4	0.00791245	Atf3, Cdkn1a, Angptl4
contractile fiber	CC	217	0.0230415	5	0.0079385	Adra1a, Hspb1, Homer1, Bag3, Svil
cellular response to unfolded protein	BP	72	0.0416667	3	0.00795444	Atf3, Hspa1b, Hspa1a
endochondral bone morphogenesis	BP	72	0.0416667	3	0.00795444	Rara, Col27a1
regulation of cardiac muscle tissue growth	BP	72	0.0416667	3	0.00795444	Pim1, Wisp1
regulation of lipase activity	BP	72	0.0416667	3	0.00795444	Adra1a, Cyr61, Angptl4
regulation of muscle hypertrophy	BP	72	0.0416667	3	0.00795444	Adra1a, Wisp1
positive regulation of programmed cell death	BP	610	0.0147541	9	0.00798306	Atf3, Cdkn1a, Gal, Cyr61, Inhba, Ptgs2, Gadd45g, Tnfrsf12a, Acvr1c
peptidyl-tyrosine phosphorylation	BP	306	0.0196078	6	0.00802052	Adra1a, Socs3, Gfra1, Itga5, Clcf1
synaptic membrane	CC	504	0.015873	8	0.00805175	Arc, Hspb1, Homer1, Igsf9b
behavioral response to cocaine	BP	24	0.0833333	2	0.00808846	Drd1, Homer1
neuropeptide hormone activity	MF	24	0.0833333	2	0.00808846	Gal, Vgf
positive regulation of interleukin-4 production	BP	24	0.0833333	2	0.00808846	Cd1d1, Rara
positive regulation of vascular endothelial growth factor...	BP	24	0.0833333	2	0.00808846	Ptgs2, Sulf1
R-SMAD binding	MF	24	0.0833333	2	0.00808846	Fos, Pmepa1
translation repressor activity	MF	24	0.0833333	2	0.00808846	Rara, Samd4
calcium ion transport	BP	403	0.0173697	7	0.00814195	Adra1a, Drd1, Ptgs2, Homer1, Rrad
epidermis development	BP	307	0.019544	6	0.00814337	Fosl2, Gal, Inhba, Ptgs1, Ptgs2, Zfp36
cellular response to hormone stimulus	BP	505	0.0158416	8	0.00814338	Socs3, Inhba, Sik1, Rara, Spp1, Trh, Zfp36, Lbh, Npas4
regulation of synaptic transmission, glutamatergic	BP	73	0.0410959	3	0.00826152	Drd1, Ptgs2
sphingolipid biosynthetic process	BP	73	0.0410959	3	0.00826152	Cyr61, St8sia2, Sphk1
peptidyl-amino acid modification	BP	1080	0.012037	13	0.00831985	Adra1a, Socs3, Drd1, Gfra1, Itga5, Smad7, Ptgs2, Sphk1, Clcf1, Mapkapk3, Spred1, Zdhhc22
peptidyl-tyrosine modification	BP	309	0.0194175	6	0.00839313	Adra1a, Socs3, Gfra1, Itga5, Clcf1
response to bacterium	BP	617	0.0145867	9	0.00856656	Ptgs2, Rara, Zfp36, Mapkapk3, Trib1, Sbno2
extrinsic apoptotic signaling pathway via death domain re...	BP	74	0.0405405	3	0.00857551	Atf3, Bag3, Itprip
protein kinase activity	MF	618	0.0145631	9	0.00865251	Cdkn1a, Sik1, Cdk18, Pim1, Mapk6, Stk40, Mapkapk3, Mapk4, Acvr1c
sequence-specific DNA binding	MF	1087	0.0119595	13	0.00875584	Atf3, Bach1, Egr2, Egr4, Fos, Fosb, Fosl2, Ier2, Rara, Kcnip3, Csrnp1, Kdm6b, Npas4
modulation by host of viral process	BP	25	0.08	2	0.00875945	Ptx3
positive regulation of proteolysis	BP	312	0.0192308	6	0.00877803	Hspa1b, Cyr61, Smad7, Hspa1a, Trib1, Acvr1c
negative regulation of ERK1 and ERK2 cascade	BP	75	0.04	3	0.00889643	Atf3, Spred1, Dusp4
ubiquitin-like protein ligase binding	MF	313	0.0191693	6	0.0089091	Cdkn1a, Egr2, Hspa1b, Smad7, Hspa1a, Trib1
cellular response to biotic stimulus	BP	224	0.0223214	5	0.00903255	Rara, Zfp36, Trib1, Sbno2
positive regulation of nervous system development	BP	623	0.0144462	9	0.00909211	Cdh4, Hspb1, Rara, Sphk1, Tpbg, Vim, Tnfrsf12a, Mapk6, Clcf1
regulation of ubiquitin-dependent protein catabolic proce...	BP	144	0.0277778	4	0.00915864	Hspa1b, Smad7, Hspa1a, Trib1
response to steroid hormone	BP	225	0.0222222	5	0.00919691	Pappa, Rara, Spp1, Zfp36, Lbh, Npas4
cellular response to calcium ion	BP	76	0.0394737	3	0.00922431	Fos, Fosb, Rasa4
cellular aromatic compound metabolic process	BP	4806	0.00811486	39	0.00931352	Atf3, Bach1, Cdkn1a, Drd1, Egr2, Egr4, Fos, Fosb, Fosl2, Gal, Gpr3, Ier2, Cyr61, Inhba, Smad7, Sik1, Pde6b, Pim1, Rara, Sphk1, Spp1, Tgfb1i1, Trh, Vim, Zfp36, Bag3, Kcnip3, Clcf1, Zbtb46, Samd4, Lbh, Uck2, Hspa1a, Trib1, Csrnp1, Sbno2, Kdm6b, Npas4, Fam129b, Samd11, Parp3, Sulf1
labyrinthine layer morphogenesis	BP	26	0.0769231	2	0.00945449	Socs3, Cyr61
negative regulation of behavior	BP	26	0.0769231	2	0.00945449	Drd1, Trh
positive regulation of heart rate	BP	26	0.0769231	2	0.00945449	Adra1a
receptor serine/threonine kinase binding	MF	26	0.0769231	2	0.00945449	Inhba, Acvr1c
steroid hormone secretion	BP	26	0.0769231	2	0.00945449	Gal, Inhba
perinuclear region of cytoplasm	CC	627	0.0143541	9	0.00945585	Anxa2, Cdkn1a, Inhba, Odc1, Rara, Spp1, Vim, Hspa1a, Prex1
extrinsic apoptotic signaling pathway	BP	227	0.0220264	5	0.00953182	Atf3, Inhba, Tnfrsf12a, Bag3, Itprip
astrocyte differentiation	BP	77	0.038961	3	0.00955918	Drd1, Vim, Clcf1
cellular amine metabolic process	BP	77	0.038961	3	0.00955918	Drd1, Odc1, Trh
skeletal muscle cell differentiation	BP	77	0.038961	3	0.00955918	Atf3, Egr2, Fos
regulation of plasma membrane bounded cell projection org...	BP	741	0.0134953	10	0.00956686	Arc, Cdh4, Hspb1, Sphk1, Vim, Tnfrsf12a, Mapk6, Prex1, Mir132
muscle cell proliferation	BP	228	0.0219298	5	0.00970238	Pim1, Ptgs2, Wisp1, Trib1
regulation of cellular protein catabolic process	BP	228	0.0219298	5	0.00970238	Anxa2, Hspa1b, Smad7, Hspa1a, Trib1
regulation of epidermis development	BP	78	0.0384615	3	0.00990108	Gal, Inhba, Zfp36
cell-substrate adhesion	BP	322	0.0186335	6	0.0101526	Cyr61, Itga5, Spp1, Tnfrsf12a, Prex1
endodermal cell differentiation	BP	27	0.0740741	2	0.0101733	Inhba, Itga5
negative regulation of organic acid transport	BP	27	0.0740741	2	0.0101733	Trh
regulation of cell growth involved in cardiac muscle cell...	BP	27	0.0740741	2	0.0101733	Wisp1
regulation of spindle assembly	BP	27	0.0740741	2	0.0101733	Hspa1b, Hspa1a
regulation of neuron differentiation	BP	748	0.013369	10	0.0101747	Arc, Cdh4, Hspb1, Rara, Sphk1, Vim, Tnfrsf12a, Mapk6, Prex1, Mir132
CD4-positive, alpha-beta T cell differentiation	BP	79	0.0379747	3	0.01025	Smad7, Rara, Gadd45g
regulation of heart growth	BP	79	0.0379747	3	0.01025	Pim1, Wisp1
postsynaptic specialization	CC	422	0.0165877	7	0.0103241	Hspb1, Homer1, Sorcs3, Mir132
regulation of cell projection organization	BP	750	0.0133333	10	0.0103537	Arc, Cdh4, Hspb1, Sphk1, Vim, Tnfrsf12a, Mapk6, Prex1, Mir132
synapse organization	BP	423	0.0165485	7	0.0104497	Arc, Tnc, Tpbg, Npas4
biomineral tissue development	BP	150	0.0266667	4	0.0105264	Ptgs2, Spp1, Sbno2
fat cell differentiation	BP	233	0.0214592	5	0.0105868	Egr2, Ptgs2, Tgfb1i1, Zfp36, Medag
cardiac septum morphogenesis	BP	80	0.0375	3	0.010606	Cyr61, Smad7, Rara
regulation of protein import into nucleus	BP	80	0.0375	3	0.010606	Cdkn1a, Ptgs2
alpha-beta T cell activation	BP	151	0.0264901	4	0.0107665	Cd1d1, Smad7, Rara, Gadd45g
regulation of endothelial cell migration	BP	151	0.0264901	4	0.0107665	Hspb1, Ptgs2, Amotl1, Spred1
negative regulation of cell differentiation	BP	755	0.013245	10	0.0108117	Gal, Smad7, Rara, Tgfb1i1, Vim, Zfp36, Zbtb46, Lbh, Trib1
insulin-like growth factor binding	MF	28	0.0714286	2	0.0109156	Cyr61, Wisp1
antioxidant activity	MF	81	0.037037	3	0.0109692	Ptgs1, Ptgs2, Srxn1
organic hydroxy compound transport	BP	236	0.0211864	5	0.0111432	Anxa2, Drd1, Gal, Ptgs1, Spp1
regulation of immune system process	BP	1248	0.0112179	14	0.0111956	Cd1d1, Cdkn1a, Fos, Gal, Inhba, Smad7, Pim1, Rara, Zfp36, Clcf1, Zbtb46, Mapkapk3, Trib1
collagen-containing extracellular matrix	CC	329	0.0182371	6	0.0112018
SMAD protein signal transduction	BP	82	0.0365854	3	0.0113394	Fos, Inhba, Vim
regulation of cell morphogenesis involved in differentiat...	BP	331	0.0181269	6	0.0115151	Arc, Cdh4, Vim, Tnfrsf12a, Prex1
negative regulation of peptidase activity	BP	238	0.0210084	5	0.011525	Hspa1b, Ptgs2, Serpina3n, Timp1, Serpina3i
cell surface	CC	882	0.0124717	11	0.0116442	Anxa2, Cd1d1, Cdh4, Gfra1, Itga5, Sdc1, Tnfrsf12a, Cdh22, Sulf1, Acvr1c
urogenital system development	BP	332	0.0180723	6	0.0116741	Smad7, Odc1, Rara, Tnc, Plce1, Sulf1
astrocyte development	BP	29	0.0689655	2	0.0116811	Drd1, Vim
chaperone cofactor-dependent protein refolding	BP	29	0.0689655	2	0.0116811	Hspa1b, Hspa1a
hair follicle maturation	BP	29	0.0689655	2	0.0116811	Gal, Ptgs2
positive regulation of cartilage development	BP	29	0.0689655	2	0.0116811	Cyr61
regulation of interleukin-4 production	BP	29	0.0689655	2	0.0116811	Cd1d1, Rara
response to dietary excess	BP	29	0.0689655	2	0.0116811	Acvr1c, Vgf
cellular response to alcohol	BP	83	0.0361446	3	0.0117168	Inhba
regulation of potassium ion transmembrane transport	BP	83	0.0361446	3	0.0117168	Gal, Kcnip3
positive regulation of transferase activity	BP	540	0.0148148	8	0.0118729	Adra1a, Cdkn1a, Cyr61, Pim1, Gadd45g, Plce1, Trib1, Serinc2
negative regulation of DNA-binding transcription factor a...	BP	156	0.025641	4	0.0120199	Smad7, Sik1, Pim1, Trib1
regulation of blood vessel diameter	BP	156	0.025641	4	0.0120199	Adra1a, Drd1, Ptgs1, Ptgs2
regulation of tube diameter	BP	156	0.025641	4	0.0120199	Adra1a, Drd1, Ptgs1, Ptgs2
antigen processing and presentation of exogenous antigen	BP	30	0.0666667	2	0.0124695	Cd1d1, Cd1d2
regulation of type 2 immune response	BP	30	0.0666667	2	0.0124695	Rara, Clcf1
response to vitamin	BP	30	0.0666667	2	0.0124695	Pim1, Spp1
protein localization to synapse	BP	85	0.0352941	3	0.0124932	Hspb1, Homer1
regulation of protein import	BP	85	0.0352941	3	0.0124932	Cdkn1a, Ptgs2
regulation of cation channel activity	BP	158	0.0253165	4	0.0125464	Arc, Gal, Homer1, Rrad
transport	BP	4122	0.00824842	34	0.0125908	Adra1a, Arc, Anxa2, Cdkn1a, Drd1, Egr2, Gal, Hspb1, Inhba, Sik1, Pros1, Ptgs1, Ptgs2, Ptx3, Rara, Sphk1, Spp1, Sdc1, Trh, Zfp36, Homer1, Bag3, Rrad, Kcnip3, Clcf1, Pear1, Sv2c, C2cd4b, Mapkapk3, Fam129b, Zdhhc22, Acvr1c, Vgf, Gipr
heterocycle metabolic process	BP	4741	0.00801519	38	0.0126503	Atf3, Bach1, Cdkn1a, Drd1, Egr2, Egr4, Fos, Fosb, Fosl2, Gal, Gpr3, Ier2, Cyr61, Inhba, Smad7, Sik1, Pde6b, Pim1, Rara, Sphk1, Spp1, Tgfb1i1, Trh, Vim, Zfp36, Bag3, Kcnip3, Clcf1, Zbtb46, Samd4, Lbh, Uck2, Hspa1a, Trib1, Csrnp1, Sbno2, Kdm6b, Npas4, Fam129b, Samd11, Parp3, Sulf1
leukocyte activation involved in immune response	BP	244	0.0204918	5	0.0127238	Smad7, Rara, Gadd45g, Clcf1, Sbno2
tissue morphogenesis	BP	659	0.0136571	9	0.0127764	Socs3, Cyr61, Inhba, Smad7, Rara, Tgfb1i1, Tnc, Kdm6b, Sulf1
membrane lipid metabolic process	BP	159	0.0251572	4	0.0128151	Cyr61, St8sia2, Sphk1, Serinc2
positive regulation of lipid localization	BP	86	0.0348837	3	0.0128921	Anxa2, Gal, Spp1
regulation of mRNA stability	BP	86	0.0348837	3	0.0128921	Vim, Zfp36, Samd4
regulation of T cell mediated immunity	BP	86	0.0348837	3	0.0128921	Cd1d1, Smad7
somatodendritic compartment	CC	1018	0.0117878	12	0.0129342	Acan, Drd1, Gal, Gfra1, Hspb1, Rara, Homer1, Nptx2, Kcnip3, Igsf9b, Prex1, Vgf
response to inorganic substance	BP	442	0.0158371	7	0.0130531	Fos, Fosb, Homer1, Rasa4, Kdm6b, Gipr, Mir132
ammonium ion metabolic process	BP	160	0.025	4	0.0130875	Drd1, Odc1, Sphk1, Trh
regulation of neurological system process	BP	160	0.025	4	0.0130875
anoikis	BP	31	0.0645161	2	0.0132805	Itga5, Sik1
embryonic placenta morphogenesis	BP	31	0.0645161	2	0.0132805	Socs3, Cyr61
prostate gland epithelium morphogenesis	BP	31	0.0645161	2	0.0132805	Tnc, Sulf1
regulation of cell maturation	BP	31	0.0645161	2	0.0132805	Gal, Mir132
regulation of hair cycle	BP	31	0.0645161	2	0.0132805	Gal, Inhba
regulation of vascular endothelial growth factor producti...	BP	31	0.0645161	2	0.0132805	Ptgs2, Sulf1
amine metabolic process	BP	87	0.0344828	3	0.0132983	Drd1, Odc1, Trh
response to fibroblast growth factor	BP	87	0.0344828	3	0.0132983	Ier2, Zfp36, Sulf1
regulation of smooth muscle cell proliferation	BP	161	0.0248447	4	0.0133635	Ptgs2, Wisp1, Trib1
response to alcohol	BP	161	0.0248447	4	0.0133635	Inhba, Rara
negative regulation of cell proliferation	BP	665	0.0135338	9	0.0134853	Cdkn1a, Gal, Inhba, Ptgs2, Rara, Trib1, Fam129b, Sulf1, Acvr1c
cell activation involved in immune response	BP	248	0.0201613	5	0.0135683	Smad7, Rara, Gadd45g, Clcf1, Sbno2
intracellular membrane-bounded organelle	CC	9881	0.0069831	69	0.0135888	Adam19, Adra1a, Atf3, Bach1, Anxa2, Cd1d1, Cdkn1a, Drd1, Egr2, Egr4, Fos, Fosb, Fosl2, Gal, Hspb1, Hspa1b, Ier2, Itga5, Smad7, Sik1, Nedd9, Cdk18, Pim1, Ptgs1, Ptgs2, Rara, Rgs4, St8sia2, Sphk1, Spp1, Tgfb1i1, Tpbg, Trh, Vim, Zfp36, Gadd45g, Bag3, Mapk6, Kcnip3, Rgs20, Pmepa1, Zbtb46, Plce1, Stk40, Samd4, Amotl1, Lbh, Uck2, Mapkapk3, Spred1, Hspa1a, Trib1, Csrnp1, Sbno2, Kdm6b, Svil, Mapk4, Npas4…
regulation of extrinsic apoptotic signaling pathway	BP	162	0.0246914	4	0.0136432	Atf3, Inhba, Tnfrsf12a, Itprip
positive regulation of secretion by cell	BP	446	0.0156951	7	0.0136558	Gal, Sphk1, Spp1, Sdc1, Trh, Clcf1, Gipr
lymphocyte activation	BP	667	0.0134933	9	0.013728	Cd1d1, Cdkn1a, Gal, Blnk, Smad7, Rara, Gadd45g, Clcf1, Prex1
positive regulation of neurogenesis	BP	555	0.0144144	8	0.0138081	Cdh4, Hspb1, Rara, Sphk1, Vim, Tnfrsf12a, Mapk6, Clcf1
positive regulation of catalytic activity	BP	1028	0.0116732	12	0.0138782	Adra1a, Cdkn1a, Drd1, Cyr61, Pim1, Rgs4, Gadd45g, Plce1, Trib1, Serinc2, Acvr1c, Prex1
regulation of nervous system development	BP	1028	0.0116732	12	0.0138782	Arc, Cdh4, Hspb1, Rara, Sphk1, Tpbg, Vim, Tnfrsf12a, Mapk6, Clcf1, Prex1, Mir132
nucleobase-containing compound metabolic process	BP	4616	0.0080156	37	0.0140059	Atf3, Bach1, Cdkn1a, Drd1, Egr2, Egr4, Fos, Fosb, Fosl2, Gal, Gpr3, Ier2, Cyr61, Inhba, Smad7, Sik1, Pde6b, Pim1, Rara, Sphk1, Spp1, Tgfb1i1, Vim, Zfp36, Bag3, Kcnip3, Clcf1, Zbtb46, Samd4, Lbh, Uck2, Hspa1a, Trib1, Csrnp1, Sbno2, Kdm6b, Npas4, Fam129b, Samd11, Parp3, Sulf1
prostate gland morphogenesis	BP	32	0.0625	2	0.0141139	Tnc, Sulf1
response to glucocorticoid	BP	89	0.0337079	3	0.0141325	Pappa, Zfp36, Npas4
cellular response to leukemia inhibitory factor	BP	164	0.0243902	4	0.0142137	Socs3, Smad7, Spp1, Sbno2
response to leukemia inhibitory factor	BP	164	0.0243902	4	0.0142137	Socs3, Smad7, Spp1, Sbno2
skeletal system morphogenesis	BP	251	0.0199203	5	0.014226	Acan, Rara, Csrnp1, Col27a1
divalent metal ion transport	BP	450	0.0155556	7	0.0142783	Adra1a, Drd1, Ptgs2, Homer1, Rrad
regulation of ion transmembrane transport	BP	451	0.0155211	7	0.014437	Arc, Drd1, Gal, Homer1, Rrad, Kcnip3
cytoplasmic part	CC	8029	0.00722381	58	0.0144586	Adam19, Adra1a, Arc, Anxa2, Cd1d1, Cdkn1a, Drd1, Fos, Gal, Hspb1, Hspa1b, Ifit1, Inhba, Itga5, Blnk, Smad7, Sik1, Nedd9, Odc1, Pim1, Ptgs1, Ptgs2, Rara, Rgs4, St8sia2, Sphk1, Spp1, Tpbg, Trh, Vim, Wisp1, Zfp36, Homer1, Bag3, Mapk6, Rasa4, Kcnip3, Rgs20, Pmepa1, Plce1, Stk40, Samd4, Sv2c, C2cd4b, Amotl1, Srxn1, Crispld2, Uck2, Spred1, Hspa1a, Svil, Fam129b, Zdhhc22, Sulf1, Prex1, Scd4, Vgf, Syndig…
negative regulation of ion transport	BP	165	0.0242424	4	0.0145045	Ptgs2, Trh, Rrad
cellular response to ketone	BP	90	0.0333333	3	0.0145605	Spp1, Npas4, Mir132
organic cyclic compound binding	MF	4941	0.00789314	39	0.014578	Atf3, Bach1, Drd1, Egr2, Egr4, Fos, Fosb, Fosl2, Hspa1b, Ier2, Ifit1, Smad7, Sik1, Cdk18, Pim1, Ptgs1, Ptgs2, Rara, Sphk1, Vim, Zfp36, Bag3, Mapk6, Rrad, Kcnip3, Zbtb46, Stk40, Samd4, Srxn1, Uck2, Mapkapk3, Hspa1a, Csrnp1, Sbno2, Kdm6b, Mapk4, Npas4, Itpkc, Acvr1c
divalent inorganic cation transport	BP	453	0.0154525	7	0.0147583	Adra1a, Drd1, Ptgs2, Homer1, Rrad
smooth muscle cell proliferation	BP	166	0.0240964	4	0.0147991	Ptgs2, Wisp1, Trib1
antigen processing and presentation via MHC class Ib	BP	33	0.0606061	2	0.0149694	Cd1d1, Cd1d2
cyclin-dependent protein serine/threonine kinase activity	MF	33	0.0606061	2	0.0149694	Cdkn1a, Cdk18
endoderm formation	BP	33	0.0606061	2	0.0149694	Inhba, Itga5, Dusp4
G-protein alpha-subunit binding	MF	33	0.0606061	2	0.0149694	Drd1, Rgs4
vascular endothelial growth factor production	BP	33	0.0606061	2	0.0149694	Ptgs2, Sulf1
cellular response to topologically incorrect protein	BP	91	0.032967	3	0.0149958	Atf3, Hspa1b, Hspa1a
dioxygenase activity	MF	91	0.032967	3	0.0149958	Ptgs1, Ptgs2, Kdm6b
formation of primary germ layer	BP	91	0.032967	3	0.0149958	Inhba, Itga5, Kdm6b, Dusp4
regulation of neurogenesis	BP	916	0.0120087	11	0.0150648	Arc, Cdh4, Hspb1, Rara, Sphk1, Vim, Tnfrsf12a, Mapk6, Clcf1, Prex1, Mir132
regulation of proteasomal protein catabolic process	BP	167	0.0239521	4	0.0150975	Hspa1b, Smad7, Hspa1a, Trib1
membrane raft	CC	353	0.0169972	6	0.0153813	Anxa2, Drd1, Ptgs2, Hspa1a, Sulf1
protein import into nucleus	BP	168	0.0238095	4	0.0153996	Cdkn1a, Drd1, Ptgs2
regulation of blood vessel size	BP	168	0.0238095	4	0.0153996	Adra1a, Drd1, Ptgs1, Ptgs2
chemical synaptic transmission, postsynaptic	BP	92	0.0326087	3	0.0154384	Npas4, Igsf9b
phospholipase C-activating G protein-coupled receptor sig...	BP	92	0.0326087	3	0.0154384	Adra1a, Drd1, Plce1
regulation of BMP signaling pathway	BP	92	0.0326087	3	0.0154384	Cyr61, Smad7, Sulf1
membrane microdomain	CC	354	0.0169492	6	0.015576	Anxa2, Drd1, Ptgs2, Hspa1a, Sulf1
identical protein binding	MF	1837	0.00979858	18	0.0155949	Atf3, Anxa2, Cdh4, Hspb1, Inhba, Odc1, Ptgs2, Ptx3, Sdc1, Vim, Gadd45g, Homer1, Kcnip3, Angptl4, Amotl1, Cdh22, Mapk4, Plpp4
regulation of tube size	BP	169	0.0236686	4	0.0157056	Adra1a, Drd1, Ptgs1, Ptgs2
leukocyte activation	BP	801	0.0124844	10	0.0157832	Cd1d1, Cdkn1a, Gal, Blnk, Smad7, Rara, Gadd45g, Clcf1, Sbno2, Prex1
'de novo' posttranslational protein folding	BP	34	0.0588235	2	0.0158467	Hspa1b, Hspa1a
cyclin-dependent protein kinase activity	MF	34	0.0588235	2	0.0158467	Cdkn1a, Cdk18
long-chain fatty acid metabolic process	BP	93	0.0322581	3	0.0158884	Ptgs1, Ptgs2, Sphk1
response to corticosteroid	BP	93	0.0322581	3	0.0158884	Pappa, Zfp36, Npas4
multicellular organismal homeostasis	BP	460	0.0152174	7	0.0159231	Drd1, Ptgs2, Spp1, Homer1
plasma membrane region	CC	1176	0.0110544	13	0.0160255	Arc, Anxa2, Drd1, Hspb1, Itga5, Ptgs2, Homer1, Amotl1, Hspa1a, Igsf9b
positive regulation of cold-induced thermogenesis	BP	94	0.0319149	3	0.0163457
positive regulation of myeloid cell differentiation	BP	94	0.0319149	3	0.0163457	Fos, Inhba, Trib1
regulation of cellular response to growth factor stimulus	BP	261	0.0191571	5	0.0165725	Cyr61, Smad7, Tgfb1i1, Pmepa1, Sulf1
T cell differentiation	BP	261	0.0191571	5	0.0165725	Cd1d1, Smad7, Rara, Gadd45g, Prex1
axon	CC	689	0.0130624	9	0.0166165	Drd1, Gfra1, Hspb1, Sphk1, Vim, Homer1, Nptx2, Kcnip3, Prex1
import into nucleus	BP	172	0.0232558	4	0.0166463	Cdkn1a, Drd1, Ptgs2
organic cyclic compound metabolic process	BP	4983	0.00782661	39	0.016648	Atf3, Bach1, Cdkn1a, Drd1, Egr2, Egr4, Fos, Fosb, Fosl2, Gal, Gpr3, Ier2, Cyr61, Inhba, Smad7, Sik1, Pde6b, Pim1, Rara, Sphk1, Spp1, Tgfb1i1, Trh, Vim, Zfp36, Bag3, Kcnip3, Clcf1, Zbtb46, Samd4, Lbh, Uck2, Hspa1a, Trib1, Csrnp1, Sbno2, Kdm6b, Npas4, Fam129b, Samd11, Parp3, Sulf1
'de novo' protein folding	BP	35	0.0571429	2	0.0167455	Hspa1b, Hspa1a
epidermal growth factor receptor binding	MF	35	0.0571429	2	0.0167455	Btc, Itga5
positive regulation of substrate adhesion-dependent cell ...	BP	35	0.0571429	2	0.0167455	Prex1
regulation of synaptic transmission, GABAergic	BP	35	0.0571429	2	0.0167455	Adra1a, Npas4
synaptic transmission, dopaminergic	BP	35	0.0571429	2	0.0167455	Drd1, Ptgs2
adenyl nucleotide binding	MF	1445	0.0103806	15	0.0167794	Hspa1b, Sik1, Cdk18, Pim1, Sphk1, Bag3, Mapk6, Stk40, Srxn1, Uck2, Mapkapk3, Hspa1a, Mapk4, Itpkc, Acvr1c
CD4-positive, alpha-beta T cell activation	BP	95	0.0315789	3	0.0168103	Smad7, Rara, Gadd45g
positive regulation of endothelial cell migration	BP	95	0.0315789	3	0.0168103	Hspb1, Ptgs2, Amotl1
regulation of muscle adaptation	BP	95	0.0315789	3	0.0168103	Adra1a, Wisp1
response to metal ion	BP	263	0.0190114	5	0.0170709	Fos, Fosb, Homer1, Rasa4, Gipr
postsynaptic density membrane	CC	96	0.03125	3	0.0172822	Hspb1
regulation of cardiac muscle tissue development	BP	96	0.03125	3	0.0172822	Pim1, Wisp1
response to nutrient	BP	96	0.03125	3	0.0172822	Pim1, Spp1, Scd4
lymphocyte activation involved in immune response	BP	174	0.0229885	4	0.0172926	Smad7, Rara, Gadd45g, Clcf1
phagocytosis	BP	174	0.0229885	4	0.0172926	Pros1, Ptx3, Rara, Pear1
positive regulation of cell morphogenesis involved in dif...	BP	174	0.0229885	4	0.0172926	Cdh4, Tnfrsf12a, Prex1
regulation of adaptive immune response based on somatic r...	BP	174	0.0229885	4	0.0172926	Cd1d1, Smad7, Clcf1
peptide hormone secretion	BP	264	0.0189394	5	0.0173237	Trh, Clcf1, Acvr1c, Vgf, Gipr
regulation of lymphocyte mediated immunity	BP	175	0.0228571	4	0.0176216	Cd1d1, Smad7, Clcf1
immune effector process	BP	696	0.012931	9	0.017623	Cd1d1, Ifit1, Smad7, Ptx3, Rara, Gadd45g, Clcf1, Sbno2
antigen processing and presentation of endogenous antigen	BP	36	0.0555556	2	0.0176656	Cd1d1
apoptotic cell clearance	BP	36	0.0555556	2	0.0176656	Rara, Pear1
interleukin-4 production	BP	36	0.0555556	2	0.0176656	Cd1d1, Rara
negative regulation of anion transport	BP	36	0.0555556	2	0.0176656	Trh
placenta blood vessel development	BP	36	0.0555556	2	0.0176656	Socs3, Cyr61
positive regulation of cAMP-mediated signaling	BP	36	0.0555556	2	0.0176656	Gipr
positive regulation of synaptic transmission, glutamaterg...	BP	36	0.0555556	2	0.0176656	Drd1, Ptgs2
protein phosphatase 2A binding	MF	36	0.0555556	2	0.0176656	Sphk1, Vim
type 2 immune response	BP	36	0.0555556	2	0.0176656	Rara, Clcf1
synapse part	CC	1064	0.0112782	12	0.0177197	Arc, Drd1, Hspb1, Sphk1, Homer1, Kcnip3, Sorcs3, Sv2c, C2cd4b, Igsf9b, Mir132
cardiac muscle cell development	BP	97	0.0309278	3	0.0177616	Adra1a, Wisp1
regulation of RNA stability	BP	97	0.0309278	3	0.0177616	Vim, Zfp36, Samd4
rhythmic process	BP	266	0.018797	5	0.0178369	Drd1, Egr2, Inhba, Sik1
metal ion transport	BP	817	0.0122399	10	0.0178607	Adra1a, Drd1, Gal, Sik1, Ptgs2, Homer1, Rrad, Kcnip3
positive regulation of angiogenesis	BP	176	0.0227273	4	0.0179545	Hspb1, Itga5, Ptgs2, Sphk1
membrane region	CC	366	0.0163934	6	0.0180475	Anxa2, Drd1, Ptgs2, Hspa1a, Sulf1
heterocyclic compound binding	MF	4853	0.00783021	38	0.0181402	Atf3, Bach1, Egr2, Egr4, Fos, Fosb, Fosl2, Hspa1b, Ier2, Ifit1, Smad7, Sik1, Cdk18, Pim1, Ptgs1, Ptgs2, Rara, Sphk1, Vim, Zfp36, Bag3, Mapk6, Rrad, Kcnip3, Zbtb46, Stk40, Samd4, Srxn1, Uck2, Mapkapk3, Hspa1a, Csrnp1, Sbno2, Kdm6b, Mapk4, Npas4, Itpkc, Acvr1c
cytokine production	BP	700	0.0128571	9	0.0182178	Cd1d1, Hspb1, Smad7, Ptgs2, Rara, Sphk1, Zfp36, Gadd45g, Sulf1
regulation of cytokine biosynthetic process	BP	98	0.0306122	3	0.0182483	Cd1d1, Hspb1, Zfp36
plasma membrane bounded cell projection organization	BP	1463	0.0102529	15	0.0185539	Arc, Cdh4, Egr2, Emp1, Gfra1, Hspb1, Sphk1, Tnc, Vim, Tnfrsf12a, Mapk6, Nptx2, Prex1, Mir132
long-term memory	BP	37	0.0540541	2	0.0186067	Npas4
macrophage differentiation	BP	37	0.0540541	2	0.0186067	Zbtb46, Trib1
positive regulation of BMP signaling pathway	BP	37	0.0540541	2	0.0186067	Cyr61, Sulf1
regulation of T-helper cell differentiation	BP	37	0.0540541	2	0.0186067	Smad7, Rara
kidney development	BP	269	0.0185874	5	0.0186254	Smad7, Odc1, Rara, Plce1, Sulf1
endocrine process	BP	99	0.030303	3	0.0187424	Gal, Inhba, Fam129b
positive regulation of cell growth	BP	179	0.0223464	4	0.0189765	Cdh4, Sphk1, Wisp1, Tnfrsf12a
striated muscle cell development	BP	179	0.0223464	4	0.0189765	Adra1a, Wisp1, Homer1
lymphocyte differentiation	BP	371	0.0161725	6	0.0191525	Cd1d1, Smad7, Rara, Gadd45g, Clcf1, Prex1
cardiac muscle hypertrophy	BP	100	0.03	3	0.0192439	Adra1a, Wisp1
metalloendopeptidase activity	MF	100	0.03	3	0.0192439	Adam19, Pappa, Tll1
regulation of alpha-beta T cell activation	BP	100	0.03	3	0.0192439	Cd1d1, Smad7, Rara
regulation of transforming growth factor beta receptor si...	BP	100	0.03	3	0.0192439	Smad7, Tgfb1i1, Pmepa1
sarcomere	CC	180	0.0222222	4	0.0193251	Adra1a, Hspb1, Homer1, Bag3
reactive oxygen species metabolic process	BP	272	0.0183824	5	0.0194367	Cdkn1a, Cyr61, Ptgs2, Ptx3, Prex1
apoptotic signaling pathway	BP	592	0.0135135	8	0.0195569	Atf3, Cdkn1a, Hspb1, Inhba, Ptgs2, Tnfrsf12a, Bag3, Itprip
calcium-dependent cell-cell adhesion via plasma membrane ...	BP	38	0.0526316	2	0.0195685	Cdh4, Cdh22
cellular response to nutrient	BP	38	0.0526316	2	0.0195685	Pim1, Scd4
face morphogenesis	BP	38	0.0526316	2	0.0195685	Crispld2, Csrnp1
regulation of feeding behavior	BP	38	0.0526316	2	0.0195685	Drd1, Trh
establishment of localization	BP	4252	0.00799624	34	0.0195693	Adra1a, Arc, Anxa2, Cdkn1a, Drd1, Egr2, Gal, Hspb1, Inhba, Sik1, Pros1, Ptgs1, Ptgs2, Ptx3, Rara, Sphk1, Spp1, Sdc1, Trh, Zfp36, Homer1, Bag3, Rrad, Kcnip3, Clcf1, Pear1, Sv2c, C2cd4b, Mapkapk3, Fam129b, Zdhhc22, Acvr1c, Vgf, Gipr
cellular response to inorganic substance	BP	181	0.0220994	4	0.0196775	Fos, Fosb, Rasa4, Mir132
regulation of dendrite development	BP	181	0.0220994	4	0.0196775	Arc, Mapk6, Prex1, Mir132
protein kinase complex	CC	101	0.029703	3	0.0197527	Cdkn1a, Acvr1c
renal system process	BP	101	0.029703	3	0.0197527	Adra1a, Btc, Sulf1
synaptic transmission, glutamatergic	BP	101	0.029703	3	0.0197527	Drd1, Ptgs2
organelle	CC	11796	0.00669719	79	0.0200063	Adam19, Adra1a, Arc, Atf3, Bach1, Anxa2, Cd1d1, Cdkn1a, Drd1, Egr2, Egr4, Fos, Fosb, Fosl2, Gal, Hspb1, Hspa1b, Ier2, Itga5, Blnk, Smad7, Sik1, Nedd9, Cdk18, Pde6b, Pim1, Ptgs1, Ptgs2, Rara, Rgs4, St8sia2, Sphk1, Spp1, Tgfb1i1, Tpbg, Trh, Vim, Zfp36, Gadd45g, Homer1, Bag3, Mapk6, Kcnip3, Rgs20, Pmepa1, Sorcs3, Zbtb46, Plce1, Stk40, Samd4, Sv2c, C2cd4b, Amotl1, Lbh, Crispld2, Uck2, Mapkapk3, Spred…
regulation of cellular response to transforming growth fa...	BP	102	0.0294118	3	0.020269	Smad7, Tgfb1i1, Pmepa1
cytoplasm	CC	10565	0.00681496	72	0.0203234	Adam19, Adra1a, Arc, Anxa2, Cd1d1, Cdkn1a, Socs3, Drd1, Egr2, Fos, Gal, Hspb1, Hspa1b, Ier2, Ifit1, Inhba, Itga5, Blnk, Smad7, Sik1, Nedd9, Odc1, Cdk18, Pim1, Ptgs1, Ptgs2, Rara, Rgs4, St8sia2, Sphk1, Spp1, Tgfb1i1, Tpbg, Trh, Vim, Wisp1, Zfp36, Gadd45g, Homer1, Bag3, Mapk6, Rasa4, Kcnip3, Rgs20, Pmepa1, Medag, Plce1, Stk40, Samd4, Sv2c, C2cd4b, Amotl1, Srxn1, Lbh, Crispld2, Uck2, Mapkapk3, Spred…
transcription factor activity, RNA polymerase II proximal...	MF	484	0.0144628	7	0.0204131	Atf3, Bach1, Egr2, Fos, Fosb, Fosl2, Kcnip3, Npas4
postsynapse	CC	714	0.012605	9	0.0204155	Arc, Drd1, Hspb1, Homer1, Sorcs3, Igsf9b, Mir132
core promoter sequence-specific DNA binding	MF	39	0.0512821	2	0.0205508	Fos, Kcnip3
negative regulation of DNA biosynthetic process	BP	39	0.0512821	2	0.0205508	Fam129b
positive regulation of cardiac muscle hypertrophy	BP	39	0.0512821	2	0.0205508	Adra1a, Wisp1
positive regulation of muscle hypertrophy	BP	39	0.0512821	2	0.0205508	Adra1a, Wisp1
regulation of cell migration involved in sprouting angiog...	BP	39	0.0512821	2	0.0205508	Ptgs2, Spred1
regulation of response to external stimulus	BP	715	0.0125874	9	0.0205795	Anxa2, Socs3, Hspb1, Pros1, Ptgs2, Zfp36, Clcf1, Trib1, Sbno2
drug binding	MF	1619	0.00988264	16	0.0207325	Drd1, Hspa1b, Sik1, Cdk18, Pim1, Rara, Sphk1, Mapk6, Stk40, Srxn1, Uck2, Mapkapk3, Hspa1a, Mapk4, Itpkc, Acvr1c
Golgi apparatus	CC	1350	0.0103704	14	0.0207812	Adam19, Gal, Itga5, Ptgs1, St8sia2, Spp1, Kcnip3, Rgs20, Pmepa1, Plce1, Zdhhc22, Sulf1, Vgf, Syndig1l
cardiac cell development	BP	103	0.0291262	3	0.0207927	Adra1a, Wisp1
osteoclast differentiation	BP	103	0.0291262	3	0.0207927	Anxa2, Fos, Sbno2
positive regulation of reactive oxygen species metabolic ...	BP	103	0.0291262	3	0.0207927	Cdkn1a, Ptgs2, Ptx3
striated muscle hypertrophy	BP	103	0.0291262	3	0.0207927	Adra1a, Wisp1
T cell activation involved in immune response	BP	103	0.0291262	3	0.0207927	Smad7, Rara, Gadd45g
membrane-bounded organelle	CC	10580	0.00680529	72	0.0210689	Adam19, Adra1a, Arc, Atf3, Bach1, Anxa2, Cd1d1, Cdkn1a, Drd1, Egr2, Egr4, Fos, Fosb, Fosl2, Gal, Hspb1, Hspa1b, Ier2, Itga5, Smad7, Sik1, Nedd9, Cdk18, Pim1, Ptgs1, Ptgs2, Rara, Rgs4, St8sia2, Sphk1, Spp1, Tgfb1i1, Tpbg, Trh, Vim, Zfp36, Gadd45g, Bag3, Mapk6, Kcnip3, Rgs20, Pmepa1, Zbtb46, Plce1, Stk40, Samd4, Sv2c, C2cd4b, Amotl1, Lbh, Crispld2, Uck2, Mapkapk3, Spred1, Hspa1a, Trib1, Csrnp1, Sbn…
cell-cell adherens junction	CC	104	0.0288462	3	0.0213237	Anxa2, Cdh4, Smad7, Cdh22
positive regulation of protein ubiquitination	BP	104	0.0288462	3	0.0213237	Smad7, Sphk1, Trib1
regulation of potassium ion transport	BP	104	0.0288462	3	0.0213237	Gal, Kcnip3
small molecule biosynthetic process	BP	602	0.013289	8	0.0213674	Atf3, Sik1, Ptgs1, Ptgs2, Sphk1, Uck2, Itpkc, Scd4
reproductive process	BP	1356	0.0103245	14	0.0214948	Socs3, Drd1, Gpr3, Hspa1b, Cyr61, Inhba, Ptgs2, Rara, Timp1, Tnc, Sulf1, Acvr1c, Vgf
positive regulation of heart contraction	BP	40	0.05	2	0.0215533	Adra1a
developmental process involved in reproduction	BP	721	0.0124827	9	0.0215836	Socs3, Cyr61, Inhba, Ptgs2, Rara, Tnc, Sulf1, Vgf
reproduction	BP	1357	0.0103169	14	0.0216156	Socs3, Drd1, Gpr3, Hspa1b, Cyr61, Inhba, Ptgs2, Rara, Timp1, Tnc, Sulf1, Acvr1c, Vgf
regulation of mitotic cell cycle	BP	490	0.0142857	7	0.0216611	Btc, Cdkn1a, Hspa1b, Sik1, Pim1, Sphk1, Hspa1a, Parp3
positive regulation of apoptotic process	BP	604	0.013245	8	0.0217434	Atf3, Gal, Cyr61, Inhba, Ptgs2, Gadd45g, Tnfrsf12a, Acvr1c
muscle hypertrophy	BP	105	0.0285714	3	0.0218622	Adra1a, Wisp1
regulation of developmental growth	BP	383	0.0156658	6	0.0219915	Cdh4, Gal, Pim1, Wisp1, Tnfrsf12a
positive regulation of cellular component organization	BP	1228	0.0105863	13	0.0220218	Btc, Anxa2, Cdh4, Hspb1, Pros1, Ptx3, Sphk1, Sdc1, Tpbg, Tnfrsf12a, Mapk6, Prex1
regulation of adaptive immune response	BP	188	0.0212766	4	0.0222564	Cd1d1, Smad7, Clcf1
anion binding	MF	2628	0.0087519	23	0.0223071	Acan, Anxa2, Hspa1b, Cyr61, Sik1, Cdk18, Pim1, Rara, Sphk1, Wisp1, Mapk6, Rrad, Stk40, C2cd4b, Srxn1, Crispld2, Uck2, Mapkapk3, Hspa1a, Mapk4, Itpkc, Acvr1c, Prex1
icosanoid metabolic process	BP	106	0.0283019	3	0.0224081	Ptgs1, Ptgs2, Sphk1
mitotic spindle organization	BP	106	0.0283019	3	0.0224081	Hspa1b, Hspa1a, Parp3
negative regulation of protein serine/threonine kinase ac...	BP	106	0.0283019	3	0.0224081	Cdkn1a, Spred1, Dusp4
acute-phase response	BP	41	0.0487805	2	0.0225759	Ptgs2, Serpina3n
membrane protein ectodomain proteolysis	BP	41	0.0487805	2	0.0225759	Adam19, Timp1
positive regulation of cardiac muscle tissue growth	BP	41	0.0487805	2	0.0225759	Pim1, Wisp1
positive regulation of sprouting angiogenesis	BP	41	0.0487805	2	0.0225759	Itga5, Ptgs2
response to cocaine	BP	41	0.0487805	2	0.0225759	Drd1, Homer1
adaptive immune response based on somatic recombination o...	BP	283	0.0176678	5	0.0226089	Cd1d1, Smad7, Gadd45g, Clcf1
skeletal system development	BP	495	0.0141414	7	0.022741	Acan, Anxa2, Cyr61, Rara, Csrnp1, Sulf1, Col27a1
positive regulation of secretion	BP	498	0.0140562	7	0.0234066	Gal, Sphk1, Spp1, Sdc1, Trh, Clcf1, Gipr
female gonad development	BP	108	0.0277778	3	0.023522	Inhba, Vgf
hair follicle development	BP	108	0.0277778	3	0.023522	Gal, Inhba, Ptgs2
ATP binding	MF	1373	0.0101966	14	0.0236178	Hspa1b, Sik1, Cdk18, Pim1, Sphk1, Mapk6, Stk40, Srxn1, Uck2, Mapkapk3, Hspa1a, Mapk4, Itpkc, Acvr1c
cellular biogenic amine metabolic process	BP	42	0.047619	2	0.0236181	Odc1, Trh
cellular response to amino acid starvation	BP	42	0.047619	2	0.0236181	Atf3, Cdkn1a
dopamine receptor signaling pathway	BP	42	0.047619	2	0.0236181	Drd1
positive regulation of B cell proliferation	BP	42	0.047619	2	0.0236181	Cdkn1a, Clcf1
positive regulation of phospholipase activity	BP	42	0.047619	2	0.0236181	Adra1a, Cyr61
positive regulation of protein tyrosine kinase activity	BP	42	0.047619	2	0.0236181	Adra1a
cell projection organization	BP	1509	0.00994036	15	0.0237449	Arc, Cdh4, Egr2, Emp1, Gfra1, Hspb1, Sphk1, Tnc, Vim, Tnfrsf12a, Mapk6, Nptx2, Prex1, Mir132
endothelial cell migration	BP	192	0.0208333	4	0.0238184	Hspb1, Ptgs2, Amotl1, Spred1
vascular process in circulatory system	BP	192	0.0208333	4	0.0238184	Adra1a, Drd1, Ptgs1, Ptgs2
homophilic cell adhesion via plasma membrane adhesion mol...	BP	109	0.0275229	3	0.0240901	Cdh4, Cdh22, Igsf9b
negative regulation of transmembrane receptor protein ser...	BP	109	0.0275229	3	0.0240901	Smad7, Tgfb1i1, Pmepa1
regulation of postsynaptic membrane potential	BP	109	0.0275229	3	0.0240901	Npas4, Igsf9b
muscle cell development	BP	193	0.0207254	4	0.0242191	Adra1a, Wisp1, Homer1
embryonic morphogenesis	BP	617	0.012966	8	0.0243023	Socs3, Cyr61, Inhba, Itga5, Rara, Tgfb1i1, Kdm6b, Sulf1, Dusp4
epidermal cell differentiation	BP	194	0.0206186	4	0.0246238	Fosl2, Ptgs1, Ptgs2, Zfp36
positive regulation of vasculature development	BP	194	0.0206186	4	0.0246238	Hspb1, Itga5, Ptgs2, Sphk1
regulation of cysteine-type endopeptidase activity involv...	BP	194	0.0206186	4	0.0246238	Hspa1b, Cyr61, Ptgs2, Acvr1c
hair cycle process	BP	110	0.0272727	3	0.0246656	Gal, Inhba, Ptgs2
molting cycle process	BP	110	0.0272727	3	0.0246656	Gal, Inhba, Ptgs2
regulation of mRNA catabolic process	BP	110	0.0272727	3	0.0246656	Vim, Zfp36, Samd4
skin epidermis development	BP	110	0.0272727	3	0.0246656	Gal, Inhba, Ptgs2
regulation of animal organ formation	BP	43	0.0465116	2	0.0246797	Pim1, Sulf1
RNA polymerase II activating transcription factor binding	MF	43	0.0465116	2	0.0246797	Egr2, Fos
glutamatergic synapse	CC	504	0.0138889	7	0.0247779
response to other organism	BP	862	0.0116009	10	0.0247872	Ifit1, Ptgs2, Ptx3, Rara, Zfp36, Mapkapk3, Trib1, Sbno2
positive regulation of growth	BP	290	0.0172414	5	0.0247931	Cdh4, Pim1, Sphk1, Wisp1, Tnfrsf12a
regulation of MAP kinase activity	BP	290	0.0172414	5	0.0247931	Gadd45g, Plce1, Spred1, Trib1, Dusp4
renal system development	BP	291	0.0171821	5	0.0251158	Smad7, Odc1, Rara, Plce1, Sulf1
response to external biotic stimulus	BP	864	0.0115741	10	0.0251345	Ifit1, Ptgs2, Ptx3, Rara, Zfp36, Mapkapk3, Trib1, Sbno2
development of primary female sexual characteristics	BP	111	0.027027	3	0.0252485	Inhba, Vgf
membrane lipid biosynthetic process	BP	111	0.027027	3	0.0252485	Cyr61, St8sia2, Sphk1
regulation of lipid transport	BP	111	0.027027	3	0.0252485	Anxa2, Gal, Spp1
regulation of proteolysis involved in cellular protein ca...	BP	196	0.0204082	4	0.0254455	Hspa1b, Smad7, Hspa1a, Trib1
response to oxidative stress	BP	397	0.0151134	6	0.0256485	Fos, Hspb1, Ptgs1, Ptgs2, Srxn1, Kdm6b
biological phase	BP	44	0.0454545	2	0.0257606	Gal, Ptgs2
cellular response to glucocorticoid stimulus	BP	44	0.0454545	2	0.0257606	Zfp36, Npas4
head morphogenesis	BP	44	0.0454545	2	0.0257606	Crispld2, Csrnp1
positive regulation of heart growth	BP	44	0.0454545	2	0.0257606	Pim1, Wisp1
positive regulation of T cell mediated cytotoxicity	BP	44	0.0454545	2	0.0257606	Cd1d1
regulation of long-term synaptic potentiation	BP	44	0.0454545	2	0.0257606	Arc, Drd1
peptidyl-threonine phosphorylation	BP	112	0.0267857	3	0.0258388	Smad7, Sphk1, Spred1
regulation of cytokine production	BP	627	0.0127592	8	0.0264099	Cd1d1, Hspb1, Smad7, Ptgs2, Rara, Sphk1, Zfp36, Sulf1
muscle adaptation	BP	113	0.0265487	3	0.0264365	Adra1a, Wisp1
regulation of DNA biosynthetic process	BP	113	0.0265487	3	0.0264365	Cdkn1a, Fam129b
regulation of organ growth	BP	113	0.0265487	3	0.0264365	Pim1, Wisp1
ameboidal-type cell migration	BP	400	0.015	6	0.0264819	Hspb1, Ptgs2, Timp1, Amotl1, Spred1, Acvr1c
negative regulation of transport	BP	512	0.0136719	7	0.0266911	Ptgs1, Ptgs2, Trh, Rrad, Acvr1c
cell-cell adhesion via plasma-membrane adhesion molecules	BP	199	0.0201005	4	0.0267088	Cdh4, Itga5, Cdh22, Igsf9b
regulation of nuclear division	BP	199	0.0201005	4	0.0267088	Btc, Gpr3, Hspa1b, Hspa1a
regulation of apoptotic signaling pathway	BP	401	0.0149626	6	0.0267636	Atf3, Hspb1, Inhba, Ptgs2, Tnfrsf12a, Itprip
adult walking behavior	BP	45	0.0444444	2	0.0268604	Drd1, Trh
ovulation cycle process	BP	45	0.0444444	2	0.0268604	Inhba
positive regulation of nitric oxide biosynthetic process	BP	45	0.0444444	2	0.0268604	Ptgs2, Ptx3
positive regulation of nitric oxide metabolic process	BP	45	0.0444444	2	0.0268604	Ptgs2, Ptx3
vascular endothelial growth factor receptor signaling pat...	BP	45	0.0444444	2	0.0268604	Hspb1, Sulf1
bone morphogenesis	BP	114	0.0263158	3	0.0270416	Rara, Col27a1
sprouting angiogenesis	BP	114	0.0263158	3	0.0270416	Itga5, Ptgs2, Spred1
cell junction assembly	BP	200	0.02	4	0.0271381	Cdh4, Itga5, Smad7, Cdh22
regulation of lymphocyte activation	BP	404	0.0148515	6	0.0276208	Cd1d1, Cdkn1a, Gal, Smad7, Rara, Clcf1
interferon-gamma production	BP	115	0.026087	3	0.027654	Cd1d1, Rara, Gadd45g
positive regulation of peptide hormone secretion	BP	115	0.026087	3	0.027654	Trh, Clcf1, Gipr
cellular response to corticosteroid stimulus	BP	46	0.0434783	2	0.027979	Zfp36, Npas4
heterophilic cell-cell adhesion via plasma membrane cell ...	BP	46	0.0434783	2	0.027979	Cdh4, Itga5
response to amino acid starvation	BP	46	0.0434783	2	0.027979
walking behavior	BP	46	0.0434783	2	0.027979	Drd1, Trh
cytokine activity	MF	202	0.019802	4	0.0280092	Inhba, Spp1, Timp1, Clcf1
gonad development	BP	202	0.019802	4	0.0280092	Inhba, Rara, Vgf
positive regulation of protein catabolic process	BP	202	0.019802	4	0.0280092	Hspa1b, Smad7, Hspa1a, Trib1
homeostatic process	BP	1820	0.00934066	17	0.0280673	Adra1a, Drd1, Gpr3, Inhba, Smad7, Pde6b, Ptgs2, Spp1, Zfp36, Homer1, Angptl4, Hspa1a, Parp3, Vgf, Gipr
regulation of amine transport	BP	117	0.025641	3	0.028901	Ptgs1, Trh
ceramide biosynthetic process	BP	47	0.0425532	2	0.029116	Cyr61, St8sia2
eating behavior	BP	47	0.0425532	2	0.029116	Trh
p38MAPK cascade	BP	47	0.0425532	2	0.029116	Zfp36, Gadd45g
regulation of cardiac muscle cell differentiation	BP	47	0.0425532	2	0.029116	Wisp1
regulation of erythrocyte differentiation	BP	47	0.0425532	2	0.029116	Inhba, Zfp36
regulation of ubiquitin-protein transferase activity	BP	47	0.0425532	2	0.029116	Smad7, Trib1
system process	BP	2697	0.00852799	23	0.0291261	Adra1a, Btc, Drd1, Gal, Inhba, Itga5, Smad7, Pde6b, Ptgs1, Ptgs2, Sphk1, Wisp1, Homer1, Nptx2, Kcnip3, Sorcs3, Stk40, Npas4, Fam129b, Sulf1
positive regulation of immune system process	BP	886	0.0112867	10	0.0291901	Cd1d1, Cdkn1a, Fos, Inhba, Rara, Clcf1, Zbtb46, Mapkapk3, Trib1
drug transport	BP	205	0.0195122	4	0.0293468	Drd1, Gal, Inhba
nuclear transport	BP	304	0.0164474	5	0.0295584	Cdkn1a, Drd1, Egr2, Ptgs2, Bag3
nucleocytoplasmic transport	BP	304	0.0164474	5	0.0295584	Cdkn1a, Drd1, Egr2, Ptgs2, Bag3
neuron to neuron synapse	CC	411	0.0145985	6	0.0296912	Hspb1, Homer1, Sorcs3, Mir132
development of primary sexual characteristics	BP	206	0.0194175	4	0.029801	Inhba, Rara, Vgf
positive regulation of developmental growth	BP	206	0.0194175	4	0.029801	Cdh4, Pim1, Wisp1, Tnfrsf12a
peptidyl-threonine modification	BP	119	0.0252101	3	0.0301775	Smad7, Sphk1, Spred1
negative regulation of blood coagulation	BP	48	0.0416667	2	0.0302713	Anxa2, Pros1
nuclear-transcribed mRNA catabolic process, deadenylation...	BP	48	0.0416667	2	0.0302713	Zfp36, Samd4
lipid biosynthetic process	BP	527	0.0132827	7	0.0305461	Cyr61, Sik1, Ptgs1, Ptgs2, St8sia2, Sphk1, Scd4
transmembrane receptor protein tyrosine kinase signaling ...	BP	527	0.0132827	7	0.0305461	Btc, Socs3, Gfra1, Hspb1, Blnk, Nedd9, Csrnp1, Sulf1
response to organonitrogen compound	BP	768	0.0117188	9	0.0307053	Socs3, Drd1, Egr2, Serpina3n, Homer1, Acvr1c, Vgf, Serpina3i
regulation of striated muscle cell differentiation	BP	120	0.025	3	0.0308267	Sik1, Wisp1
regulation of protein serine/threonine kinase activity	BP	415	0.0144578	6	0.030919	Cdkn1a, Pim1, Gadd45g, Plce1, Spred1, Trib1, Dusp4
organic substance transport	BP	2419	0.00868127	21	0.0310595	Anxa2, Cdkn1a, Drd1, Egr2, Gal, Hspb1, Inhba, Ptgs1, Ptgs2, Spp1, Trh, Zfp36, Bag3, Kcnip3, Clcf1, Zdhhc22, Acvr1c, Vgf, Gipr
phosphatase binding	MF	209	0.0191388	4	0.0311884	Drd1, Sphk1, Vim, Spred1
response to insulin	BP	209	0.0191388	4	0.0311884	Socs3, Egr2, Acvr1c, Vgf
regulation of inflammatory response	BP	309	0.0161812	5	0.0313912	Socs3, Ptgs2, Zfp36, Clcf1, Sbno2
negative regulation of hemostasis	BP	49	0.0408163	2	0.0314445	Anxa2, Pros1
peroxidase activity	MF	49	0.0408163	2	0.0314445	Ptgs1, Ptgs2
positive regulation of alpha-beta T cell differentiation	BP	49	0.0408163	2	0.0314445	Cd1d1, Rara
regulation of amino acid transport	BP	49	0.0408163	2	0.0314445	Trh
regulation of CD4-positive, alpha-beta T cell differentia...	BP	49	0.0408163	2	0.0314445	Smad7, Rara
regulation of extrinsic apoptotic signaling pathway via d...	BP	49	0.0408163	2	0.0314445	Atf3, Itprip
regulation of T cell mediated cytotoxicity	BP	49	0.0408163	2	0.0314445	Cd1d1
adherens junction organization	BP	121	0.0247934	3	0.0314833	Cdh4, Smad7, Cdh22
amine transport	BP	121	0.0247934	3	0.0314833	Ptgs1, Trh
cardiac septum development	BP	121	0.0247934	3	0.0314833	Cyr61, Smad7, Rara
macromolecule catabolic process	BP	1158	0.0103627	12	0.0315081	Anxa2, Hspa1b, Smad7, Odc1, Tgfb1i1, Timp1, Vim, Zfp36, Samd4, Hspa1a, Trib1
response to biotic stimulus	BP	898	0.0111359	10	0.0315893	Ifit1, Ptgs2, Ptx3, Rara, Zfp36, Mapkapk3, Trib1, Sbno2, Syndig1l
plasma membrane protein complex	CC	532	0.0131579	7	0.0319105	Cdh4, Gfra1, Itga5, Smad7, Kcnip3, Cdh22, Acvr1c
regulation of vesicle-mediated transport	BP	533	0.0131332	7	0.0321882	Anxa2, Pros1, Ptx3, Sdc1, C2cd4b
cellular lipid metabolic process	BP	902	0.0110865	10	0.0324193	Drd1, Cyr61, Sik1, Ptgs1, Ptgs2, St8sia2, Sphk1, Serinc2, Scd4, Plpp4
core promoter binding	MF	50	0.04	2	0.0326355	Fos, Kcnip3
intraspecies interaction between organisms	BP	50	0.04	2	0.0326355	Drd1, Npas4
negative regulation of coagulation	BP	50	0.04	2	0.0326355	Anxa2, Pros1
regulation of substrate adhesion-dependent cell spreading	BP	50	0.04	2	0.0326355	Prex1
social behavior	BP	50	0.04	2	0.0326355	Drd1, Npas4
adenyl ribonucleotide binding	MF	1435	0.0097561	14	0.0327122	Hspa1b, Sik1, Cdk18, Pim1, Sphk1, Mapk6, Stk40, Srxn1, Uck2, Mapkapk3, Hspa1a, Mapk4, Itpkc, Acvr1c
histone deacetylase binding	MF	123	0.0243902	3	0.0328184	Sik1, Rara, Hspa1a
second-messenger-mediated signaling	BP	421	0.0142518	6	0.0328225	Adra1a, Drd1, Gal, Sphk1, Gipr
multi-organism process	BP	1999	0.0090045	18	0.0330342	Anxa2, Drd1, Hspa1b, Ifit1, Inhba, Ptgs2, Ptx3, Rara, Timp1, Zfp36, Mapkapk3, Trib1, Sbno2, Npas4, Acvr1c, Vgf
feeding behavior	BP	124	0.0241935	3	0.033497	Drd1, Gal, Trh
regulation of signaling receptor activity	BP	124	0.0241935	3	0.033497	Arc
T cell mediated immunity	BP	124	0.0241935	3	0.033497	Cd1d1, Smad7
insulin secretion	BP	214	0.0186916	4	0.0335845	Trh, Acvr1c, Vgf, Gipr
regulation of transmembrane transport	BP	538	0.0130112	7	0.0336012	Arc, Drd1, Gal, Homer1, Rrad, Kcnip3
mating	BP	51	0.0392157	2	0.033844	Drd1, Vgf
membrane protein proteolysis	BP	51	0.0392157	2	0.033844	Adam19, Timp1
negative regulation of Ras protein signal transduction	BP	51	0.0392157	2	0.033844	Adra1a, Rasa4
prostate gland development	BP	51	0.0392157	2	0.033844	Tnc, Sulf1
head development	BP	659	0.0121396	8	0.0340074	Drd1, Egr2, Inhba, Rara, Sphk1, Crispld2, Csrnp1, Kdm6b
camera-type eye development	BP	316	0.0158228	5	0.0340748	Inhba, Pde6b, Rara, Vim, Megf11
regulation of membrane potential	BP	425	0.0141176	6	0.034133	Adra1a, Drd1, Smad7, Npas4, Igsf9b
negative regulation of translation	BP	125	0.024	3	0.0341828	Rara, Zfp36, Samd4
regulation of G protein-coupled receptor signaling pathwa...	BP	125	0.024	3	0.0341828	Rgs4, Plce1, Gipr
negative regulation of response to external stimulus	BP	317	0.0157729	5	0.0344695	Anxa2, Socs3, Pros1, Zfp36, Trib1
bone development	BP	216	0.0185185	4	0.0345722	Anxa2, Rara, Sulf1, Col27a1
regulation of cysteine-type endopeptidase activity	BP	216	0.0185185	4	0.0345722	Hspa1b, Cyr61, Ptgs2, Acvr1c
mitotic cell cycle	BP	786	0.0114504	9	0.0348247	Bach1, Btc, Cdkn1a, Hspa1b, Inhba, Sik1, Pim1, Sphk1, Hspa1a, Parp3
positive regulation of protein modification by small prot...	BP	126	0.0238095	3	0.0348758	Smad7, Sphk1, Trib1
regulation of nucleocytoplasmic transport	BP	126	0.0238095	3	0.0348758	Cdkn1a, Ptgs2, Bag3
positive regulation of axon extension	BP	52	0.0384615	2	0.0350698	Cdh4, Tnfrsf12a
regulation of endocrine process	BP	52	0.0384615	2	0.0350698	Gal, Inhba
positive regulation of protein kinase activity	BP	428	0.0140187	6	0.0351378	Adra1a, Cdkn1a, Cyr61, Pim1, Gadd45g, Plce1
female sex differentiation	BP	127	0.023622	3	0.0355762	Inhba, Vgf
hair cycle	BP	127	0.023622	3	0.0355762	Gal, Inhba, Ptgs2
molting cycle	BP	127	0.023622	3	0.0355762	Gal, Inhba, Ptgs2
regulation of peptide hormone secretion	BP	218	0.0183486	4	0.0355767	Trh, Clcf1, Acvr1c, Gipr
regulation of anatomical structure size	BP	545	0.012844	7	0.0356483	Adra1a, Cdh4, Drd1, Ptgs1, Ptgs2, Tnfrsf12a, Prex1
regulation of lipid metabolic process	BP	321	0.0155763	5	0.0360765	Gal, Cyr61, Sik1, Ptgs2, Angptl4
glial cell differentiation	BP	219	0.0182648	4	0.0360853	Drd1, Egr2, Vim, Clcf1
regulation of epithelial cell migration	BP	219	0.0182648	4	0.0360853	Hspb1, Ptgs2, Amotl1, Spred1
regulation of Ras protein signal transduction	BP	219	0.0182648	4	0.0360853	Adra1a, Rasa4, Plce1, Prex1
microtubule cytoskeleton organization involved in mitosis	BP	128	0.0234375	3	0.0362838	Hspa1b, Hspa1a, Parp3
negative regulation of smooth muscle cell proliferation	BP	53	0.0377358	2	0.0363126	Trib1
oxidoreductase activity, acting on peroxide as acceptor	MF	53	0.0377358	2	0.0363126	Ptgs1, Ptgs2
peptide hormone binding	MF	53	0.0377358	2	0.0363126	Inhba, Gipr
regulation of phospholipase activity	BP	53	0.0377358	2	0.0363126	Adra1a, Cyr61
synaptic transmission, GABAergic	BP	53	0.0377358	2	0.0363126	Adra1a, Npas4
transforming growth factor beta receptor binding	MF	53	0.0377358	2	0.0363126	Inhba, Smad7
regulation of lymphocyte proliferation	BP	220	0.0181818	4	0.0365981	Cd1d1, Cdkn1a, Gal, Clcf1
fatty acid derivative metabolic process	BP	129	0.0232558	3	0.0369986	Ptgs1, Ptgs2, Sphk1
long-term synaptic potentiation	BP	129	0.0232558	3	0.0369986	Arc, Drd1, Mir132
positive regulation of adaptive immune response based on ...	BP	129	0.0232558	3	0.0369986	Cd1d1, Clcf1
positive regulation of calcium ion transport	BP	129	0.0232558	3	0.0369986	Drd1, Homer1
positive regulation of cellular amide metabolic process	BP	129	0.0232558	3	0.0369986	Cyr61, Vim, Samd4
regulation of wound healing	BP	129	0.0232558	3	0.0369986	Anxa2, Pros1, Tnfrsf12a
collagen fibril organization	BP	54	0.037037	2	0.0375723	Acan, Anxa2
positive regulation of cardiac muscle tissue development	BP	54	0.037037	2	0.0375723	Pim1, Wisp1
positive regulation of lipase activity	BP	54	0.037037	2	0.0375723	Adra1a, Cyr61
positive regulation of protein import into nucleus	BP	54	0.037037	2	0.0375723	Ptgs2
regulation of mononuclear cell proliferation	BP	222	0.018018	4	0.0376362	Cd1d1, Cdkn1a, Gal, Clcf1
proteolysis	BP	1603	0.00935745	15	0.0376751	Adam19, Hspa1b, Cyr61, Smad7, Pappa, Ptgs2, Serpina3n, Tgfb1i1, Timp1, Tll1, Hspa1a, Trib1, Acvr1c, Serpina3i
negative regulation of cellular macromolecule biosyntheti...	BP	1326	0.00980392	13	0.0376864	Atf3, Bach1, Smad7, Sik1, Rara, Zfp36, Bag3, Kcnip3, Samd4, Sbno2, Fam129b, Samd11
positive regulation of lymphocyte mediated immunity	BP	130	0.0230769	3	0.0377206	Cd1d1, Clcf1
regulation of protein localization to nucleus	BP	131	0.0229008	3	0.0384499	Cdkn1a, Ptgs2
protein import	BP	224	0.0178571	4	0.0386913	Cdkn1a, Drd1, Ptgs2
cell migration involved in sprouting angiogenesis	BP	55	0.0363636	2	0.0388486	Ptgs2, Spred1
polyol biosynthetic process	BP	55	0.0363636	2	0.0388486	Sphk1, Itpkc
response to anesthetic	BP	55	0.0363636	2	0.0388486	Drd1, Homer1
translation regulator activity	MF	55	0.0363636	2	0.0388486	Rara, Samd4
regulation of intracellular transport	BP	439	0.0136674	6	0.0389853	Anxa2, Cdkn1a, Ptgs2, Bag3
heat shock protein binding	MF	133	0.0225564	3	0.0399299	Hspa1b, Zfp36, Hspa1a
positive regulation of lymphocyte proliferation	BP	133	0.0225564	3	0.0399299	Cd1d1, Cdkn1a, Clcf1
regulation of neurotransmitter secretion	BP	133	0.0225564	3	0.0399299	Sphk1
positive regulation of neuron differentiation	BP	442	0.0135747	6	0.0400795	Cdh4, Hspb1, Rara, Sphk1, Tnfrsf12a, Mapk6
antigen binding	MF	56	0.0357143	2	0.0401412	Cd1d1, Cd1d2
ovulation cycle	BP	56	0.0357143	2	0.0401412	Inhba
positive regulation of organ growth	BP	56	0.0357143	2	0.0401412	Pim1, Wisp1
regulation of interleukin-1 beta production	BP	56	0.0357143	2	0.0401412	Hspb1, Sphk1
cation transport	BP	1069	0.01029	11	0.0403877	Adra1a, Arc, Drd1, Gal, Sik1, Ptgs2, Homer1, Rrad, Kcnip3
response to ketone	BP	134	0.0223881	3	0.0406807	Spp1, Npas4, Mir132
regulation of leukocyte mediated immunity	BP	228	0.0175439	4	0.0408519	Cd1d1, Smad7, Clcf1
positive regulation of cellular catabolic process	BP	333	0.015015	5	0.0411726	Hspa1b, Smad7, Zfp36, Hspa1a, Trib1
transcription factor binding	MF	685	0.0116788	8	0.041187	Egr2, Fos, Sik1, Pim1, Rara, Tgfb1i1, Hspa1a, Trib1
positive regulation of mononuclear cell proliferation	BP	135	0.0222222	3	0.0414386	Cd1d1, Cdkn1a, Clcf1
negative regulation of G protein-coupled receptor signali...	BP	57	0.0350877	2	0.04145	Rgs4, Gipr
negative regulation of small GTPase mediated signal trans...	BP	57	0.0350877	2	0.04145	Adra1a, Rasa4
positive regulation of reactive oxygen species biosynthet...	BP	57	0.0350877	2	0.04145	Ptgs2, Ptx3
positive regulation of adaptive immune response	BP	136	0.0220588	3	0.0422036	Cd1d1, Clcf1
endocytosis	BP	566	0.0123675	7	0.0422815	Arc, Anxa2, Pros1, Ptx3, Rara, Pear1, C2cd4b, Mapkapk3
purine nucleotide binding	MF	1771	0.00903444	16	0.0423755	Hspa1b, Sik1, Cdk18, Pim1, Sphk1, Bag3, Mapk6, Rrad, Stk40, Srxn1, Uck2, Mapkapk3, Hspa1a, Mapk4, Itpkc, Acvr1c
positive regulation of cell-cell adhesion	BP	231	0.017316	4	0.0425167	Cd1d1, Smad7, Rara
regulation of leukocyte proliferation	BP	231	0.017316	4	0.0425167	Cd1d1, Cdkn1a, Gal, Clcf1
import into cell	BP	690	0.0115942	8	0.0426753	Arc, Anxa2, Pros1, Ptx3, Rara, Pear1, C2cd4b, Mapkapk3
glomerulus development	BP	58	0.0344828	2	0.0427747	Plce1, Sulf1
labyrinthine layer development	BP	58	0.0344828	2	0.0427747	Socs3, Cyr61
regulation of interleukin-2 production	BP	58	0.0344828	2	0.0427747	Cd1d1, Zfp36
rhythmic behavior	BP	58	0.0344828	2	0.0427747	Drd1, Egr2
cell cycle arrest	BP	137	0.0218978	3	0.0429757	Cdkn1a, Inhba, Cgref1
negative regulation of immune system process	BP	450	0.0133333	6	0.0430923	Gal, Smad7, Rara, Zfp36, Zbtb46, Trib1
negative regulation of cellular catabolic process	BP	233	0.0171674	4	0.0436476	Adra1a, Anxa2, Timp1, Zfp36
female gamete generation	BP	138	0.0217391	3	0.0437549	Inhba, Ptgs2
protease binding	MF	138	0.0217391	3	0.0437549	Anxa2, Timp1, Hspa1a
cadherin binding	MF	59	0.0338983	2	0.0441151	Anxa2, Cdh4, Bag3, Cdh22, Hspa1a, Fam129b
positive regulation of myeloid leukocyte differentiation	BP	59	0.0338983	2	0.0441151	Fos, Trib1
positive regulation of protein import	BP	59	0.0338983	2	0.0441151	Ptgs2
negative regulation of macromolecule biosynthetic process	BP	1358	0.0095729	13	0.0442083	Atf3, Bach1, Smad7, Sik1, Rara, Zfp36, Bag3, Kcnip3, Samd4, Sbno2, Fam129b, Samd11
sensory perception of pain	BP	139	0.0215827	3	0.0445411	Ptgs1, Ptgs2, Kcnip3
negative regulation of proteolysis	BP	341	0.0146628	5	0.044801	Hspa1b, Ptgs2, Serpina3n, Timp1, Serpina3i
cold-induced thermogenesis	BP	140	0.0214286	3	0.0453344
regulation of cold-induced thermogenesis	BP	140	0.0214286	3	0.0453344
regulation of ion transmembrane transporter activity	BP	236	0.0169492	4	0.0453756	Arc, Gal, Homer1, Rrad
body morphogenesis	BP	60	0.0333333	2	0.045471	Crispld2, Csrnp1
mitotic spindle assembly	BP	60	0.0333333	2	0.045471	Hspa1b, Hspa1a
negative regulation of calcium ion transport	BP	60	0.0333333	2	0.045471	Ptgs2, Rrad
positive regulation of phagocytosis	BP	60	0.0333333	2	0.045471	Pros1, Ptx3
regulation of cardiocyte differentiation	BP	60	0.0333333	2	0.045471	Wisp1
cellular response to cytokine stimulus	BP	700	0.0114286	8	0.0457585	Socs3, Ifit1, Smad7, Sphk1, Spp1, Vim, Zfp36, Sbno2
neurotransmitter metabolic process	BP	141	0.0212766	3	0.0461347	Ptgs2, Ptx3, Trh
non-motile cilium	CC	141	0.0212766	3	0.0461347	Drd1, Pde6b, Ptgs1
positive regulation of epithelial cell migration	BP	141	0.0212766	3	0.0461347	Hspb1, Ptgs2, Amotl1
positive regulation of leukocyte proliferation	BP	141	0.0212766	3	0.0461347	Cd1d1, Cdkn1a, Clcf1
regulation of lipid localization	BP	141	0.0212766	3	0.0461347	Anxa2, Gal, Spp1
ruffle	CC	141	0.0212766	3	0.0461347	Anxa2, Itga5, Tnfrsf12a
regulation of response to stress	BP	1230	0.0097561	12	0.0463923	Anxa2, Socs3, Hspb1, Pros1, Ptgs2, Zfp36, Gadd45g, Tnfrsf12a, Clcf1, Mapkapk3, Spred1, Sbno2
positive regulation of neuron projection development	BP	345	0.0144928	5	0.046685	Cdh4, Hspb1, Sphk1, Tnfrsf12a, Mapk6
negative regulation of transcription by RNA polymerase II	BP	831	0.0108303	9	0.0467607	Atf3, Bach1, Smad7, Sik1, Rara, Zfp36, Bag3, Kcnip3, Samd11
DNA damage response, signal transduction by p53 class med...	BP	61	0.0327869	2	0.0468422	Cdkn1a, Spred1
mesoderm formation	BP	61	0.0327869	2	0.0468422	Inhba, Kdm6b
regulation of CD4-positive, alpha-beta T cell activation	BP	61	0.0327869	2	0.0468422	Smad7, Rara
cardiac chamber morphogenesis	BP	142	0.0211268	3	0.046942	Cyr61, Smad7, Rara
negative regulation of cellular amide metabolic process	BP	142	0.0211268	3	0.046942	Rara, Zfp36, Samd4
positive regulation of immune effector process	BP	239	0.0167364	4	0.0471415	Cd1d1, Rara, Clcf1
dendrite	CC	706	0.0113314	8	0.0476773	Drd1, Hspb1, Rara, Homer1, Nptx2, Kcnip3, Igsf9b, Prex1
positive regulation of cytokine biosynthetic process	BP	62	0.0322581	2	0.0482284	Cd1d1, Hspb1
blood circulation	BP	463	0.012959	6	0.0482856	Adra1a, Drd1, Smad7, Ptgs1, Ptgs2
mRNA binding	MF	241	0.0165975	4	0.0483398	Rara, Zfp36, Samd4
blastocyst development	BP	144	0.0208333	3	0.0485775	Acvr1c
growth factor binding	MF	144	0.0208333	3	0.0485775	Cyr61, Wisp1, Acvr1c
protein folding	BP	144	0.0208333	3	0.0485775	Hspb1, Hspa1b, Hspa1a
dendritic tree	CC	709	0.0112835	8	0.0486562	Drd1, Hspb1, Rara, Homer1, Nptx2, Kcnip3, Igsf9b, Prex1
regulation of cellular amide metabolic process	BP	350	0.0142857	5	0.0491057	Cyr61, Rara, Vim, Zfp36, Samd4
positive regulation of kinase activity	BP	465	0.0129032	6	0.0491176	Adra1a, Cdkn1a, Cyr61, Pim1, Gadd45g, Plce1
regulation of T cell differentiation	BP	145	0.0206897	3	0.0494056	Cd1d1, Smad7, Rara
regulation of tumor necrosis factor production	BP	145	0.0206897	3	0.0494056	Hspb1, Rara, Zfp36
monocarboxylic acid biosynthetic process	BP	243	0.0164609	4	0.0495549	Ptgs1, Ptgs2, Sphk1, Scd4
regulation of cAMP-mediated signaling	BP	63	0.031746	2	0.0496295	Gipr
			#DIV/0!
			#DIV/0!
			#DIV/0!

## Sheet: Neurons_rnaseq_KEGG
Pathway	N	Up	P.Up	Genes.Up			Pathway	N	Down	P.Down	Genes.Down
ECM-receptor interaction	83	5	0.000109753	Itga5, Spp1, Sdc1, Tnc, Sv2c			Pathways in cancer	526	2	0.0439152	Gstm6, Cxcl12
IL-17 signaling pathway	88	5	0.000144785	Fos, Fosb, Ptgs2, Mapk4, Mapk6
VEGF signaling pathway	58	4	0.000328352	Mapkapk3, Hspb1, Ptgs2, Sphk1
MicroRNAs in cancer	171	6	0.000434904	Cdkn1a, Itga5, Pim1, Ptgs2, Tnc, Vim
Amphetamine addiction	68	4	0.000603373	Arc, Drd1, Fos, Fosb
Osteoclast differentiation	125	5	0.00073375	Socs3, Fos, Fosb, Fosl2, Blnk
MAPK signaling pathway	294	7	0.00145299	Mapkapk3, Fos, Hspb1, Hspa1b, Hspa1a, Gadd45g, Dusp4
Calcium signaling pathway	187	5	0.00427955	Adra1a, Drd1, Sphk1, Itpkc, Plce1
Kaposi sarcoma-associated herpesvirus infection	205	5	0.00628345	Cdkn1a, Fos, Ptgs2, Zfp36, Prex1
Estrogen signaling pathway	133	4	0.00696359	Fos, Hspa1b, Hspa1a, Rara
Colorectal cancer	88	3	0.0137118	Cdkn1a, Fos, Gadd45g
TGF-beta signaling pathway	91	3	0.0149958	Inhba, Smad7, Acvr1c
Hematopoietic cell lineage	92	3	0.0154384	Cd1d1, Cd1d2, Itga5
Small cell lung cancer	92	3	0.0154384	Cdkn1a, Ptgs2, Gadd45g
Thyroid cancer	37	2	0.0186067	Cdkn1a, Gadd45g
TNF signaling pathway	110	3	0.0246656	Socs3, Fos, Ptgs2
cAMP signaling pathway	197	4	0.0258625	Drd1, Fos, Gipr, Plce1
Proteoglycans in cancer	202	4	0.0280092	Cdkn1a, Itga5, Sdc1, Plce1
Cocaine addiction	48	2	0.0302713	Drd1, Fosb
Epstein-Barr virus infection	218	4	0.0355767	Cdkn1a, Blnk, Vim, Gadd45g
Regulation of lipolysis in adipocytes	55	2	0.0388486	Ptgs1, Ptgs2
FoxO signaling pathway	132	3	0.0391863	Cdkn1a, Gadd45g, Homer1
Apoptosis	135	3	0.0414386	Fos, Parp3, Gadd45g
Legionellosis	57	2	0.04145	Hspa1b, Hspa1a
Endometrial cancer	58	2	0.0427747	Cdkn1a, Gadd45g
Hepatitis B	141	3	0.0461347	Cdkn1a, Egr2, Fos
Human T-cell leukemia virus 1 infection	238	4	0.0465486	Cdkn1a, Egr2, Fos, Zfp36
Longevity regulating pathway - multiple species	62	2	0.0482284	Hspa1b, Hspa1a
Human papillomavirus infection	351	5	0.0495986	Cdkn1a, Itga5, Ptgs2, Spp1, Tnc
Basal cell carcinoma	63	2	0.0496295	Cdkn1a, Gadd45g

## Sheet: Glia_rnaseq_list 
GeneID	Symbol	GeneName	Entrez	logFC	logCPM	PValue	FDR			GeneID	Symbol	GeneName	Entrez	logFC	logCPM	PValue	FDR
ENSMUSG00000021091	Serpina3n	serine (or cysteine) peptidase inhibitor, clade A, member 3N	20716	4.23	8.38	3.98e-08	0.000763			ENSMUSG00000022763	Aifm3	apoptosis-inducing factor, mitochondrion-associated 3	72168	-2.53	6.5	2.74e-06	0.00518
ENSMUSG00000074743	Thbd	thrombomodulin	21824	2.93	4.26	6.53e-08	0.000763			ENSMUSG00000044352	Sowaha	sosondowah ankyrin repeat domain family member A	237761	-2.14	5.91	3.99e-06	0.00518
ENSMUSG00000050370	Ch25h	cholesterol 25-hydroxylase	12642	5.14	3.01	1.14e-07	0.000884			ENSMUSG00000019359	Gdpd2	glycerophosphodiester phosphodiesterase domain containing 2	71584	-2.73	4.22	1.37e-05	0.0119
ENSMUSG00000112023	Lilr4b	leukocyte immunoglobulin-like receptor, subfamily B, member 4B	14727	4.88	5.23	3.9e-07	0.00228			ENSMUSG00000000202	Btbd17	BTB (POZ) domain containing 17	72014	-2.36	4.97	2.07e-05	0.015
ENSMUSG00000079710	Gm3448	predicted gene 3448	100041639	3.23	2.97	6.53e-07	0.00305			ENSMUSG00000028976	Slc2a5	solute carrier family 2 (facilitated glucose transporter), member 5	56485	-2.59	3.77	2.26e-05	0.0151
ENSMUSG00000049699	Ucn2	urocortin 2	171530	8.54	1.73	9.16e-07	0.00326			ENSMUSG00000024892	Pcx	pyruvate carboxylase	18563	-2.11	6.11	2.42e-05	0.0157
ENSMUSG00000035385	Ccl2	chemokine (C-C motif) ligand 2	20296	3.45	3.81	9.78e-07	0.00326			ENSMUSG00000021613	Hapln1	hyaluronan and proteoglycan link protein 1	12950	-2.63	4.05	5.1e-05	0.0245
ENSMUSG00000053113	Socs3	suppressor of cytokine signaling 3	12702	3.66	7.33	1.22e-06	0.00357			ENSMUSG00000045180	Shroom2	shroom family member 2	110380	-2.28	5.77	5.73e-05	0.0258
ENSMUSG00000089762	Ier5l	immediate early response 5-like	72500	2.55	5.22	2.22e-06	0.00518			ENSMUSG00000041468	Gpr12	G-protein coupled receptor 12	14738	-2.22	4.66	0.000102	0.0391
ENSMUSG00000030669	Calca	calcitonin/calcitonin-related polypeptide, alpha	12310	4.68	2.05	2.42e-06	0.00518			ENSMUSG00000079235	Ccdc13	coiled-coil domain containing 13	100502861	-1.8	3.38	0.000126	0.0455
ENSMUSG00000061878	Sphk1	sphingosine kinase 1	20698	3.89	5.31	2.51e-06	0.00518			ENSMUSG00000025175	Fn3k	fructosamine 3 kinase	63828	-2.03	4.06	0.000141	0.0486
ENSMUSG00000028108	Ecm1	extracellular matrix protein 1	13601	2.4	4.44	3.43e-06	0.00518			ENSMUSG00000036353	P2ry12	purinergic receptor P2Y, G-protein coupled 12	70839	-2.57	6.17	0.000159	0.0534
ENSMUSG00000030208	Emp1	epithelial membrane protein 1	13730	3.67	3.17	3.72e-06	0.00518			ENSMUSG00000020810	Cygb	cytoglobin	114886	-1.88	3.91	0.00016	0.0534
ENSMUSG00000072812	Ahnak2	AHNAK nucleoprotein 2	100041194	3.87	3.69	3.79e-06	0.00518			ENSMUSG00000074591	Ankub1	ankrin repeat and ubiquitin domain containing 1	242037	-2.23	5.06	0.000198	0.0599
ENSMUSG00000029304	Spp1	secreted phosphoprotein 1	20750	4.71	6.06	3.91e-06	0.00518			ENSMUSG00000051504	Siglech	sialic acid binding Ig-like lectin H	233274	-2.16	5.45	0.000202	0.0605
ENSMUSG00000067586	S1pr3	sphingosine-1-phosphate receptor 3	13610	3.16	5.01	3.94e-06	0.00518			ENSMUSG00000027296	Itpka	inositol 1,4,5-trisphosphate 3-kinase A	228550	-1.7	6.42	0.00021	0.0605
ENSMUSG00000026193	Fn1	fibronectin 1	14268	2.64	6.14	5.49e-06	0.00675			ENSMUSG00000017386	Traf4	TNF receptor associated factor 4	22032	-1.81	5.07	0.000236	0.0652
ENSMUSG00000039899	Fgl2	fibrinogen-like protein 2	14190	2.97	3.58	6.69e-06	0.00752			ENSMUSG00000028785	Hpca	hippocalcin	15444	-1.84	7.8	0.000288	0.0741
ENSMUSG00000001131	Timp1	tissue inhibitor of metalloproteinase 1	21857	4.6	3.02	6.76e-06	0.00752			ENSMUSG00000061718	Ppp1r1b	protein phosphatase 1, regulatory inhibitor subunit 1B	19049	-1.75	3.63	0.000312	0.0773
ENSMUSG00000027800	Tm4sf1	transmembrane 4 superfamily member 1	17112	4.06	5.63	7.33e-06	0.00779			ENSMUSG00000027574	Nkain4	Na+/K+ transporting ATPase interacting 4	58237	-2.55	4.3	0.000314	0.0773
ENSMUSG00000020374	Rasgef1c	RasGEF domain family, member 1C	74563	3.04	3.24	9.32e-06	0.00946			ENSMUSG00000001773	Folh1	folate hydrolase 1	53320	-2.24	5.28	0.000318	0.0774
ENSMUSG00000074896	Ifit3	interferon-induced protein with tetratricopeptide repeats 3	15959	2.69	3.05	1.07e-05	0.0101			ENSMUSG00000046523	Kctd4	potassium channel tetramerisation domain containing 4	67516	-2.09	6.91	0.000354	0.0811
ENSMUSG00000037428	Vgf	VGF nerve growth factor inducible	381677	2.83	8.41	1.08e-05	0.0101			ENSMUSG00000068762	Gstm6	glutathione S-transferase, mu 6	14867	-1.67	3.71	0.000366	0.083
ENSMUSG00000004371	Il11	interleukin 11	16156	3.79	2.12	1.33e-05	0.0119			ENSMUSG00000096883	Shisa8	shisa family member 8	435145	-2.21	3.34	0.000411	0.0907
ENSMUSG00000000555	Itga5	integrin alpha 5 (fibronectin receptor alpha)	16402	3.16	5.41	1.73e-05	0.0144			ENSMUSG00000091475	2810468N07Rik	RIKEN cDNA 2810468N07 gene	72834	-2.22	5.83	0.000425	0.0923
ENSMUSG00000054072	Iigp1	interferon inducible GTPase 1	60440	3.09	2.2	1.96e-05	0.015			ENSMUSG00000041797	Abca9	ATP-binding cassette, sub-family A (ABC1), member 9	217262	-1.97	4.73	0.00043	0.0923
ENSMUSG00000078249	Hmga1b	high mobility group AT-hook 1B	111241	2.26	4.6	2.03e-05	0.015			ENSMUSG00000037348	Paqr7	progestin and adipoQ receptor family member VII	71904	-1.93	6.02	0.000479	0.0988
ENSMUSG00000021453	Gadd45g	growth arrest and DNA-damage-inducible 45 gamma	23882	2.59	6.16	2.15e-05	0.015			ENSMUSG00000056486	Chn1	chimerin 1	108699	-1.71	7.53	0.000482	0.0988
ENSMUSG00000028364	Tnc	tenascin C	21923	2.01	5.47	2.17e-05	0.015			ENSMUSG00000020591	Ntsr2	neurotensin receptor 2	18217	-2.14	8.11	0.000548	0.105
ENSMUSG00000005087	Cd44	CD44 antigen	12505	3.16	5.64	2.18e-05	0.015			ENSMUSG00000030739	Myh14	myosin, heavy polypeptide 14	71960	-1.76	5.23	0.000549	0.105
ENSMUSG00000042816	Gpr151	G protein-coupled receptor 151	240239	3.26	2.32	2.71e-05	0.0171			ENSMUSG00000048148	Nwd1	NACHT and WD repeat domain containing 1	319555	-1.82	5.62	0.000579	0.108
ENSMUSG00000003541	Ier3	immediate early response 3	15937	2.44	3.87	3.19e-05	0.0196			ENSMUSG00000024187	Fam234a	family with sequence similarity 234, member A	106581	-1.77	6.33	0.000589	0.109
ENSMUSG00000023905	Tnfrsf12a	tumor necrosis factor receptor superfamily, member 12a	27279	2.69	5.39	3.3e-05	0.0198			ENSMUSG00000086596	Susd5	sushi domain containing 5	382111	-1.88	4.5	0.000643	0.116
ENSMUSG00000051111	Sv2c	synaptic vesicle glycoprotein 2c	75209	3.05	5.69	3.64e-05	0.0213			ENSMUSG00000034171	Faah	fatty acid amide hydrolase	14073	-1.5	8.19	0.000659	0.117
ENSMUSG00000029641	Rasl11a	RAS-like, family 11, member A	68895	1.99	4.15	3.81e-05	0.0213			ENSMUSG00000014846	Tppp3	tubulin polymerization-promoting protein family member 3	67971	-1.76	5.41	0.000727	0.124
ENSMUSG00000047884	Klk9	kallikrein related-peptidase 9	101533	3.23	2.07	3.83e-05	0.0213			ENSMUSG00000044749	Abca6	ATP-binding cassette, sub-family A (ABC1), member 6	76184	-1.46	4.01	0.000728	0.124
ENSMUSG00000082361	Btc	betacellulin, epidermal growth factor family member	12223	3.29	3.02	4.43e-05	0.0241			ENSMUSG00000057614	Gnai1	guanine nucleotide binding protein (G protein), alpha inhibiting 1	14677	-1.9	6.65	0.000808	0.134
ENSMUSG00000071637	Cebpd	CCAAT/enhancer binding protein (C/EBP), delta	12609	1.95	6.63	4.67e-05	0.0245			ENSMUSG00000048794	Cfap100	cilia and flagella associated protein 100	243538	-1.48	4.26	0.000817	0.135
ENSMUSG00000059991	Nptx2	neuronal pentraxin 2	53324	2.91	7.09	4.73e-05	0.0245			ENSMUSG00000003974	Grm3	glutamate receptor, metabotropic 3	108069	-2.01	6.49	0.000884	0.142
ENSMUSG00000025473	Adam8	a disintegrin and metallopeptidase domain 8	11501	3.04	5.27	4.96e-05	0.0245			ENSMUSG00000053398	Phgdh	3-phosphoglycerate dehydrogenase	236539	-1.66	5.22	0.000958	0.149
ENSMUSG00000022094	Slc39a14	solute carrier family 39 (zinc transporter), member 14	213053	2.07	7.55	5.13e-05	0.0245			ENSMUSG00000048163	Selplg	selectin, platelet (p-selectin) ligand	20345	-2.14	6.51	0.000986	0.152
ENSMUSG00000041324	Inhba	inhibin beta-A	16323	2.61	6.49	5.15e-05	0.0245			ENSMUSG00000001036	Epn2	epsin 2	13855	-1.61	7.83	0.00114	0.171
ENSMUSG00000053166	Cdh22	cadherin 22	104010	2.38	5.07	5.36e-05	0.0251			ENSMUSG00000099696	2900052N01Rik	RIKEN cDNA 2900052N01 gene	73040	-2.06	2.71	0.00116	0.174
ENSMUSG00000021250	Fos	FBJ osteosarcoma oncogene	14281	2.95	6.7	5.65e-05	0.0258			ENSMUSG00000039194	Rlbp1	retinaldehyde binding protein 1	19771	-1.78	3.6	0.0012	0.175
ENSMUSG00000046768	Rhoj	ras homolog family member J	80837	3	6.05	6.24e-05	0.0274			ENSMUSG00000060424	Pantr1	POU domain, class 3, transcription factor 3 adjacent noncoding transcript 1	66297	-1.72	3.7	0.00121	0.175
ENSMUSG00000112148	Lilrb4a	leukocyte immunoglobulin-like receptor, subfamily B, member 4A	14728	4.02	5.24	6.33e-05	0.0274			ENSMUSG00000068299	Nat8f4	N-acetyltransferase 8 (GCN5-related) family member 4	75541	-1.42	3.57	0.00123	0.175
ENSMUSG00000047798	Cd300lf	CD300 molecule like family member F	246746	3.6	4.37	6.63e-05	0.0282			ENSMUSG00000035486	Plk5	polo like kinase 5	216166	-2.14	5.15	0.00124	0.175
ENSMUSG00000015312	Gadd45b	growth arrest and DNA-damage-inducible 45 beta	17873	3.35	6.53	7.11e-05	0.0297			ENSMUSG00000057103	Nat8f1	N-acetyltransferase 8 (GCN5-related) family member 1	66116	-1.91	3.97	0.00125	0.175
ENSMUSG00000040373	Cacng5	calcium channel, voltage-dependent, gamma subunit 5	140723	2.1	5.2	7.41e-05	0.0304			ENSMUSG00000038323	1700066M21Rik	RIKEN cDNA 1700066M21 gene	73467	-1.65	5.45	0.00126	0.175
ENSMUSG00000073489	Ifi204	interferon activated gene 204	15951	4.09	2.36	7.89e-05	0.0318			ENSMUSG00000020629	Adi1	acireductone dioxygenase 1	104923	-1.61	4.7	0.00127	0.176
ENSMUSG00000022150	Dab2	disabled 2, mitogen-responsive phosphoprotein	13132	2.15	5.37	9.07e-05	0.0359			ENSMUSG00000055692	Tmem191c	transmembrane protein 191C	224019	-1.45	8.15	0.00131	0.177
ENSMUSG00000022346	Myc	myelocytomatosis oncogene	17869	2.3	5.3	9.23e-05	0.036			ENSMUSG00000068428	Gmnc	geminin coiled-coil domain containing	239789	-2.55	1.89	0.00131	0.177
ENSMUSG00000073490	Ifi207	interferon activated gene 207	226691	3.11	2.1	0.000114	0.0429			ENSMUSG00000067430	Zfp763	zinc finger protein 763	73451	-1.51	3.98	0.00137	0.182
ENSMUSG00000023249	Parp3	poly (ADP-ribose) polymerase family, member 3	235587	2.74	5.39	0.000119	0.044			ENSMUSG00000004902	Slc25a18	solute carrier family 25 (mitochondrial carrier), member 18	71803	-1.79	3.79	0.00141	0.185
ENSMUSG00000004951	Hspb1	heat shock protein 1	15507	3.54	2.73	0.000127	0.0455			ENSMUSG00000064325	Hhip	Hedgehog-interacting protein	15245	-2.01	5.46	0.00141	0.185
ENSMUSG00000032501	Trib1	tribbles pseudokinase 1	211770	2.04	5.87	0.000133	0.0469			ENSMUSG00000028222	Calb1	calbindin 1	12307	-1.51	6.21	0.00143	0.185
ENSMUSG00000044562	Rasip1	Ras interacting protein 1	69903	2.3	3.21	0.00014	0.0486			ENSMUSG00000031952	Chst5	carbohydrate (N-acetylglucosamine 6-O) sulfotransferase 5	56773	-1.74	2.89	0.00143	0.185
ENSMUSG00000037868	Egr2	early growth response 2	13654	2.12	3.9	0.000177	0.0575			ENSMUSG00000034317	Trim59	tripartite motif-containing 59	66949	-2.18	6.86	0.00144	0.185
ENSMUSG00000015568	Lpl	lipoprotein lipase	16956	1.88	5.62	0.000183	0.0575			ENSMUSG00000040229	Gpr34	G protein-coupled receptor 34	23890	-2.22	5.13	0.00145	0.185
ENSMUSG00000001473	Tubb6	tubulin, beta 6 class V	67951	2.19	3.79	0.000184	0.0575			ENSMUSG00000051041	Olfml1	olfactomedin-like 1	244198	-2.24	5.53	0.00146	0.185
ENSMUSG00000035274	Tpbg	trophoblast glycoprotein	21983	1.72	4.69	0.000186	0.0575			ENSMUSG00000038065	Mturn	maturin, neural progenitor differentiation regulator homolog (Xenopus)	68235	-1.41	5.18	0.00147	0.185
ENSMUSG00000025044	Msr1	macrophage scavenger receptor 1	20288	3.41	4.19	0.000187	0.0575			ENSMUSG00000058135	Gstm1	glutathione S-transferase, mu 1	14862	-1.8	5.02	0.00149	0.185
ENSMUSG00000035673	Sbno2	strawberry notch 2	216161	2.17	8.45	0.000187	0.0575			ENSMUSG00000028445	Enho	energy homeostasis associated	69638	-1.63	4.23	0.0015	0.185
ENSMUSG00000021360	Gcnt2	glucosaminyl (N-acetyl) transferase 2, I-branching enzyme	14538	2.42	4.74	0.000208	0.0605			ENSMUSG00000003526	Prodh	proline dehydrogenase	19125	-1.86	5.07	0.0015	0.185
ENSMUSG00000003545	Fosb	FBJ osteosarcoma oncogene B	14282	2.69	3.24	0.00021	0.0605			ENSMUSG00000031808	Slc27a1	solute carrier family 27 (fatty acid transporter), member 1	26457	-1.71	8.68	0.00151	0.185
ENSMUSG00000037411	Serpine1	serine (or cysteine) peptidase inhibitor, clade E, member 1	18787	3.97	2.83	0.000223	0.0635			ENSMUSG00000027257	Pacsin3	protein kinase C and casein kinase substrate in neurons 3	80708	-1.44	5.04	0.00151	0.185
ENSMUSG00000029561	Oasl2	2'-5' oligoadenylate synthetase-like 2	23962	2.47	3.36	0.000229	0.0644			ENSMUSG00000021721	Htr1a	5-hydroxytryptamine (serotonin) receptor 1A	15550	-1.95	4.79	0.00152	0.185
ENSMUSG00000032802	Srxn1	sulfiredoxin 1 homolog (S. cerevisiae)	76650	1.89	6.1	0.000237	0.0652			ENSMUSG00000003436	Dll3	delta like canonical Notch ligand 3	13389	-1.72	3.55	0.00155	0.187
ENSMUSG00000032487	Ptgs2	prostaglandin-endoperoxide synthase 2	19225	2.43	6.87	0.000244	0.0664			ENSMUSG00000041205	Map6d1	MAP6 domain containing 1	208158	-1.6	5.96	0.00155	0.187
ENSMUSG00000029321	Slc10a6	solute carrier family 10 (sodium/bile acid cotransporter family), member 6	75750	3.88	2.32	0.000261	0.07			ENSMUSG00000047996	Prrg1	proline rich Gla (G-carboxyglutamic acid) 1	546336	-1.61	4.87	0.00162	0.193
ENSMUSG00000069833	Ahnak	AHNAK nucleoprotein (desmoyokin)	66395	1.95	3.49	0.00027	0.0717			ENSMUSG00000075289	Carns1	carnosine synthase 1	107239	-1.88	6.36	0.00172	0.201
ENSMUSG00000021365	Nedd9	neural precursor cell expressed, developmentally down-regulated gene 9	18003	1.33	5.15	0.000277	0.0726			ENSMUSG00000034771	Tle2	transducin-like enhancer of split 2	21886	-1.48	7.6	0.00174	0.201
ENSMUSG00000022246	Rai14	retinoic acid induced 14	75646	1.61	4.66	0.000283	0.0735			ENSMUSG00000036278	Macrod1	MACRO domain containing 1	107227	-1.45	4.05	0.00178	0.202
ENSMUSG00000060594	Layn	layilin	244864	1.95	2.67	0.000295	0.075			ENSMUSG00000053310	Nrgn	neurogranin	64011	-1.51	7.25	0.0018	0.204
ENSMUSG00000040690	Col16a1	collagen, type XVI, alpha 1	107581	2.51	8	0.000303	0.0761			ENSMUSG00000024197	Plin3	perilipin 3	66905	-2.18	5.16	0.00185	0.207
ENSMUSG00000025324	Atp10a	ATPase, class V, type 10A	11982	2.07	3.54	0.000323	0.0777			ENSMUSG00000035637	Grhpr	glyoxylate reductase/hydroxypyruvate reductase	76238	-1.38	4.67	0.00187	0.208
ENSMUSG00000036264	Fstl4	follistatin-like 4	320027	1.87	5.9	0.000327	0.0781			ENSMUSG00000030711	Sult1a1	sulfotransferase family 1A, phenol-preferring, member 1	20887	-2.19	3.18	0.00194	0.214
ENSMUSG00000027803	Wwtr1	WW domain containing transcription regulator 1	97064	1.58	4.13	0.000338	0.0799			ENSMUSG00000049493	Pls1	plastin 1 (I-isoform)	102502	-1.58	5.89	0.00197	0.216
ENSMUSG00000024907	Gal	galanin and GMAP prepropeptide	14419	3.44	2.76	0.000348	0.0811			ENSMUSG00000003872	Lin7b	lin-7 homolog B (C. elegans)	22342	-1.69	5.43	0.00199	0.216
ENSMUSG00000000386	Mx1	MX dynamin-like GTPase 1	17857	3.4	2.68	0.000353	0.0811			ENSMUSG00000036242	Armh4	armadillo-like helical domain containing 4	67419	-1.53	5.39	0.00202	0.218
ENSMUSG00000046711	Hmga1	high mobility group AT-hook 1	15361	2.18	4.63	0.000408	0.0907			ENSMUSG00000058441	Panx2	pannexin 2	406218	-1.33	4.46	0.00217	0.226
ENSMUSG00000046879	Irgm1	immunity-related GTPase family M member 1	15944	1.56	4.39	0.000411	0.0907			ENSMUSG00000020263	Appl2	adaptor protein, phosphotyrosine interaction, PH domain and leucine zipper containing 2	216190	-1.76	8.39	0.00218	0.227
ENSMUSG00000011179	Odc1	ornithine decarboxylase, structural 1	18263	1.69	5.27	0.000427	0.0923			ENSMUSG00000020656	Grhl1	grainyhead like transcription factor 1	195733	-1.01	5.16	0.00221	0.227
ENSMUSG00000046167	Gldn	gliomedin	235379	3.04	3.42	0.000439	0.0933			ENSMUSG00000038457	Tmem255b	transmembrane protein 255B	272465	-1.65	3.39	0.00228	0.233
ENSMUSG00000038418	Egr1	early growth response 1	13653	2.33	7.23	0.000445	0.0935			ENSMUSG00000045625	Pigz	phosphatidylinositol glycan anchor biosynthesis, class Z	239827	-1.71	5.64	0.0024	0.243
ENSMUSG00000040312	Cchcr1	coiled-coil alpha-helical rod protein 1	240084	1.58	4.03	0.000448	0.0935
ENSMUSG00000052837	Junb	jun B proto-oncogene	16477	2.29	7.71	0.000504	0.102
ENSMUSG00000089774	Slc5a3	solute carrier family 5 (inositol transporters), member 3	53881	1.82	8.25	0.000509	0.102
ENSMUSG00000020027	Socs2	suppressor of cytokine signaling 2	216233	1.76	5.71	0.000515	0.102
ENSMUSG00000030748	Il4ra	interleukin 4 receptor, alpha	16190	1.81	5.21	0.000516	0.102
ENSMUSG00000025498	Irf7	interferon regulatory factor 7	54123	2.39	3.71	0.000531	0.104
ENSMUSG00000074151	Nlrc5	NLR family, CARD domain containing 5	434341	2.21	4.25	0.000536	0.104
ENSMUSG00000027832	Ptx3	pentraxin related gene	19288	2.99	4.9	0.000555	0.105
ENSMUSG00000057967	Fgf18	fibroblast growth factor 18	14172	2.32	2	0.000566	0.107
ENSMUSG00000062488	Ifit3b	interferon-induced protein with tetratricopeptide repeats 3B	667370	2.41	2.09	0.000602	0.111
ENSMUSG00000039629	Strip2	striatin interacting protein 2	320609	1.74	5.04	0.00063	0.115
ENSMUSG00000022367	Has2	hyaluronan synthase 2	15117	3.19	3.23	0.000641	0.116
ENSMUSG00000065590	Mir212	microRNA 212	387208	4.52	1.81	0.000656	0.117
ENSMUSG00000068699	Flnc	filamin C, gamma	68794	3.71	5.66	0.000672	0.118
ENSMUSG00000028862	Map3k6	mitogen-activated protein kinase kinase kinase 6	53608	2.39	4.16	0.000716	0.124
ENSMUSG00000039994	Timeless	timeless circadian clock 1	21853	1.39	3.97	0.000721	0.124
ENSMUSG00000025348	Itga7	integrin alpha 7	16404	1.38	7	0.000778	0.132
ENSMUSG00000053175	Bcl3	B cell leukemia/lymphoma 3	12051	3.83	4.73	0.000797	0.134
ENSMUSG00000085156	Snhg15	small nucleolar RNA host gene 15	100041286	1.56	4.2	0.000809	0.134
ENSMUSG00000035352	Ccl12	chemokine (C-C motif) ligand 12	20293	2.59	3.7	0.000869	0.142
ENSMUSG00000042918	Mamstr	MEF2 activating motif and SAP domain containing transcriptional regulator	74490	2.09	3.07	0.000888	0.142
ENSMUSG00000040663	Clcf1	cardiotrophin-like cytokine factor 1	56708	2.36	4.39	0.000894	0.142
ENSMUSG00000048482	Bdnf	brain derived neurotrophic factor	12064	1.81	6.54	0.000894	0.142
ENSMUSG00000053560	Ier2	immediate early response 2	15936	2.03	4.75	0.000898	0.142
ENSMUSG00000083695	Rnf138rt1	ring finger protein 138, retrogene 1	74264	5.32	-0.967	0.000955	0.149
ENSMUSG00000029135	Fosl2	fos-like antigen 2	14284	1.59	5.28	0.000987	0.152
ENSMUSG00000072621	Slfn10-ps	schlafen 10, pseudogene	237887	2.78	2.73	0.00105	0.16
ENSMUSG00000013076	Amotl1	angiomotin-like 1	75723	1.65	4.99	0.00108	0.164
ENSMUSG00000065537	Mir132	microRNA 132	387150	3.3	2.24	0.00117	0.174
ENSMUSG00000079014	Serpina3i	serine (or cysteine) peptidase inhibitor, clade A, member 3I	628900	2.64	2.72	0.00118	0.174
ENSMUSG00000005413	Hmox1	heme oxygenase 1	15368	1.87	3.27	0.00118	0.174
ENSMUSG00000055003	Lrtm2	leucine-rich repeats and transmembrane domains 2	211187	1.62	6.82	0.00122	0.175
ENSMUSG00000037239	Spred3	sprouty-related EVH1 domain containing 3	101809	1.72	5.95	0.00123	0.175
ENSMUSG00000115199	Vmn1r15	vomeronasal 1 receptor 15	113863	6.73	-0.731	0.00125	0.175
ENSMUSG00000033355	Rtp4	receptor transporter protein 4	67775	1.91	2.22	0.0013	0.177
ENSMUSG00000033107	Rnf125	ring finger protein 125	67664	2.28	2.97	0.00131	0.177
ENSMUSG00000072620	Slfn2	schlafen 2	20556	2.93	1.96	0.00136	0.182
ENSMUSG00000050164	Mchr1	melanin-concentrating hormone receptor 1	207911	1.73	4.91	0.00139	0.185
ENSMUSG00000041482	Piezo2	piezo-type mechanosensitive ion channel component 2	667742	1.68	4.7	0.00142	0.185
ENSMUSG00000032231	Anxa2	annexin A2	12306	2.01	3.83	0.0015	0.185
ENSMUSG00000023019	Gpd1	glycerol-3-phosphate dehydrogenase 1 (soluble)	14555	1.68	7.26	0.00158	0.19
ENSMUSG00000028195	Cyr61	Cysteine-rich angiogenic inducer 61	16007	2.08	5.35	0.00164	0.194
ENSMUSG00000046223	Plaur	plasminogen activator, urokinase receptor	18793	2.39	3.47	0.00164	0.194
ENSMUSG00000018476	Kdm6b	KDM1 lysine (K)-specific demethylase 6B	216850	1.32	5.43	0.00171	0.201
ENSMUSG00000034459	Ifit1	interferon-induced protein with tetratricopeptide repeats 1	15957	2.11	3.17	0.00174	0.201
ENSMUSG00000034664	Itga2b	integrin alpha 2b	16399	1.93	4.2	0.00176	0.202
ENSMUSG00000005320	Fgfr4	fibroblast growth factor receptor 4	14186	2.25	3.21	0.00177	0.202
ENSMUSG00000046718	Bst2	bone marrow stromal cell antigen 2	69550	2.06	2.4	0.00177	0.202
ENSMUSG00000097746	Gm6225	predicted gene 6225	633947	2.35	1.9	0.00184	0.207
ENSMUSG00000067578	Cbln4	cerebellin 4 precursor protein	228942	1.6	4.27	0.00188	0.208
ENSMUSG00000079012	Serpina3m	serine (or cysteine) peptidase inhibitor, clade A, member 3M	20717	2.79	2.7	0.00199	0.216
ENSMUSG00000038587	Akap12	A kinase (PRKA) anchor protein (gravin) 12	83397	1.34	3.72	0.00203	0.218
ENSMUSG00000020592	Sdc1	syndecan 1	20969	1.59	4.08	0.00205	0.219
ENSMUSG00000054008	Ndst1	N-deacetylase/N-sulfotransferase (heparan glucosaminyl) 1	15531	1.59	7.21	0.00205	0.219
ENSMUSG00000045903	Npas4	neuronal PAS domain protein 4	225872	2.45	5.6	0.00208	0.221
ENSMUSG00000025511	Tspan4	tetraspanin 4	64540	1.89	5.12	0.00214	0.226
ENSMUSG00000050063	Klk6	kallikrein related-peptidase 6	19144	2.76	4.1	0.00215	0.226
ENSMUSG00000034855	Cxcl10	chemokine (C-X-C motif) ligand 10	15945	2.9	3.1	0.00216	0.226
ENSMUSG00000025650	Col7a1	collagen, type VII, alpha 1	12836	1.75	4.59	0.00221	0.227
ENSMUSG00000024998	Plce1	phospholipase C, epsilon 1	74055	1.17	5.71	0.00232	0.237
ENSMUSG00000074305	Peak1	pseudopodium-enriched atypical kinase 1	244895	1.41	6.77	0.00234	0.238
ENSMUSG00000042284	Itga1	integrin alpha 1	109700	1.36	4.16	0.00243	0.245

## Sheet: Glia_rnaseq_GO
Term	Ont	N	Up	ratio	ratio and p up	P.Up	Genes.Up			Term	Ont	N	Down	ratio	ratio and p up	P.Down	Genes.Down
positive regulation of cellular process	BP	5033	83	0.0164912	5.63655e+17	2.92576e-20	Adam8, Bcl3, Bdnf, Btc, Anxa2, Cd44, Cebpd, Socs3, Dab2, Ecm1, Egr1, Egr2, Fgf18, Fgfr4, Fn1, Fos, Fosb, Fosl2, Gal, Gcnt2, Gpd1, Has2, Hmga1, Hmox1, Hspb1, Ndst1, Ier2, Irgm1, Cxcl10, Ifi204, Cyr61, Il11, Il4ra, Inhba, Itga2b, Itga5, Junb, Lpl, Myc, Gadd45b, Odc1, Serpine1, Plaur, Klk6, Ptgs2, Ptx3, Msr1, Ccl12, Ccl2, Sphk1, Spp1, Sdc1, Timeless, Timp1, Tnc, Tpbg, Gadd45g, Tnfrsf12a, Map3k6, Irf…			dendritic spine	CC	190	7	0.0368421	5982.53	6.15828e-06	Calb1, Hpca, Nrgn, Grm3, Itpka, Shisa8
response to stimulus	BP	8612	108	0.0125406	6.89928e+16	1.81767e-19	Adam8, Bcl3, Bdnf, Btc, Anxa2, Calca, Cd44, Ch25h, Socs3, Dab2, Ecm1, S1pr3, Egr1, Egr2, Fgf18, Fgfr4, Fn1, Fos, Fosb, Fosl2, Gal, Gcnt2, Gpd1, Lilrb4a, Has2, Hmga1, Hmox1, Hspb1, Ndst1, Ier2, Ier3, Irgm1, Cxcl10, Ifi204, Ifit1, Ifit3, Cyr61, Il11, Il4ra, Inhba, Itga2b, Itga5, Itga7, Junb, Lpl, Mx1, Myc, Gadd45b, Nedd9, Serpine1, Plaur, Klk6, Ptgs2, Ptx3, Ccl12, Ccl2, Sphk1, Serpina3n, Serpina3m,…			neuron spine	CC	193	7	0.0362694	5315.01	6.82397e-06	Calb1, Hpca, Nrgn, Grm3, Itpka, Shisa8
cellular developmental process	BP	4148	73	0.0175988	1.77799e+16	9.89816e-19	Adam8, Bcl3, Bdnf, Btc, Anxa2, Calca, Cd44, Cebpd, Socs3, Dab2, S1pr3, Egr1, Egr2, Fgf18, Fgfr4, Fn1, Fos, Fosl2, Gal, Gcnt2, Has2, Hspb1, Ier2, Cxcl10, Ifi204, Cyr61, Il4ra, Inhba, Itga5, Itga7, Junb, Lpl, Myc, Gadd45b, Serpine1, Plaur, Klk6, Ptgs2, Msr1, Ccl12, Ccl2, Sphk1, Spp1, Sdc1, Tnc, Gadd45g, Tnfrsf12a, Nptx2, Clcf1, Flnc, Rasip1, Mamstr, Rai14, Rhoj, Wwtr1, Cdh22, Itga1, Trib1, Sbno2, S…			dendritic spine head	CC	15	3	0.2	9709.13	2.05992e-05	Hpca, Nrgn
positive regulation of biological process	BP	5690	86	0.0151142	1.39451e+16	1.08384e-18	Adam8, Bcl3, Bdnf, Btc, Anxa2, Calca, Cd44, Cebpd, Socs3, Dab2, Ecm1, Egr1, Egr2, Fgf18, Fgfr4, Fn1, Fos, Fosb, Fosl2, Gal, Gcnt2, Gpd1, Has2, Hmga1, Hmox1, Hspb1, Ndst1, Ier2, Ier3, Irgm1, Cxcl10, Ifi204, Cyr61, Il11, Il4ra, Inhba, Itga2b, Itga5, Junb, Lpl, Myc, Gadd45b, Odc1, Serpine1, Plaur, Klk6, Ptgs2, Ptx3, Msr1, Ccl12, Ccl2, Sphk1, Spp1, Sdc1, Timeless, Timp1, Tnc, Tpbg, Gadd45g, Tnfrsf12a…			small molecule binding	MF	2366	20	0.00845309	32.1244	0.000263136	Calb1, Hapln1, Gnai1, Pcx, Prodh, Rlbp1, Sult1a1, Slc27a1, Slc2a5, Myh14, Aifm3, Abca6, Grhpr, Carns1, Plk5, Abca9, Itpka, Phgdh, Nwd1
developmental process	BP	5805	86	0.0148148	3573723707946056	4.14548e-18	Adam8, Bcl3, Bdnf, Btc, Anxa2, Calca, Cd44, Cebpd, Socs3, Dab2, Ecm1, S1pr3, Egr1, Egr2, Fgf18, Fgfr4, Fn1, Fos, Fosl2, Gal, Gcnt2, Has2, Hmox1, Hspb1, Ndst1, Ier2, Cxcl10, Ifi204, Cyr61, Il4ra, Inhba, Itga5, Itga7, Junb, Lpl, Myc, Gadd45b, Odc1, Serpine1, Plaur, Klk6, Ptgs2, Msr1, Ccl12, Ccl2, Sphk1, Spp1, Sdc1, Thbd, Timeless, Timp1, Tnc, Tpbg, Gadd45g, Tnfrsf12a, Nptx2, Slc5a3, Clcf1, Flnc, Ra…			oxoacid metabolic process	BP	906	11	0.0121413	27.432	0.000442595	Faah, Pcx, Prodh, Slc27a1, Folh1, Chst5, Grhpr, Adi1, Carns1, Cygb, Phgdh
cell differentiation	BP	3970	70	0.0176322	2.19362e+15	8.03797e-18	Adam8, Bcl3, Bdnf, Btc, Anxa2, Calca, Cd44, Cebpd, Socs3, Dab2, S1pr3, Egr1, Egr2, Fgf18, Fgfr4, Fn1, Fos, Fosl2, Gal, Gcnt2, Has2, Hspb1, Ier2, Cxcl10, Ifi204, Cyr61, Il4ra, Inhba, Itga5, Junb, Lpl, Myc, Gadd45b, Serpine1, Plaur, Klk6, Ptgs2, Msr1, Ccl12, Ccl2, Sphk1, Spp1, Sdc1, Tnc, Gadd45g, Tnfrsf12a, Nptx2, Clcf1, Flnc, Rasip1, Mamstr, Rai14, Wwtr1, Itga1, Trib1, Sbno2, Socs2, Kdm6b, Npas4, …			organic acid metabolic process	BP	929	11	0.0118407	21.6983	0.000545696	Faah, Pcx, Prodh, Slc27a1, Folh1, Chst5, Grhpr, Adi1, Carns1, Cygb, Phgdh
response to stress	BP	3254	63	0.0193608	1.86854e+15	1.03615e-17	Adam8, Bcl3, Bdnf, Anxa2, Calca, Cd44, Socs3, Dab2, Ecm1, S1pr3, Egr1, Fn1, Fos, Fosl2, Gal, Hmga1, Hmox1, Hspb1, Ndst1, Ier3, Irgm1, Cxcl10, Ifi204, Ifit1, Ifit3, Cyr61, Il4ra, Itga2b, Junb, Mx1, Myc, Gadd45b, Serpine1, Ptgs2, Ptx3, Ccl12, Ccl2, Sphk1, Serpina3n, Spp1, Sdc1, Thbd, Timeless, Tnc, Gadd45g, Oasl2, Tnfrsf12a, Map3k6, Irf7, Clcf1, Iigp1, Rtp4, Bst2, Srxn1, Ucn2, Trib1, Sbno2, Kdm6b, …			coenzyme binding	MF	285	6	0.0210526	34.1744	0.000616035	Pcx, Prodh, Aifm3, Grhpr, Phgdh
anatomical structure development	BP	5461	82	0.0150156	5.78599e+14	2.59516e-17	Adam8, Bcl3, Bdnf, Anxa2, Calca, Cd44, Cebpd, Socs3, Dab2, Ecm1, S1pr3, Egr1, Egr2, Fgf18, Fgfr4, Fn1, Fos, Fosl2, Gal, Gcnt2, Has2, Hmox1, Hspb1, Ndst1, Ier2, Cxcl10, Ifi204, Cyr61, Il4ra, Inhba, Itga5, Itga7, Junb, Myc, Gadd45b, Odc1, Serpine1, Plaur, Klk6, Ptgs2, Ccl12, Ccl2, Sphk1, Spp1, Sdc1, Thbd, Timeless, Timp1, Tnc, Tpbg, Gadd45g, Tnfrsf12a, Nptx2, Slc5a3, Clcf1, Flnc, Rasip1, Plce1, Mam…			cofactor binding	MF	524	8	0.0152672	23.4423	0.000651265	Gstm1, Pcx, Prodh, Aifm3, Grhpr, Cygb, Phgdh
cellular response to stimulus	BP	7138	94	0.013169	1.88756e+14	6.9767e-17	Adam8, Bcl3, Bdnf, Btc, Anxa2, Calca, Cd44, Ch25h, Socs3, Dab2, Ecm1, S1pr3, Egr1, Egr2, Fgf18, Fgfr4, Fn1, Fos, Fosb, Gal, Gcnt2, Gpd1, Has2, Hmga1, Hmox1, Hspb1, Ndst1, Ier3, Irgm1, Cxcl10, Ifi204, Ifit1, Ifit3, Cyr61, Il11, Inhba, Itga2b, Itga5, Itga7, Junb, Lpl, Myc, Gadd45b, Nedd9, Serpine1, Plaur, Klk6, Ptgs2, Ccl12, Ccl2, Sphk1, Spp1, Sdc1, Timeless, Timp1, Tnc, Gadd45g, Tnfrsf12a, Map3k6,…			G protein-coupled nucleotide receptor activity	MF	12	2	0.166667	196.964	0.000846177	Gpr34, P2ry12
defense response	BP	1316	39	0.0296353	1.47471e+14	2.00956e-16	Adam8, Bcl3, Bdnf, Calca, Cd44, Socs3, Ecm1, S1pr3, Fn1, Gal, Hmox1, Ndst1, Ier3, Irgm1, Cxcl10, Ifit1, Ifit3, Il4ra, Mx1, Serpine1, Ptgs2, Ptx3, Ccl12, Ccl2, Sphk1, Serpina3n, Sdc1, Oasl2, Irf7, Clcf1, Iigp1, Rtp4, Bst2, Sbno2, Kdm6b, Cd300lf, Nlrc5, Ifit3b			G protein-coupled purinergic nucleotide receptor activity	MF	12	2	0.166667	196.964	0.000846177	Gpr34, P2ry12
response to chemical	BP	3698	65	0.0175771	5.51062e+13	3.18967e-16	Adam8, Bdnf, Anxa2, Calca, Cd44, Ch25h, Socs3, Dab2, Ecm1, Egr1, Egr2, Fgf18, Fgfr4, Fn1, Fos, Fosb, Fosl2, Gal, Gcnt2, Gpd1, Has2, Hmox1, Hspb1, Ndst1, Ier2, Irgm1, Cxcl10, Ifi204, Ifit1, Ifit3, Cyr61, Inhba, Junb, Lpl, Myc, Serpine1, Ptgs2, Ccl12, Ccl2, Sphk1, Serpina3n, Serpina3m, Spp1, Timeless, Timp1, Irf7, Iigp1, Rnf125, Rtp4, Bst2, Srxn1, Col16a1, Itga1, Ucn2, Lrtm2, Trib1, Sbno2, Socs2, K…			dendrite	CC	706	9	0.0127479	11.8541	0.0010754	Calb1, Hpca, Htr1a, Ntsr2, Nrgn, Grm3, Itpka, Shisa8
response to organic substance	BP	2693	55	0.0204233	5.80822e+13	3.51628e-16	Bdnf, Calca, Cd44, Socs3, Dab2, Ecm1, Egr1, Egr2, Fgf18, Fgfr4, Fn1, Fos, Fosl2, Gcnt2, Gpd1, Has2, Hspb1, Ndst1, Ier2, Irgm1, Cxcl10, Ifi204, Ifit1, Ifit3, Cyr61, Inhba, Junb, Lpl, Myc, Serpine1, Ptgs2, Ccl12, Ccl2, Sphk1, Serpina3n, Serpina3m, Spp1, Timeless, Timp1, Irf7, Iigp1, Rnf125, Bst2, Col16a1, Ucn2, Lrtm2, Trib1, Sbno2, Socs2, Npas4, Cd300lf, Vgf, Mir132, Nlrc5, Serpina3i			dendritic tree	CC	709	9	0.0126939	11.4602	0.00110765	Calb1, Hpca, Htr1a, Ntsr2, Nrgn, Grm3, Itpka, Shisa8
response to external stimulus	BP	2106	48	0.022792	2.62203e+13	8.69252e-16	Adam8, Bcl3, Bdnf, Anxa2, Calca, Cd44, Ch25h, Socs3, Egr2, Fgf18, Fn1, Fos, Hspb1, Ier3, Cxcl10, Ifit1, Ifit3, Cyr61, Il4ra, Junb, Mx1, Myc, Serpine1, Ptgs2, Ptx3, Ccl12, Ccl2, Spp1, Thbd, Oasl2, Irf7, Clcf1, Iigp1, Rtp4, Bst2, Itga1, Ucn2, Trib1, Sbno2, Vgf, Ifit3b, Piezo2			somatodendritic compartment	CC	1018	11	0.0108055	9.36442	0.00115389	Calb1, Hpca, Htr1a, Ntsr2, Ppp1r1b, Nrgn, Grm3, Shroom2, Cygb, Itpka, Shisa8
positive regulation of developmental process	BP	1488	40	0.0268817	1.32459e+13	2.02944e-15	Adam8, Bdnf, Btc, Cebpd, Socs3, Dab2, Ecm1, Egr1, Fgf18, Fgfr4, Fn1, Fos, Gal, Gcnt2, Has2, Hmox1, Hspb1, Ifi204, Cyr61, Il4ra, Inhba, Itga5, Junb, Lpl, Myc, Serpine1, Ptgs2, Msr1, Sphk1, Tpbg, Tnfrsf12a, Clcf1, Mamstr, Rhoj, Wwtr1, Lrtm2, Trib1, Socs2			molecular_function	MF	19992	82	0.00410164	3.54079	0.0011584	Calb1, Hapln1, Dll3, Epn2, Faah, Gnai1, Gpr12, Gstm1, Gstm6, Hhip, Hpca, Htr1a, Ntsr2, Pcx, Ppp1r1b, Prodh, Rlbp1, Selplg, Sult1a1, Tle2, Traf4, Lin7b, Gpr34, Slc27a1, Folh1, Slc2a5, Chst5, Fn3k, Nrgn, Nat8f1, Plin3, Trim59, Kctd4, Tppp3, Mturn, Enho, P2ry12, Gdpd2, Slc25a18, Paqr7, Myh14, Btbd17, Aifm3, 2810468N07Rik, Zfp763, 1700066M21Rik, Nat8f4, Abca6, Grhpr, Pacsin3, Pls1, Adi1, Fam234a, Mac…
response to cytokine	BP	799	30	0.0375469	1.57561e+13	2.38301e-15	Socs3, Ecm1, Egr1, Fn1, Gpd1, Irgm1, Cxcl10, Ifi204, Ifit1, Ifit3, Junb, Myc, Serpine1, Ptgs2, Ccl12, Ccl2, Sphk1, Serpina3n, Serpina3m, Spp1, Timp1, Irf7, Iigp1, Rnf125, Bst2, Lrtm2, Sbno2, Socs2, Cd300lf, Nlrc5, Serpina3i			lipid binding	MF	714	9	0.012605	10.837	0.00116315	Calb1, Epn2, Faah, Gpr12, Gstm1, Rlbp1, Nrgn, Paqr7, Pacsin3
cellular response to chemical stimulus	BP	2622	53	0.0202136	8.38908e+12	2.40951e-15	Adam8, Bdnf, Anxa2, Calca, Cd44, Ch25h, Socs3, Dab2, Ecm1, Egr1, Egr2, Fgf18, Fgfr4, Fn1, Fos, Fosb, Gcnt2, Gpd1, Has2, Hmox1, Hspb1, Ndst1, Irgm1, Cxcl10, Ifi204, Ifit1, Ifit3, Cyr61, Inhba, Junb, Myc, Serpine1, Ccl12, Ccl2, Sphk1, Spp1, Timeless, Irf7, Iigp1, Rnf125, Srxn1, Col16a1, Itga1, Ucn2, Lrtm2, Trib1, Sbno2, Socs2, Kdm6b, Npas4, Cd300lf, Mir132, Nlrc5			carboxylic acid metabolic process	BP	865	10	0.0115607	9.75818	0.00118472	Faah, Pcx, Prodh, Slc27a1, Folh1, Grhpr, Adi1, Carns1, Cygb, Phgdh
multicellular organism development	BP	5014	75	0.0149581	5.37402e+12	2.78341e-15	Adam8, Bcl3, Bdnf, Anxa2, Cd44, Cebpd, Socs3, Dab2, Ecm1, S1pr3, Egr1, Egr2, Fgf18, Fgfr4, Fn1, Fos, Fosl2, Gal, Gcnt2, Has2, Hmox1, Hspb1, Ndst1, Ier2, Cxcl10, Ifi204, Cyr61, Il4ra, Inhba, Itga5, Itga7, Junb, Myc, Gadd45b, Odc1, Serpine1, Plaur, Klk6, Ptgs2, Ccl12, Ccl2, Sphk1, Spp1, Thbd, Timeless, Timp1, Tnc, Tpbg, Gadd45g, Tnfrsf12a, Nptx2, Slc5a3, Clcf1, Rasip1, Plce1, Amotl1, Rhoj, Wwtr1, S…			regulation of phospholipid biosynthetic process	BP	16	2	0.125	82.0212	0.001524	Pcx, Slc27a1
positive regulation of metabolic process	BP	3344	60	0.0179426	5.17836e+12	3.46491e-15	Adam8, Bcl3, Bdnf, Anxa2, Cd44, Cebpd, Dab2, Egr1, Egr2, Fgf18, Fgfr4, Fn1, Fos, Fosb, Fosl2, Gal, Gcnt2, Gpd1, Has2, Hmga1, Hmox1, Hspb1, Ndst1, Ier2, Ier3, Irgm1, Cxcl10, Cyr61, Il11, Inhba, Itga5, Junb, Myc, Gadd45b, Serpine1, Plaur, Ptgs2, Ptx3, Ccl12, Ccl2, Sphk1, Spp1, Timeless, Tnc, Gadd45g, Map3k6, Irf7, Clcf1, Rnf125, Rasl11a, Plce1, Rnf138rt1, Mamstr, Wwtr1, Itga1, Trib1, Sbno2, Kdm6b, …			ion binding	MF	5348	32	0.00598355	3.8033	0.00157325	Calb1, Hapln1, Dll3, Faah, Gnai1, Gpr12, Gstm1, Hhip, Hpca, Htr1a, Pcx, Prodh, Sult1a1, Traf4, Folh1, Nrgn, Trim59, Gdpd2, Myh14, Aifm3, Abca6, Grhpr, Pacsin3, Pls1, Adi1, Carns1, Chn1, Cygb, Plk5, Abca9, Itpka, Nwd1
regulation of cellular process	BP	10126	110	0.0108631	1.25355e+12	8.6659e-15	Adam8, Bcl3, Bdnf, Btc, Anxa2, Calca, Cd44, Cebpd, Socs3, Col7a1, Dab2, Ecm1, S1pr3, Egr1, Egr2, Fgf18, Fgfr4, Fn1, Fos, Fosb, Fosl2, Gal, Gcnt2, Gpd1, Has2, Hmga1, Hmox1, Hspb1, Ndst1, Ier2, Ier3, Irgm1, Cxcl10, Ifi204, Cyr61, Il11, Il4ra, Inhba, Itga2b, Itga5, Itga7, Junb, Lpl, Myc, Gadd45b, Nedd9, Odc1, Serpine1, Plaur, Klk6, Ptgs2, Ptx3, Msr1, Ccl12, Ccl2, Slfn2, Sphk1, Serpina3n, Serpina3m, …			cell body	CC	781	9	0.0115237	5.35935	0.0021502	Calb1, Hpca, Htr1a, Ntsr2, Ppp1r1b, Rlbp1, Nrgn, Shroom2, Cygb
regulation of developmental process	BP	2610	52	0.0199234	2.21091e+12	9.01141e-15	Adam8, Bdnf, Btc, Anxa2, Cd44, Cebpd, Socs3, Dab2, Ecm1, S1pr3, Egr1, Fgf18, Fgfr4, Fn1, Fos, Gal, Gcnt2, Has2, Hmox1, Hspb1, Cxcl10, Ifi204, Cyr61, Il4ra, Inhba, Itga5, Itga7, Junb, Lpl, Myc, Serpine1, Klk6, Ptgs2, Msr1, Ccl12, Ccl2, Sphk1, Timp1, Tpbg, Tnfrsf12a, Clcf1, Mamstr, Rhoj, Wwtr1, Lrtm2, Trib1, Socs2, Fstl4, Strip2, Mir132, Mir212			nucleotide receptor activity	MF	20	2	0.1	41.8363	0.00239027	Gpr34, P2ry12
cellular process	BP	14709	133	0.00904208	3.1023e+11	2.91464e-14	Adam8, Atp10a, Bcl3, Bdnf, Btc, Anxa2, Calca, Cd44, Cebpd, Ch25h, Socs3, Col7a1, Dab2, Ecm1, S1pr3, Egr1, Egr2, Emp1, Fgf18, Fgfr4, Fgl2, Fn1, Fos, Fosb, Fosl2, Gal, Gcnt2, Gpd1, Has2, Hmga1, Hmox1, Hspb1, Ndst1, Ier2, Ier3, Irgm1, Cxcl10, Ifi204, Ifit1, Ifit3, Cyr61, Il11, Il4ra, Inhba, Itga2b, Itga5, Itga7, Junb, Lpl, Mx1, Myc, Gadd45b, Nedd9, Odc1, Serpine1, Plaur, Klk6, Ptgs2, Ptx3, Msr1, Ccl…			purinergic nucleotide receptor activity	MF	20	2	0.1	41.8363	0.00239027	Gpr34, P2ry12
regulation of multicellular organismal process	BP	3088	56	0.0181347	5.98298e+11	3.03105e-14	Adam8, Bcl3, Bdnf, Anxa2, Calca, Cd44, Cebpd, Dab2, Ecm1, S1pr3, Egr1, Egr2, Fgf18, Fgfr4, Fn1, Fos, Gal, Gcnt2, Has2, Hmox1, Hspb1, Cxcl10, Ifi204, Cyr61, Il4ra, Inhba, Itga5, Lpl, Myc, Serpine1, Klk6, Ptgs2, Ccl2, Sphk1, Spp1, Thbd, Timp1, Tpbg, Tnfrsf12a, Slc5a3, Irf7, Clcf1, Amotl1, Rhoj, Wwtr1, Ucn2, Lrtm2, Trib1, Socs2, Fstl4, Mir132, Mir212			anion binding	MF	2628	19	0.00722983	2.85344	0.00253372	Hapln1, Faah, Gnai1, Gpr12, Gstm1, Pcx, Prodh, Sult1a1, Nrgn, Myh14, Aifm3, Abca6, Grhpr, Pacsin3, Carns1, Plk5, Abca9, Itpka, Nwd1
system development	BP	4459	68	0.0152501	2.46196e+11	6.19426e-14	Adam8, Bcl3, Bdnf, Anxa2, Cd44, Cebpd, Socs3, Dab2, Ecm1, Egr1, Egr2, Fgf18, Fgfr4, Fn1, Fos, Fosl2, Gal, Gcnt2, Has2, Hmox1, Hspb1, Ndst1, Ier2, Cxcl10, Ifi204, Cyr61, Il4ra, Inhba, Itga5, Itga7, Junb, Myc, Odc1, Serpine1, Plaur, Klk6, Ptgs2, Ccl12, Ccl2, Sphk1, Spp1, Timeless, Tnc, Tpbg, Gadd45g, Tnfrsf12a, Nptx2, Slc5a3, Clcf1, Rasip1, Plce1, Amotl1, Rhoj, Wwtr1, Itga1, Lrtm2, Trib1, Sbno2, So…			sulfur compound metabolic process	BP	260	5	0.0192308	7.30557	0.00263234	Gstm1, Sult1a1, Chst5, Adi1, Phgdh
cellular response to organic substance	BP	2081	45	0.0216242	3.42861e+11	6.30699e-14	Bdnf, Calca, Cd44, Socs3, Dab2, Ecm1, Egr1, Egr2, Fgf18, Fgfr4, Fn1, Fos, Gcnt2, Gpd1, Has2, Hspb1, Ndst1, Irgm1, Cxcl10, Ifi204, Ifit1, Ifit3, Cyr61, Inhba, Junb, Myc, Serpine1, Ccl12, Ccl2, Sphk1, Spp1, Timeless, Irf7, Iigp1, Rnf125, Col16a1, Ucn2, Lrtm2, Trib1, Sbno2, Socs2, Npas4, Cd300lf, Mir132, Nlrc5			cellular modified amino acid metabolic process	BP	158	4	0.0253165	9.43636	0.00268286	Gstm1, Slc27a1, Folh1, Carns1
positive regulation of nitrogen compound metabolic proces...	BP	2954	54	0.0182803	2.29824e+11	7.95405e-14	Adam8, Bcl3, Bdnf, Anxa2, Cd44, Cebpd, Dab2, Egr1, Egr2, Fgf18, Fgfr4, Fos, Fosb, Fosl2, Gal, Gcnt2, Gpd1, Has2, Hmga1, Hspb1, Ndst1, Ier2, Ier3, Cxcl10, Cyr61, Il11, Inhba, Itga5, Junb, Myc, Gadd45b, Plaur, Ptgs2, Ptx3, Ccl12, Ccl2, Sphk1, Spp1, Timeless, Gadd45g, Map3k6, Irf7, Clcf1, Rnf125, Rasl11a, Plce1, Rnf138rt1, Mamstr, Wwtr1, Itga1, Trib1, Sbno2, Kdm6b, Npas4, Parp3, Nlrc5			small molecule metabolic process	BP	1677	14	0.00834824	2.9309	0.00284835	Faah, Hpca, Pcx, Prodh, Slc27a1, Folh1, Chst5, Grhpr, Adi1, Macrod1, Carns1, Cygb, Itpka, Phgdh
positive regulation of multicellular organismal process	BP	1849	42	0.022715	2.07056e+11	1.09704e-13	Adam8, Bcl3, Bdnf, Anxa2, Calca, Cebpd, Dab2, Ecm1, Egr1, Fgf18, Fgfr4, Fn1, Fos, Gal, Gcnt2, Has2, Hmox1, Hspb1, Ifi204, Cyr61, Il4ra, Inhba, Itga5, Lpl, Myc, Serpine1, Ptgs2, Ccl2, Sphk1, Spp1, Tpbg, Tnfrsf12a, Irf7, Clcf1, Amotl1, Rhoj, Wwtr1, Lrtm2, Trib1, Socs2			regulation of Notch signaling pathway	BP	81	3	0.037037	11.4013	0.00324849	Dll3, Epn2, Enho
positive regulation of cellular metabolic process	BP	3082	55	0.0178456	1.56551e+11	1.13992e-13	Adam8, Bcl3, Bdnf, Anxa2, Cd44, Cebpd, Dab2, Egr1, Egr2, Fgf18, Fgfr4, Fos, Fosb, Fosl2, Gal, Gcnt2, Gpd1, Has2, Hmga1, Hmox1, Hspb1, Ndst1, Ier2, Irgm1, Cxcl10, Cyr61, Il11, Inhba, Itga5, Junb, Myc, Gadd45b, Plaur, Ptgs2, Ptx3, Ccl12, Ccl2, Sphk1, Spp1, Timeless, Gadd45g, Map3k6, Irf7, Clcf1, Rnf125, Rasl11a, Plce1, Rnf138rt1, Mamstr, Wwtr1, Itga1, Trib1, Sbno2, Kdm6b, Npas4, Parp3, Nlrc5			modulation of chemical synaptic transmission	BP	536	7	0.0130597	3.80475	0.00343248	Calb1, Gnai1, Nrgn, Grm3, Itpka, Shisa8
regulation of biological process	BP	10794	112	0.0103761	8.82836e+10	1.17532e-13	Adam8, Bcl3, Bdnf, Btc, Anxa2, Calca, Cd44, Cebpd, Socs3, Col7a1, Dab2, Ecm1, S1pr3, Egr1, Egr2, Fgf18, Fgfr4, Fn1, Fos, Fosb, Fosl2, Gal, Gcnt2, Gpd1, Has2, Hmga1, Hmox1, Hspb1, Ndst1, Ier2, Ier3, Irgm1, Cxcl10, Ifi204, Cyr61, Il11, Il4ra, Inhba, Itga2b, Itga5, Itga7, Junb, Lpl, Myc, Gadd45b, Nedd9, Odc1, Serpine1, Plaur, Klk6, Ptgs2, Ptx3, Msr1, Ccl12, Ccl2, Slfn2, Sphk1, Serpina3n, Serpina3m, …			regulation of trans-synaptic signaling	BP	537	7	0.0130354	3.75906	0.00346772	Calb1, Gnai1, Nrgn, Grm3, Itpka, Shisa8
regulation of metabolic process	BP	5622	77	0.0136962	1.10725e+11	1.23695e-13	Adam8, Bcl3, Bdnf, Anxa2, Cd44, Cebpd, Socs3, Col7a1, Dab2, Ecm1, Egr1, Egr2, Fgf18, Fgfr4, Fn1, Fos, Fosb, Fosl2, Gal, Gcnt2, Gpd1, Has2, Hmga1, Hmox1, Hspb1, Ndst1, Ier2, Ier3, Irgm1, Cxcl10, Ifi204, Cyr61, Il11, Inhba, Itga5, Junb, Myc, Gadd45b, Odc1, Serpine1, Plaur, Ptgs2, Ptx3, Msr1, Ccl12, Ccl2, Sphk1, Serpina3n, Serpina3m, Spp1, Timeless, Timp1, Tnc, Gadd45g, Oasl2, Map3k6, Irf7, Clcf1, I…			plasma membrane region	CC	1176	11	0.00935374	2.62469	0.00356375	Hpca, Selplg, Lin7b, Slc27a1, Slc2a5, P2ry12, Grm3, Shroom2, Shisa8
positive regulation of macromolecule metabolic process	BP	3090	55	0.0177994	1.4011e+11	1.27038e-13	Adam8, Bcl3, Bdnf, Anxa2, Cd44, Cebpd, Dab2, Egr1, Egr2, Fgf18, Fgfr4, Fn1, Fos, Fosb, Fosl2, Gal, Gcnt2, Has2, Hmga1, Hspb1, Ndst1, Ier2, Ier3, Cyr61, Il11, Inhba, Itga5, Junb, Myc, Gadd45b, Serpine1, Plaur, Ptgs2, Ccl12, Ccl2, Sphk1, Spp1, Timeless, Tnc, Gadd45g, Map3k6, Irf7, Clcf1, Rnf125, Rasl11a, Plce1, Rnf138rt1, Mamstr, Wwtr1, Itga1, Trib1, Sbno2, Kdm6b, Npas4, Parp3, Nlrc5			regulation of protein depolymerization	BP	85	3	0.0352941	9.48377	0.00372153	Htr1a, Shroom2, Map6d1
biological regulation	BP	11392	115	0.0100948	4.90405e+10	2.05846e-13	Adam8, Atp10a, Bcl3, Bdnf, Btc, Anxa2, Calca, Cd44, Cebpd, Socs3, Col7a1, Dab2, Ecm1, S1pr3, Egr1, Egr2, Fgf18, Fgfr4, Fn1, Fos, Fosb, Fosl2, Gal, Gcnt2, Gpd1, Has2, Hmga1, Hmox1, Hspb1, Ndst1, Ier2, Ier3, Irgm1, Cxcl10, Ifi204, Cyr61, Il11, Il4ra, Inhba, Itga2b, Itga5, Itga7, Junb, Lpl, Myc, Gadd45b, Nedd9, Odc1, Serpine1, Plaur, Klk6, Ptgs2, Ptx3, Msr1, Ccl12, Ccl2, Slfn2, Sphk1, Serpina3n, Ser…			purinergic receptor activity	MF	25	2	0.08	21.449	0.00372978	Gpr34, P2ry12
regulation of signaling	BP	3129	55	0.0175775	8.20353e+10	2.14267e-13	Adam8, Bcl3, Bdnf, Anxa2, Cd44, Socs3, Dab2, Ecm1, Egr1, Fgf18, Fgfr4, Fn1, Gal, Gcnt2, Hmox1, Hspb1, Ndst1, Ier3, Irgm1, Cxcl10, Cyr61, Il11, Inhba, Myc, Gadd45b, Serpine1, Plaur, Klk6, Ptgs2, Ccl12, Ccl2, Sphk1, Spp1, Timp1, Gadd45g, Tnfrsf12a, Map3k6, Irf7, Clcf1, Plce1, Akap12, Wwtr1, Spred3, Itga1, Cacng5, Ucn2, Lrtm2, Trib1, Socs2, Npas4, Cd300lf, Fstl4, Vgf, Mir132, Nlrc5			neuronal cell body	CC	695	8	0.0115108	3.00556	0.00382983	Calb1, Hpca, Htr1a, Ntsr2, Ppp1r1b, Nrgn, Shroom2, Cygb
cell surface receptor signaling pathway	BP	2285	46	0.0201313	5.03679e+10	3.99685e-13	Bdnf, Btc, Cd44, Socs3, Dab2, Ecm1, S1pr3, Egr1, Fgf18, Fgfr4, Fos, Gcnt2, Hmox1, Hspb1, Ndst1, Irgm1, Cxcl10, Cyr61, Inhba, Itga2b, Itga5, Itga7, Myc, Nedd9, Serpine1, Plaur, Ccl12, Ccl2, Sphk1, Sdc1, Timp1, Tnfrsf12a, Irf7, Clcf1, Iigp1, Tspan4, Amotl1, Wwtr1, Itga1, Cacng5, Mchr1, Lrtm2, Trib1, Socs2, Npas4, Cd300lf, Fstl4, Nlrc5			Notch signaling pathway	BP	178	4	0.0224719	5.46935	0.0041087	Dll3, Epn2, Enho, Susd5
regulation of nitrogen compound metabolic process	BP	4907	70	0.0142653	2.40781e+10	5.92462e-13	Adam8, Bcl3, Bdnf, Anxa2, Cd44, Cebpd, Socs3, Col7a1, Dab2, Ecm1, Egr1, Egr2, Fgf18, Fgfr4, Fn1, Fos, Fosb, Fosl2, Gal, Gcnt2, Gpd1, Has2, Hmga1, Hmox1, Hspb1, Ndst1, Ier2, Ier3, Cxcl10, Ifi204, Cyr61, Il11, Inhba, Itga5, Junb, Myc, Gadd45b, Odc1, Serpine1, Plaur, Ptgs2, Ptx3, Ccl12, Ccl2, Sphk1, Serpina3n, Serpina3m, Spp1, Timeless, Timp1, Gadd45g, Oasl2, Map3k6, Irf7, Clcf1, Ahnak, Rnf125, Rasl…			calmodulin binding	MF	179	4	0.0223464	5.33185	0.00419111	Nrgn, Myh14, Map6d1, Itpka
regulation of cell communication	BP	3108	54	0.0173745	2.72814e+10	6.36863e-13	Adam8, Bcl3, Bdnf, Cd44, Socs3, Dab2, Ecm1, Egr1, Fgf18, Fgfr4, Fn1, Gal, Gcnt2, Hmox1, Hspb1, Ndst1, Ier3, Irgm1, Cxcl10, Cyr61, Il11, Inhba, Myc, Gadd45b, Serpine1, Plaur, Klk6, Ptgs2, Ccl12, Ccl2, Sphk1, Spp1, Timp1, Gadd45g, Tnfrsf12a, Map3k6, Irf7, Clcf1, Plce1, Akap12, Wwtr1, Spred3, Itga1, Cacng5, Ucn2, Lrtm2, Trib1, Socs2, Npas4, Cd300lf, Fstl4, Vgf, Mir132, Nlrc5			positive regulation of lipid biosynthetic process	BP	89	3	0.0337079	7.96022	0.00423454	Pcx
positive regulation of cell differentiation	BP	1065	31	0.029108	4.17958e+10	6.96432e-13	Adam8, Bdnf, Btc, Cebpd, Socs3, Dab2, Fgf18, Fn1, Fos, Gcnt2, Has2, Hspb1, Ifi204, Cyr61, Il4ra, Inhba, Junb, Lpl, Myc, Serpine1, Ptgs2, Msr1, Sphk1, Tnfrsf12a, Clcf1, Mamstr, Wwtr1, Trib1, Socs2			mitochondrial inner membrane	CC	419	6	0.0143198	3.32787	0.004303	Pcx, Prodh, Slc27a1, Nat8f1, Slc25a18, Aifm3
regulation of macromolecule metabolic process	BP	5181	72	0.0138969	1.75693e+10	7.90977e-13	Adam8, Bcl3, Bdnf, Anxa2, Cd44, Cebpd, Socs3, Col7a1, Dab2, Ecm1, Egr1, Egr2, Fgf18, Fgfr4, Fn1, Fos, Fosb, Fosl2, Gal, Gcnt2, Has2, Hmga1, Hmox1, Hspb1, Ndst1, Ier2, Ier3, Ifi204, Cyr61, Il11, Inhba, Itga5, Junb, Myc, Gadd45b, Odc1, Serpine1, Plaur, Ptgs2, Ptx3, Msr1, Ccl12, Ccl2, Sphk1, Serpina3n, Serpina3m, Spp1, Timeless, Timp1, Tnc, Gadd45g, Oasl2, Map3k6, Irf7, Clcf1, Ahnak, Rnf125, Rasl11a…			postsynapse	CC	714	8	0.0112045	2.48984	0.00450007	Calb1, Hpca, Lin7b, Nrgn, Grm3, Itpka, Shisa8
regulation of cellular metabolic process	BP	5188	72	0.0138782	1.63663e+10	8.47971e-13	Adam8, Bcl3, Bdnf, Anxa2, Cd44, Cebpd, Socs3, Col7a1, Dab2, Ecm1, Egr1, Egr2, Fgf18, Fgfr4, Fn1, Fos, Fosb, Fosl2, Gal, Gcnt2, Gpd1, Has2, Hmga1, Hmox1, Hspb1, Ndst1, Ier2, Ier3, Irgm1, Cxcl10, Ifi204, Cyr61, Il11, Inhba, Itga5, Junb, Myc, Gadd45b, Serpine1, Plaur, Ptgs2, Ptx3, Ccl12, Ccl2, Sphk1, Serpina3n, Serpina3m, Spp1, Timeless, Timp1, Gadd45g, Oasl2, Map3k6, Irf7, Clcf1, Iigp1, Ahnak, Rnf1…			cellular_component	CC	20426	82	0.00401449	0.867178	0.00462938	Calb1, Hapln1, Dll3, Epn2, Faah, Gnai1, Gpr12, Gstm1, Gstm6, Hhip, Hpca, Htr1a, Ntsr2, Pcx, Ppp1r1b, Prodh, Rlbp1, Selplg, Sult1a1, Tle2, Traf4, Lin7b, Gpr34, Slc27a1, Folh1, Slc2a5, Chst5, Nkain4, Fn3k, Nrgn, Nat8f1, Plin3, Trim59, Kctd4, Tppp3, Mturn, Enho, P2ry12, Gdpd2, Slc25a18, Paqr7, Myh14, Btbd17, Aifm3, 2810468N07Rik, Zfp763, 1700066M21Rik, Nat8f4, Abca6, Grhpr, Pacsin3, Pls1, Adi1, Fam2…
protein binding	MF	8655	97	0.0112074	1.06031e+10	1.05699e-12	Adam8, Bcl3, Bdnf, Btc, Anxa2, Calca, Cd44, Cebpd, Socs3, Col7a1, Dab2, Ecm1, S1pr3, Egr1, Egr2, Fgf18, Fgfr4, Fn1, Fos, Gal, Gpd1, Hmga1, Hmox1, Hspb1, Ndst1, Ier3, Cxcl10, Ifi204, Ifit1, Ifit3, Cyr61, Il11, Il4ra, Inhba, Itga2b, Itga5, Itga7, Junb, Lpl, Mx1, Myc, Gadd45b, Nedd9, Odc1, Serpine1, Plaur, Ptgs2, Ptx3, Ccl12, Ccl2, Sphk1, Spp1, Sdc1, Timeless, Timp1, Tnc, Gadd45g, Tnfrsf12a, Map3k6,…			biological_process	BP	20022	81	0.00404555	0.854055	0.00473687	Calb1, Hapln1, Dll3, Epn2, Faah, Gnai1, Gpr12, Gstm1, Gstm6, Hhip, Hpca, Htr1a, Ntsr2, Pcx, Ppp1r1b, Prodh, Rlbp1, Selplg, Sult1a1, Tle2, Traf4, Lin7b, Gpr34, Slc27a1, Folh1, Slc2a5, Chst5, Nkain4, Fn3k, Nrgn, Nat8f1, Pantr1, Trim59, Kctd4, Tppp3, Mturn, Enho, P2ry12, Gdpd2, Slc25a18, Paqr7, Myh14, Btbd17, Aifm3, 2810468N07Rik, Zfp763, 1700066M21Rik, Nat8f4, Abca6, Grhpr, Pacsin3, Pls1, Adi1, Fam…
multicellular organismal process	BP	7640	90	0.0117801	9.45852e+09	1.24545e-12	Adam8, Bcl3, Bdnf, Btc, Anxa2, Calca, Cd44, Cebpd, Socs3, Dab2, Ecm1, S1pr3, Egr1, Egr2, Fgf18, Fgfr4, Fn1, Fos, Fosl2, Gal, Gcnt2, Has2, Hmga1, Hmox1, Hspb1, Ndst1, Ier2, Ier3, Cxcl10, Ifi204, Cyr61, Il4ra, Inhba, Itga2b, Itga5, Itga7, Junb, Lpl, Myc, Gadd45b, Odc1, Serpine1, Plaur, Klk6, Ptgs2, Msr1, Ccl12, Ccl2, Sphk1, Spp1, Thbd, Timeless, Timp1, Tnc, Tpbg, Gadd45g, Tnfrsf12a, Nptx2, Slc5a3, …			cell projection	CC	2370	17	0.007173	1.49694	0.00479178	Calb1, Hpca, Htr1a, Ntsr2, Selplg, Lin7b, Nrgn, Trim59, Gdpd2, Myh14, Grm3, Cygb, Itpka, Cfap100, Shisa8, Ccdc13
inflammatory response	BP	627	24	0.0382775	2.7961e+10	1.36896e-12	Adam8, Calca, Cd44, Socs3, Ecm1, S1pr3, Fn1, Gal, Hmox1, Ndst1, Ier3, Cxcl10, Il4ra, Serpine1, Ptgs2, Ccl12, Ccl2, Sphk1, Serpina3n, Sdc1, Clcf1, Sbno2, Kdm6b			steroid binding	MF	94	3	0.0319149	6.46905	0.00493347	Calb1, Gstm1, Paqr7
regulation of phosphorylation	BP	1492	36	0.0241287	1.38693e+10	1.73972e-12	Adam8, Bdnf, Anxa2, Cd44, Socs3, Dab2, Egr1, Fgf18, Fgfr4, Fn1, Gcnt2, Gpd1, Hspb1, Ndst1, Ier3, Cyr61, Il11, Inhba, Itga5, Myc, Gadd45b, Plaur, Ptgs2, Ccl12, Ccl2, Sphk1, Gadd45g, Map3k6, Clcf1, Plce1, Wwtr1, Spred3, Itga1, Lrtm2, Trib1, Socs2, Nlrc5			glutathione transferase activity	MF	29	2	0.0689655	13.7925	0.00500021	Gstm1, Gstm6
positive regulation of cell migration	BP	521	22	0.0422265	2.22997e+10	1.89359e-12	Adam8, Dab2, Egr1, Fgf18, Fn1, Gcnt2, Has2, Hmox1, Hspb1, Cxcl10, Cyr61, Itga2b, Itga5, Myc, Serpine1, Ptgs2, Ccl12, Ccl2, Sphk1, Amotl1, Rhoj			dicarboxylic acid metabolic process	BP	95	3	0.0315789	6.21499	0.00508109	Pcx, Prodh, Grhpr
blood vessel development	BP	701	25	0.0356633	1.70664e+10	2.08969e-12	Adam8, Anxa2, Socs3, Ecm1, Egr1, Fgf18, Fgfr4, Fn1, Has2, Hmox1, Hspb1, Ndst1, Cxcl10, Cyr61, Itga5, Itga7, Junb, Serpine1, Ptgs2, Ccl12, Ccl2, Sphk1, Tnfrsf12a, Rasip1, Amotl1, Rhoj			plasma membrane bounded cell projection	CC	2187	16	0.00731596	1.40816	0.0051954	Calb1, Hpca, Htr1a, Ntsr2, Selplg, Lin7b, Nrgn, Trim59, Gdpd2, Myh14, Grm3, Cygb, Itpka, Cfap100, Shisa8
regulation of primary metabolic process	BP	5045	70	0.0138751	5.84003e+09	2.37586e-12	Adam8, Bcl3, Bdnf, Anxa2, Cd44, Cebpd, Socs3, Col7a1, Dab2, Ecm1, Egr1, Egr2, Fgf18, Fgfr4, Fn1, Fos, Fosb, Fosl2, Gal, Gcnt2, Gpd1, Has2, Hmga1, Hmox1, Hspb1, Ndst1, Ier2, Ier3, Cxcl10, Ifi204, Cyr61, Il11, Inhba, Itga5, Junb, Myc, Gadd45b, Odc1, Serpine1, Plaur, Ptgs2, Ptx3, Ccl12, Ccl2, Sphk1, Serpina3n, Serpina3m, Spp1, Timeless, Timp1, Gadd45g, Oasl2, Map3k6, Irf7, Clcf1, Ahnak, Rnf125, Rasl…			anterograde trans-synaptic signaling	BP	732	8	0.010929	2.09553	0.00521538	Calb1, Gnai1, Htr1a, Lin7b, Nrgn, Grm3, Itpka, Shisa8
positive regulation of cell motility	BP	540	22	0.0407407	1.06331e+10	3.83151e-12	Adam8, Dab2, Egr1, Fgf18, Fn1, Gcnt2, Has2, Hmox1, Hspb1, Cxcl10, Cyr61, Itga2b, Itga5, Myc, Serpine1, Ptgs2, Ccl12, Ccl2, Sphk1, Amotl1, Rhoj			chemical synaptic transmission	BP	732	8	0.010929	2.09553	0.00521538	Calb1, Gnai1, Htr1a, Lin7b, Nrgn, Grm3, Itpka, Shisa8
cell migration	BP	1373	34	0.0247633	6.09228e+09	4.0647e-12	Adam8, Cd44, Ch25h, Dab2, Ecm1, Egr1, Fgf18, Fgfr4, Fn1, Gcnt2, Has2, Hmox1, Hspb1, Cxcl10, Cyr61, Itga2b, Itga5, Itga7, Myc, Nedd9, Serpine1, Ptgs2, Ccl12, Ccl2, Sphk1, Spp1, Sdc1, Timp1, Tnfrsf12a, Amotl1, Rhoj, Itga1, Trib1, Peak1, Strip2			xenobiotic metabolic process	BP	97	3	0.0309278	5.74411	0.00538427	Gstm1, Sult1a1, Phgdh
response to endogenous stimulus	BP	1295	33	0.0254826	6.10308e+09	4.17537e-12	Bdnf, Calca, Cd44, Socs3, Dab2, Egr1, Egr2, Fgf18, Fgfr4, Fos, Fosl2, Gcnt2, Gpd1, Has2, Ndst1, Ier2, Cyr61, Inhba, Junb, Lpl, Serpine1, Ccl2, Serpina3n, Serpina3m, Spp1, Timeless, Timp1, Col16a1, Ucn2, Socs2, Npas4, Vgf, Serpina3i			nucleoside phosphate binding	MF	1998	15	0.00750751	1.38301	0.0054284	Gnai1, Pcx, Prodh, Sult1a1, Slc27a1, Myh14, Aifm3, Abca6, Grhpr, Carns1, Plk5, Abca9, Itpka, Phgdh, Nwd1
response to other organism	BP	862	27	0.0313225	6.24823e+09	5.01302e-12	Bcl3, Ier3, Cxcl10, Ifit1, Ifit3, Il4ra, Junb, Mx1, Serpine1, Ptgs2, Ptx3, Ccl12, Ccl2, Oasl2, Irf7, Iigp1, Rtp4, Bst2, Trib1, Sbno2, Ifit3b			nucleotide binding	MF	1998	15	0.00750751	1.38301	0.0054284	Gnai1, Pcx, Prodh, Sult1a1, Slc27a1, Myh14, Aifm3, Abca6, Grhpr, Carns1, Plk5, Abca9, Itpka, Phgdh, Nwd1
response to external biotic stimulus	BP	864	27	0.03125	5.91029e+09	5.28739e-12	Bcl3, Ier3, Cxcl10, Ifit1, Ifit3, Il4ra, Junb, Mx1, Serpine1, Ptgs2, Ptx3, Ccl12, Ccl2, Oasl2, Irf7, Iigp1, Rtp4, Bst2, Trib1, Sbno2, Ifit3b			trans-synaptic signaling	BP	741	8	0.0107962	1.92642	0.00560428	Calb1, Gnai1, Htr1a, Lin7b, Nrgn, Grm3, Itpka, Shisa8
vasculature development	BP	732	25	0.034153	6.3826e+09	5.35096e-12	Adam8, Anxa2, Socs3, Ecm1, Egr1, Fgf18, Fgfr4, Fn1, Has2, Hmox1, Hspb1, Ndst1, Cxcl10, Cyr61, Itga5, Itga7, Junb, Serpine1, Ptgs2, Ccl12, Ccl2, Sphk1, Tnfrsf12a, Rasip1, Amotl1, Rhoj			mitochondrial membrane	CC	590	7	0.0118644	2.05741	0.00576668	Pcx, Prodh, Slc27a1, Nrgn, Nat8f1, Slc25a18, Aifm3
positive regulation of cellular component movement	BP	556	22	0.0395683	5.83216e+09	6.78451e-12	Adam8, Dab2, Egr1, Fgf18, Fn1, Gcnt2, Has2, Hmox1, Hspb1, Cxcl10, Cyr61, Itga2b, Itga5, Myc, Serpine1, Ptgs2, Ccl12, Ccl2, Sphk1, Amotl1, Rhoj			synaptic signaling	BP	749	8	0.0106809	1.78961	0.0059683	Calb1, Gnai1, Htr1a, Lin7b, Nrgn, Grm3, Itpka, Shisa8
regulation of signal transduction	BP	2675	48	0.0179439	2.61183e+09	6.87024e-12	Adam8, Bcl3, Bdnf, Cd44, Socs3, Dab2, Ecm1, Egr1, Fgf18, Fgfr4, Fn1, Gcnt2, Hmox1, Hspb1, Ndst1, Ier3, Irgm1, Cxcl10, Cyr61, Il11, Inhba, Myc, Gadd45b, Serpine1, Plaur, Klk6, Ptgs2, Ccl12, Ccl2, Sphk1, Timp1, Gadd45g, Tnfrsf12a, Map3k6, Irf7, Clcf1, Plce1, Akap12, Wwtr1, Spred3, Itga1, Cacng5, Lrtm2, Trib1, Socs2, Cd300lf, Fstl4, Nlrc5			cytoskeleton organization	BP	1268	11	0.00867508	1.39029	0.00623975	Gnai1, Htr1a, Tppp3, Gdpd2, Myh14, Pacsin3, Pls1, Shroom2, Map6d1, Itpka, Ccdc13
regulation of cell differentiation	BP	1827	39	0.0213465	2.94173e+09	7.25643e-12	Adam8, Bdnf, Btc, Cd44, Cebpd, Socs3, Dab2, S1pr3, Fgf18, Fn1, Fos, Gal, Gcnt2, Has2, Hspb1, Cxcl10, Ifi204, Cyr61, Il4ra, Inhba, Junb, Lpl, Myc, Serpine1, Klk6, Ptgs2, Msr1, Sphk1, Tnfrsf12a, Clcf1, Mamstr, Wwtr1, Trib1, Socs2, Fstl4, Mir132, Mir212			clathrin-coated vesicle membrane	CC	33	2	0.0606061	9.4084	0.0064417	Epn2, Nrgn
cardiovascular system development	BP	745	25	0.033557	4.2877e+09	7.82634e-12	Adam8, Anxa2, Socs3, Ecm1, Egr1, Fgf18, Fgfr4, Fn1, Has2, Hmox1, Hspb1, Ndst1, Cxcl10, Cyr61, Itga5, Itga7, Junb, Serpine1, Ptgs2, Ccl12, Ccl2, Sphk1, Tnfrsf12a, Rasip1, Amotl1, Rhoj			carboxylic acid binding	MF	204	4	0.0196078	2.95732	0.00663027	Hapln1, Pcx, Prodh, Grhpr
cell motility	BP	1510	35	0.0231788	1.97011e+09	1.17652e-11	Adam8, Cd44, Ch25h, Dab2, Ecm1, Egr1, Fgf18, Fgfr4, Fn1, Gcnt2, Has2, Hmox1, Hspb1, Ier2, Cxcl10, Cyr61, Itga2b, Itga5, Itga7, Myc, Nedd9, Serpine1, Ptgs2, Ccl12, Ccl2, Sphk1, Spp1, Sdc1, Timp1, Tnfrsf12a, Amotl1, Rhoj, Itga1, Trib1, Peak1, Strip2			organelle inner membrane	CC	460	6	0.0130435	1.94091	0.0067203	Pcx, Prodh, Slc27a1, Nat8f1, Slc25a18, Aifm3
localization of cell	BP	1510	35	0.0231788	1.97011e+09	1.17652e-11	Adam8, Cd44, Ch25h, Dab2, Ecm1, Egr1, Fgf18, Fgfr4, Fn1, Gcnt2, Has2, Hmox1, Hspb1, Ier2, Cxcl10, Cyr61, Itga2b, Itga5, Itga7, Myc, Nedd9, Serpine1, Ptgs2, Ccl12, Ccl2, Sphk1, Spp1, Sdc1, Timp1, Tnfrsf12a, Amotl1, Rhoj, Itga1, Trib1, Peak1, Strip2			neuron projection	CC	1468	12	0.00817439	1.19848	0.00682063	Calb1, Hpca, Htr1a, Ntsr2, Lin7b, Nrgn, Myh14, Grm3, Cygb, Itpka, Shisa8
positive regulation of locomotion	BP	572	22	0.0384615	3.26289e+09	1.17876e-11	Adam8, Dab2, Egr1, Fgf18, Fn1, Gcnt2, Has2, Hmox1, Hspb1, Cxcl10, Cyr61, Itga2b, Itga5, Myc, Serpine1, Ptgs2, Ccl12, Ccl2, Sphk1, Amotl1, Rhoj			regulation of microtubule depolymerization	BP	35	2	0.0571429	7.90906	0.00722499	Htr1a, Map6d1
signaling receptor binding	MF	1597	36	0.0225423	1.82665e+09	1.23408e-11	Adam8, Bdnf, Btc, Calca, Cd44, Dab2, Ecm1, S1pr3, Fgf18, Fn1, Gal, Hmga1, Cxcl10, Cyr61, Il11, Inhba, Itga5, Itga7, Lpl, Serpine1, Plaur, Ccl12, Ccl2, Spp1, Timp1, Clcf1, Tspan4, Rtp4, Col16a1, Itga1, Hmga1b, Ucn2, Mchr1, Socs2, Cd300lf, Vgf			regulation of protein complex disassembly	BP	110	3	0.0272727	3.57943	0.00761929	Htr1a, Shroom2, Map6d1
response to biotic stimulus	BP	898	27	0.0300668	2.35049e+09	1.27917e-11	Bcl3, Ier3, Cxcl10, Ifit1, Ifit3, Il4ra, Junb, Mx1, Serpine1, Ptgs2, Ptx3, Ccl12, Ccl2, Oasl2, Irf7, Iigp1, Rtp4, Bst2, Trib1, Sbno2, Ifit3b			calcium channel regulator activity	MF	36	2	0.0555556	7.2793	0.007632	Pacsin3, Grm3
signaling	BP	6155	77	0.0125102	7.33635e+08	1.70523e-11	Adam8, Bcl3, Bdnf, Btc, Anxa2, Calca, Cd44, Socs3, Dab2, Ecm1, S1pr3, Egr1, Fgf18, Fgfr4, Fn1, Fos, Gal, Gcnt2, Hmox1, Hspb1, Ndst1, Ier3, Irgm1, Cxcl10, Ifi204, Cyr61, Il11, Inhba, Itga2b, Itga5, Itga7, Lpl, Myc, Gadd45b, Nedd9, Serpine1, Plaur, Klk6, Ptgs2, Ccl12, Ccl2, Sphk1, Spp1, Sdc1, Timp1, Tnc, Gadd45g, Tnfrsf12a, Map3k6, Irf7, Clcf1, Iigp1, Tspan4, Rasl11a, Rasip1, Plce1, Rasgef1c, Sv2c,…			cellular modified amino acid biosynthetic process	BP	36	2	0.0555556	7.2793	0.007632	Slc27a1, Carns1
locomotion	BP	1710	37	0.0216374	1.10267e+09	1.96228e-11	Adam8, Bdnf, Cd44, Ch25h, Dab2, Ecm1, Egr1, Egr2, Fgf18, Fgfr4, Fn1, Gcnt2, Has2, Hmox1, Hspb1, Ier2, Cxcl10, Cyr61, Itga2b, Itga5, Itga7, Myc, Nedd9, Serpine1, Ptgs2, Ccl12, Ccl2, Sphk1, Spp1, Sdc1, Timp1, Tnfrsf12a, Amotl1, Rhoj, Itga1, Trib1, Peak1, Strip2			response to xenobiotic stimulus	BP	213	4	0.0187793	2.4394	0.00769833	Gstm1, Ppp1r1b, Sult1a1, Phgdh
extracellular space	CC	1467	34	0.0231766	9.33045e+08	2.48397e-11	Bdnf, Btc, Anxa2, Calca, Ecm1, Fn1, Gal, Cxcl10, Cyr61, Il11, Il4ra, Inhba, Itga2b, Lpl, Serpine1, Ptx3, Msr1, Ccl12, Ccl2, Serpina3n, Serpina3m, Spp1, Thbd, Timp1, Tnc, Clcf1, Ahnak, Ucn2, Cbln4, Gldn, Vgf, Serpina3i			membrane	CC	8941	44	0.00492115	0.615134	0.00800012	Dll3, Epn2, Faah, Gnai1, Gpr12, Hhip, Hpca, Htr1a, Ntsr2, Pcx, Prodh, Selplg, Traf4, Lin7b, Gpr34, Slc27a1, Folh1, Slc2a5, Chst5, Nkain4, Nrgn, Nat8f1, Plin3, Trim59, Enho, P2ry12, Gdpd2, Slc25a18, Paqr7, Aifm3, Abca6, Pacsin3, Adi1, Fam234a, Grm3, Shroom2, Appl2, Abca9, Tmem191c, Pigz, Tmem255b, Panx2, Shisa8
regulation of phosphate metabolic process	BP	1649	36	0.0218314	7.12682e+08	3.06327e-11	Adam8, Bdnf, Anxa2, Cd44, Socs3, Dab2, Egr1, Fgf18, Fgfr4, Fn1, Gcnt2, Gpd1, Hspb1, Ndst1, Ier3, Cxcl10, Cyr61, Il11, Inhba, Itga5, Myc, Gadd45b, Plaur, Ptgs2, Ccl12, Ccl2, Sphk1, Gadd45g, Map3k6, Clcf1, Plce1, Wwtr1, Spred3, Itga1, Lrtm2, Trib1, Socs2, Nlrc5			organic acid binding	MF	216	4	0.0185185	2.29244	0.00807807	Hapln1, Pcx, Prodh, Grhpr
regulation of phosphorus metabolic process	BP	1650	36	0.0218182	7.00166e+08	3.11615e-11	Adam8, Bdnf, Anxa2, Cd44, Socs3, Dab2, Egr1, Fgf18, Fgfr4, Fn1, Gcnt2, Gpd1, Hspb1, Ndst1, Ier3, Cxcl10, Cyr61, Il11, Inhba, Itga5, Myc, Gadd45b, Plaur, Ptgs2, Ccl12, Ccl2, Sphk1, Gadd45g, Map3k6, Clcf1, Plce1, Wwtr1, Spred3, Itga1, Lrtm2, Trib1, Socs2, Nlrc5			mitochondrial envelope	CC	631	7	0.0110935	1.35049	0.00821443	Pcx, Prodh, Slc27a1, Nrgn, Nat8f1, Slc25a18, Aifm3
blood vessel morphogenesis	BP	607	22	0.0362438	9.76245e+08	3.71257e-11	Adam8, Anxa2, Ecm1, Fgf18, Fgfr4, Fn1, Has2, Hmox1, Hspb1, Cxcl10, Cyr61, Itga5, Itga7, Junb, Serpine1, Ptgs2, Ccl12, Ccl2, Sphk1, Tnfrsf12a, Rasip1, Amotl1, Rhoj			protein depolymerization	BP	114	3	0.0263158	3.13225	0.00840155	Htr1a, Shroom2, Map6d1
positive regulation of phosphorylation	BP	1024	28	0.0273438	5.88744e+08	4.64442e-11	Adam8, Bdnf, Anxa2, Cd44, Dab2, Egr1, Fgf18, Fgfr4, Gcnt2, Gpd1, Ndst1, Cyr61, Il11, Inhba, Itga5, Myc, Gadd45b, Plaur, Ptgs2, Ccl12, Ccl2, Sphk1, Gadd45g, Map3k6, Clcf1, Plce1, Itga1			neuron part	CC	1907	14	0.00734137	0.836072	0.00878079	Calb1, Hpca, Htr1a, Ntsr2, Ppp1r1b, Lin7b, Nkain4, Nrgn, Myh14, Grm3, Shroom2, Cygb, Itpka, Shisa8
tube morphogenesis	BP	881	26	0.0295119	6.07335e+08	4.85925e-11	Adam8, Anxa2, Cd44, Ecm1, Fgf18, Fgfr4, Fn1, Has2, Hmox1, Hspb1, Cxcl10, Cyr61, Itga5, Itga7, Junb, Myc, Serpine1, Ptgs2, Ccl12, Ccl2, Sphk1, Timeless, Tnc, Tnfrsf12a, Rasip1, Amotl1, Rhoj			microtubule polymerization or depolymerization	BP	116	3	0.0258621	2.93562	0.00880974	Htr1a, Tppp3, Map6d1
extracellular region	CC	2231	42	0.0188256	3.69653e+08	5.09278e-11	Bdnf, Btc, Anxa2, Calca, Col7a1, Ecm1, Fgf18, Fgl2, Fn1, Gal, Cxcl10, Cyr61, Il11, Il4ra, Inhba, Itga2b, Lpl, Serpine1, Plaur, Klk6, Ptx3, Msr1, Ccl12, Ccl2, Serpina3n, Serpina3m, Spp1, Sdc1, Thbd, Timp1, Tnc, Nptx2, Clcf1, Iigp1, Ahnak, Col16a1, Ucn2, Cbln4, Gldn, Fstl4, Vgf, Serpina3i			plasma membrane raft	CC	116	3	0.0258621	2.93562	0.00880974	Selplg, Slc27a1, P2ry12
regulation of cell proliferation	BP	1611	35	0.0217256	3.08491e+08	7.04255e-11	Bdnf, Btc, Anxa2, Cd44, Dab2, Ecm1, Egr1, Fgf18, Fgfr4, Fn1, Fosl2, Gal, Gcnt2, Has2, Hmox1, Cxcl10, Cyr61, Il11, Il4ra, Inhba, Junb, Myc, Odc1, Serpine1, Ptgs2, Ccl12, Ccl2, Slfn2, Sphk1, Timp1, Tnc, Clcf1, Rasip1, Wwtr1, Itga1, Trib1			bicellular tight junction	CC	117	3	0.025641	2.84327	0.00901814	Traf4, Lin7b, Shroom2
positive regulation of signaling	BP	1702	36	0.0211516	2.83985e+08	7.44814e-11	Adam8, Bdnf, Anxa2, Cd44, Dab2, Fgf18, Fgfr4, Gal, Gcnt2, Ndst1, Irgm1, Cxcl10, Cyr61, Il11, Inhba, Myc, Gadd45b, Plaur, Klk6, Ptgs2, Ccl12, Ccl2, Sphk1, Spp1, Gadd45g, Tnfrsf12a, Map3k6, Irf7, Clcf1, Plce1, Akap12, Itga1, Cacng5, Cd300lf, Mir132, Nlrc5			positive regulation of Notch signaling pathway	BP	40	2	0.05	5.34153	0.00936062	Epn2, Enho
cell communication	BP	6217	76	0.0122245	1.38612e+08	8.81923e-11	Adam8, Bcl3, Bdnf, Btc, Calca, Cd44, Socs3, Dab2, Ecm1, S1pr3, Egr1, Fgf18, Fgfr4, Fn1, Fos, Gal, Gcnt2, Hmox1, Hspb1, Ndst1, Ier3, Irgm1, Cxcl10, Ifi204, Cyr61, Il11, Inhba, Itga2b, Itga5, Itga7, Lpl, Myc, Gadd45b, Nedd9, Serpine1, Plaur, Klk6, Ptgs2, Ccl12, Ccl2, Sphk1, Spp1, Sdc1, Timp1, Tnc, Gadd45g, Tnfrsf12a, Map3k6, Irf7, Clcf1, Iigp1, Tspan4, Rasl11a, Rasip1, Plce1, Rasgef1c, Sv2c, Amotl1…			aspartate family amino acid metabolic process	BP	41	2	0.0487805	4.96871	0.00981754	Adi1, Phgdh
cellular response to cytokine stimulus	BP	700	23	0.0328571	3.66572e+08	8.96334e-11	Socs3, Ecm1, Egr1, Fn1, Gpd1, Irgm1, Cxcl10, Ifi204, Ifit1, Ifit3, Myc, Serpine1, Ccl12, Ccl2, Sphk1, Spp1, Irf7, Iigp1, Rnf125, Lrtm2, Sbno2, Socs2, Cd300lf, Nlrc5			supramolecular fiber organization	BP	658	7	0.0106383	1.04296	0.0102001	Htr1a, Tppp3, Gdpd2, Pls1, Shroom2, Map6d1, Ccdc13
regulation of protein phosphorylation	BP	1380	32	0.0231884	2.16478e+08	1.07116e-10	Adam8, Bdnf, Anxa2, Cd44, Socs3, Dab2, Egr1, Fgf18, Fgfr4, Fn1, Gcnt2, Hspb1, Ndst1, Cyr61, Il11, Inhba, Itga5, Gadd45b, Plaur, Ptgs2, Ccl12, Ccl2, Sphk1, Gadd45g, Map3k6, Clcf1, Plce1, Wwtr1, Spred3, Itga1, Lrtm2, Trib1, Socs2			amino sugar metabolic process	BP	42	2	0.047619	4.63031	0.0102842	Chst5, Fn3k
anatomical structure morphogenesis	BP	2598	45	0.017321	1.32027e+08	1.31193e-10	Adam8, Bcl3, Bdnf, Anxa2, Cd44, Socs3, Dab2, Ecm1, Egr2, Fgf18, Fgfr4, Fn1, Gal, Has2, Hmox1, Hspb1, Ndst1, Cxcl10, Cyr61, Il4ra, Inhba, Itga5, Itga7, Junb, Myc, Serpine1, Ptgs2, Ccl12, Ccl2, Sphk1, Timeless, Tnc, Tnfrsf12a, Rasip1, Amotl1, Rhoj, Wwtr1, Cdh22, Itga1, Sbno2, Kdm6b, Peak1, Fstl4, Strip2, Ahnak2			tight junction	CC	124	3	0.0241935	2.29153	0.0105578	Traf4, Lin7b, Shroom2
regulation of response to stimulus	BP	3562	54	0.01516	1.11358e+08	1.36138e-10	Adam8, Bcl3, Bdnf, Anxa2, Cd44, Socs3, Dab2, Ecm1, Egr1, Fgf18, Fgfr4, Fn1, Gal, Gcnt2, Hmox1, Hspb1, Ndst1, Ier3, Irgm1, Cxcl10, Cyr61, Il11, Il4ra, Inhba, Myc, Gadd45b, Serpine1, Plaur, Klk6, Ptgs2, Ccl12, Ccl2, Sphk1, Thbd, Timeless, Timp1, Gadd45g, Tnfrsf12a, Map3k6, Irf7, Clcf1, Plce1, Akap12, Wwtr1, Spred3, Itga1, Cacng5, Lrtm2, Trib1, Sbno2, Socs2, Cd300lf, Fstl4, Nlrc5			regulation of long-term synaptic potentiation	BP	44	2	0.0454545	4.04166	0.0112465	Calb1, Nrgn
regulation of cell migration	BP	853	25	0.0293083	2.10803e+08	1.39032e-10	Adam8, Dab2, Ecm1, Egr1, Fgf18, Fn1, Gcnt2, Has2, Hmox1, Hspb1, Cxcl10, Cyr61, Itga2b, Itga5, Myc, Serpine1, Ptgs2, Ccl12, Ccl2, Sphk1, Timp1, Amotl1, Rhoj, Trib1			regulation of synaptic plasticity	BP	242	4	0.0165289	1.38984	0.0118927	Calb1, Nrgn, Itpka, Shisa8
tube development	BP	1079	28	0.02595	1.67912e+08	1.54545e-10	Adam8, Bdnf, Anxa2, Cd44, Ecm1, Fgf18, Fgfr4, Fn1, Has2, Hmox1, Hspb1, Cxcl10, Cyr61, Itga5, Itga7, Junb, Myc, Serpine1, Ptgs2, Ccl12, Ccl2, Sphk1, Timeless, Tnc, Tnfrsf12a, Rasip1, Amotl1, Rhoj, Wwtr1			dendrite membrane	CC	46	2	0.0434783	3.55014	0.0122469	Hpca, Shisa8
immune system process	BP	2216	41	0.0185018	1.16271e+08	1.59126e-10	Adam8, Bcl3, Anxa2, Cd44, Cebpd, Ch25h, Dab2, Ecm1, Egr1, Fos, Gal, Lilrb4a, Hmox1, Irgm1, Cxcl10, Ifit1, Ifit3, Il4ra, Inhba, Itga2b, Junb, Mx1, Myc, Serpine1, Ptx3, Ccl12, Ccl2, Spp1, Gadd45g, Oasl2, Irf7, Clcf1, Iigp1, Rnf125, Rtp4, Bst2, Itga1, Trib1, Sbno2, Cd300lf, Nlrc5, Ifit3b			cellular protein complex disassembly	BP	132	3	0.0227273	1.81918	0.0124932	Htr1a, Shroom2, Map6d1
regulation of molecular function	BP	2415	43	0.0178054	1.07727e+08	1.65283e-10	Adam8, Bdnf, Anxa2, Calca, Cd44, Socs3, Col7a1, Dab2, Ecm1, Egr1, Fgf18, Fgfr4, Gal, Hmox1, Hspb1, Cyr61, Myc, Gadd45b, Serpine1, Plaur, Ptgs2, Ptx3, Ccl12, Ccl2, Sphk1, Serpina3n, Serpina3m, Timp1, Gadd45g, Oasl2, Map3k6, Ahnak, Rasip1, Plce1, Wwtr1, Spred3, Itga1, Cacng5, Lrtm2, Trib1, Socs2, Nlrc5, Serpina3i			vitamin binding	MF	133	3	0.0225564	1.76935	0.0127484	Calb1, Pcx, Rlbp1
positive regulation of phosphate metabolic process	BP	1093	28	0.0256176	1.23575e+08	2.07304e-10	Adam8, Bdnf, Anxa2, Cd44, Dab2, Egr1, Fgf18, Fgfr4, Gcnt2, Gpd1, Ndst1, Cxcl10, Cyr61, Il11, Inhba, Itga5, Myc, Gadd45b, Plaur, Ptgs2, Ccl12, Ccl2, Sphk1, Gadd45g, Map3k6, Clcf1, Plce1, Itga1			apical junction complex	CC	137	3	0.0218978	1.58688	0.0137992	Traf4, Lin7b, Shroom2
positive regulation of phosphorus metabolic process	BP	1093	28	0.0256176	1.23575e+08	2.07304e-10	Adam8, Bdnf, Anxa2, Cd44, Dab2, Egr1, Fgf18, Fgfr4, Gcnt2, Gpd1, Ndst1, Cxcl10, Cyr61, Il11, Inhba, Itga5, Myc, Gadd45b, Plaur, Ptgs2, Ccl12, Ccl2, Sphk1, Gadd45g, Map3k6, Clcf1, Plce1, Itga1			monocarboxylic acid metabolic process	BP	539	6	0.0111317	0.798308	0.0139441	Faah, Pcx, Slc27a1, Grhpr, Cygb, Phgdh
positive regulation of cell communication	BP	1696	35	0.0206368	7.26493e+07	2.8406e-10	Adam8, Bdnf, Cd44, Dab2, Fgf18, Fgfr4, Gal, Gcnt2, Ndst1, Irgm1, Cxcl10, Cyr61, Il11, Inhba, Myc, Gadd45b, Plaur, Klk6, Ptgs2, Ccl12, Ccl2, Sphk1, Spp1, Gadd45g, Tnfrsf12a, Map3k6, Irf7, Clcf1, Plce1, Akap12, Itga1, Cacng5, Cd300lf, Mir132, Nlrc5			cellular response to xenobiotic stimulus	BP	138	3	0.0217391	1.54513	0.0140694	Gstm1, Sult1a1, Phgdh
signal transduction	BP	5707	71	0.0124409	4.1138e+07	3.02418e-10	Adam8, Bcl3, Bdnf, Btc, Calca, Cd44, Socs3, Dab2, Ecm1, S1pr3, Egr1, Fgf18, Fgfr4, Fn1, Fos, Gal, Gcnt2, Hmox1, Hspb1, Ndst1, Ier3, Irgm1, Cxcl10, Ifi204, Cyr61, Il11, Inhba, Itga2b, Itga5, Itga7, Lpl, Myc, Gadd45b, Nedd9, Serpine1, Plaur, Klk6, Ptgs2, Ccl12, Ccl2, Sphk1, Sdc1, Timp1, Gadd45g, Tnfrsf12a, Map3k6, Irf7, Clcf1, Iigp1, Tspan4, Rasl11a, Rasip1, Plce1, Rasgef1c, Amotl1, Rhoj, Akap12, W…			microtubule depolymerization	BP	51	2	0.0392157	2.63001	0.0149108	Htr1a, Map6d1
extracellular region part	CC	1705	35	0.0205279	6.26887e+07	3.27457e-10	Bdnf, Btc, Anxa2, Calca, Col7a1, Ecm1, Fn1, Gal, Cxcl10, Cyr61, Il11, Il4ra, Inhba, Itga2b, Lpl, Serpine1, Ptx3, Msr1, Ccl12, Ccl2, Serpina3n, Serpina3m, Spp1, Thbd, Timp1, Tnc, Clcf1, Iigp1, Ahnak, Col16a1, Ucn2, Cbln4, Gldn, Vgf, Serpina3i			cell-cell signaling	BP	1438	11	0.00764951	0.505025	0.0151468	Calb1, Gnai1, Htr1a, Tle2, Lin7b, Nrgn, Grm3, Itpka, Panx2, Shisa8
movement of cell or subcellular component	BP	1896	37	0.0195148	5.25406e+07	3.71422e-10	Adam8, Bdnf, Cd44, Ch25h, Dab2, Ecm1, Egr1, Egr2, Fgf18, Fgfr4, Fn1, Gcnt2, Has2, Hmox1, Hspb1, Ier2, Cxcl10, Cyr61, Itga2b, Itga5, Itga7, Myc, Nedd9, Serpine1, Ptgs2, Ccl12, Ccl2, Sphk1, Spp1, Sdc1, Timp1, Tnfrsf12a, Amotl1, Rhoj, Itga1, Trib1, Peak1, Strip2			synapse part	CC	1064	9	0.00845865	0.551932	0.0153255	Calb1, Hpca, Lin7b, Nrgn, Grm3, Itpka, Shisa8
regulation of multicellular organismal development	BP	2086	39	0.0186961	4.93645e+07	3.78735e-10	Adam8, Bdnf, Cd44, Dab2, Ecm1, S1pr3, Egr1, Fgf18, Fgfr4, Fn1, Fos, Gal, Gcnt2, Hmox1, Hspb1, Cxcl10, Cyr61, Il4ra, Inhba, Itga5, Myc, Serpine1, Klk6, Ptgs2, Ccl2, Sphk1, Timp1, Tpbg, Tnfrsf12a, Clcf1, Rhoj, Wwtr1, Lrtm2, Trib1, Socs2, Fstl4, Mir132, Mir212			lipid transporter activity	MF	145	3	0.0206897	1.28946	0.0160452	Slc27a1
regulation of cell motility	BP	898	25	0.0278396	6.87076e+07	4.0519e-10	Adam8, Dab2, Ecm1, Egr1, Fgf18, Fn1, Gcnt2, Has2, Hmox1, Hspb1, Cxcl10, Cyr61, Itga2b, Itga5, Myc, Serpine1, Ptgs2, Ccl12, Ccl2, Sphk1, Timp1, Amotl1, Rhoj, Trib1			sulfotransferase activity	MF	54	2	0.037037	2.22873	0.016618	Sult1a1, Chst5
anatomical structure formation involved in morphogenesis	BP	1126	28	0.0248668	6.11513e+07	4.06644e-10	Adam8, Bcl3, Anxa2, Cd44, Ecm1, Egr2, Fgf18, Fgfr4, Fn1, Hmox1, Hspb1, Cxcl10, Cyr61, Il4ra, Inhba, Itga5, Junb, Serpine1, Ptgs2, Ccl12, Ccl2, Sphk1, Tnfrsf12a, Rasip1, Amotl1, Rhoj, Sbno2, Kdm6b, Ahnak2			ligase activity	MF	148	3	0.0202703	1.19679	0.0169373	Pcx, Slc27a1, Carns1
angiogenesis	BP	501	19	0.0379242	8.95941e+07	4.23288e-10	Adam8, Anxa2, Ecm1, Fgf18, Fgfr4, Fn1, Hmox1, Hspb1, Cxcl10, Cyr61, Itga5, Serpine1, Ptgs2, Ccl12, Ccl2, Sphk1, Tnfrsf12a, Rasip1, Amotl1, Rhoj			positive regulation of lipid metabolic process	BP	150	3	0.02	1.13978	0.0175472	Pcx
multi-organism process	BP	1999	38	0.0190095	4.4753e+07	4.24765e-10	Bcl3, Anxa2, Calca, Fn1, Hmga1, Ier3, Irgm1, Cxcl10, Ifit1, Ifit3, Il4ra, Inhba, Junb, Mx1, Myc, Serpine1, Ptgs2, Ptx3, Ccl12, Ccl2, Thbd, Timp1, Oasl2, Irf7, Iigp1, Rtp4, Bst2, Rai14, Trib1, Sbno2, Npas4, Vgf, Ifit3b			catechol-containing compound metabolic process	BP	56	2	0.0357143	2.0064	0.0178002	Htr1a, Sult1a1
positive regulation of protein phosphorylation	BP	976	26	0.0266393	6.02521e+07	4.42132e-10	Adam8, Bdnf, Anxa2, Cd44, Dab2, Egr1, Fgf18, Fgfr4, Gcnt2, Ndst1, Cyr61, Il11, Inhba, Itga5, Gadd45b, Plaur, Ptgs2, Ccl12, Ccl2, Sphk1, Gadd45g, Map3k6, Clcf1, Plce1, Itga1			catecholamine metabolic process	BP	56	2	0.0357143	2.0064	0.0178002	Htr1a, Sult1a1
regulation of protein metabolic process	BP	2602	44	0.0169101	3.43774e+07	4.91895e-10	Adam8, Bcl3, Bdnf, Anxa2, Cd44, Socs3, Col7a1, Dab2, Ecm1, Egr1, Fgf18, Fgfr4, Fn1, Gcnt2, Hspb1, Ndst1, Ier3, Cyr61, Il11, Inhba, Itga5, Myc, Gadd45b, Odc1, Serpine1, Plaur, Ptgs2, Ptx3, Ccl12, Ccl2, Sphk1, Serpina3n, Serpina3m, Timp1, Gadd45g, Map3k6, Clcf1, Rnf125, Plce1, Rnf138rt1, Wwtr1, Spred3, Itga1, Lrtm2, Trib1, Socs2, Serpina3i			cellular component maintenance	BP	57	2	0.0350877	1.90649	0.0184044	Shroom2, Itpka
cell proliferation	BP	1947	37	0.0190036	2.44493e+07	7.77265e-10	Bdnf, Btc, Anxa2, Cd44, Dab2, Ecm1, Egr1, Fgf18, Fgfr4, Fn1, Fosl2, Gal, Gcnt2, Has2, Hmox1, Cxcl10, Cyr61, Il11, Il4ra, Inhba, Junb, Myc, Odc1, Serpine1, Ptgs2, Ccl12, Ccl2, Slfn2, Sphk1, Timp1, Tnc, Clcf1, Rasip1, Wwtr1, Itga1, Ucn2, Trib1			phospholipid biosynthetic process	BP	156	3	0.0192308	0.988728	0.01945	Pcx, Slc27a1, Pigz
regulation of catalytic activity	BP	1767	35	0.0198076	2.33353e+07	8.48826e-10	Adam8, Calca, Cd44, Socs3, Col7a1, Dab2, Ecm1, Egr1, Fgf18, Fgfr4, Hspb1, Cyr61, Myc, Gadd45b, Serpine1, Plaur, Ptgs2, Ptx3, Ccl12, Ccl2, Serpina3n, Serpina3m, Timp1, Gadd45g, Oasl2, Map3k6, Rasip1, Plce1, Wwtr1, Spred3, Itga1, Lrtm2, Trib1, Socs2, Nlrc5, Serpina3i			alpha-amino acid biosynthetic process	BP	59	2	0.0338983	1.72613	0.0196384	Adi1, Phgdh
localization	BP	5589	69	0.0123457	1.27276e+07	9.69994e-10	Adam8, Atp10a, Bcl3, Bdnf, Anxa2, Cd44, Ch25h, Dab2, Ecm1, Egr1, Egr2, Fgf18, Fgfr4, Fn1, Gal, Gcnt2, Has2, Hmox1, Hspb1, Ier2, Ier3, Cxcl10, Cyr61, Il11, Il4ra, Inhba, Itga2b, Itga5, Itga7, Lpl, Myc, Nedd9, Serpine1, Ptgs2, Ptx3, Msr1, Ccl12, Ccl2, Sphk1, Spp1, Sdc1, Timp1, Tnfrsf12a, Slc5a3, Clcf1, Ahnak, Rtp4, Bst2, Sv2c, Amotl1, Slc10a6, Rhoj, Akap12, Itga1, Cacng5, Ucn2, Mchr1, Trib1, Slc39a…			phosphatidylinositol biosynthetic process	BP	59	2	0.0338983	1.72613	0.0196384	Slc27a1, Pigz
regulation of biological quality	BP	3794	54	0.014233	9.82643e+06	1.44844e-09	Adam8, Atp10a, Bdnf, Btc, Anxa2, Calca, Cd44, Dab2, Egr1, Fgfr4, Fn1, Gal, Gcnt2, Hmox1, Ier3, Cxcl10, Il11, Inhba, Itga2b, Itga7, Lpl, Myc, Serpine1, Ptgs2, Ptx3, Msr1, Ccl12, Ccl2, Sphk1, Spp1, Thbd, Tpbg, Tnfrsf12a, Clcf1, Rhoj, Itga1, Cacng5, Ucn2, Mchr1, Lrtm2, Slc39a14, Socs2, Npas4, Parp3, Fstl4, Strip2, Vgf, Mir132, Piezo2			transferase activity, transferring alkyl or aryl (other t...	MF	59	2	0.0338983	1.72613	0.0196384	Gstm1, Gstm6
positive regulation of cell proliferation	BP	961	25	0.0260146	1.59937e+07	1.62655e-09	Btc, Anxa2, Ecm1, Egr1, Fgf18, Fgfr4, Fn1, Fosl2, Gcnt2, Has2, Hmox1, Cxcl10, Cyr61, Il11, Myc, Odc1, Serpine1, Ptgs2, Ccl2, Sphk1, Timp1, Tnc, Clcf1, Rasip1, Wwtr1			membrane part	CC	7036	35	0.00497442	0.248855	0.0199892	Dll3, Epn2, Faah, Gnai1, Gpr12, Hhip, Hpca, Htr1a, Ntsr2, Selplg, Lin7b, Gpr34, Slc27a1, Folh1, Slc2a5, Chst5, Nkain4, Nat8f1, Trim59, P2ry12, Gdpd2, Slc25a18, Paqr7, Abca6, Fam234a, Grm3, Shroom2, Abca9, Tmem191c, Pigz, Tmem255b, Panx2, Shisa8
regulation of localization	BP	2712	44	0.0162242	8.93581e+06	1.81564e-09	Adam8, Anxa2, Dab2, Ecm1, Egr1, Fgf18, Fgfr4, Fn1, Gal, Gcnt2, Has2, Hmox1, Hspb1, Ier3, Cxcl10, Cyr61, Il11, Il4ra, Inhba, Itga2b, Itga5, Lpl, Myc, Serpine1, Ptgs2, Ptx3, Msr1, Ccl12, Ccl2, Sphk1, Spp1, Sdc1, Timp1, Clcf1, Ahnak, Bst2, Amotl1, Rhoj, Cacng5, Ucn2, Mchr1, Trib1, Cd300lf			regulation of lipid biosynthetic process	BP	161	3	0.0186335	0.882285	0.0211196	Pcx, Slc27a1
regulation of anatomical structure morphogenesis	BP	1044	26	0.0249042	1.36033e+07	1.83075e-09	Bdnf, Cd44, Dab2, Ecm1, Fgf18, Fgfr4, Fn1, Gal, Has2, Hmox1, Hspb1, Cxcl10, Il4ra, Itga5, Itga7, Myc, Serpine1, Ptgs2, Ccl12, Ccl2, Sphk1, Tnfrsf12a, Rhoj, Fstl4, Strip2			cellular amino acid biosynthetic process	BP	62	2	0.0322581	1.49671	0.0215526	Adi1, Phgdh
phosphorylation	BP	2114	38	0.0179754	8.75248e+06	2.05375e-09	Adam8, Bdnf, Anxa2, Cd44, Socs3, Dab2, Egr1, Fgf18, Fgfr4, Fn1, Gcnt2, Gpd1, Hspb1, Ndst1, Ier3, Cyr61, Il11, Inhba, Itga5, Myc, Gadd45b, Plaur, Ptgs2, Ccl12, Ccl2, Sphk1, Gadd45g, Map3k6, Clcf1, Plce1, Wwtr1, Spred3, Itga1, Lrtm2, Trib1, Socs2, Peak1, Nlrc5			NAD binding	MF	62	2	0.0322581	1.49671	0.0215526	Grhpr, Phgdh
cell-substrate adhesion	BP	322	15	0.0465839	2.22801e+07	2.09083e-09	Adam8, Dab2, Fn1, Gcnt2, Has2, Cyr61, Itga2b, Itga5, Serpine1, Spp1, Tnfrsf12a, Col16a1, Itga1, Peak1			glutamine family amino acid metabolic process	BP	65	2	0.0307692	1.30704	0.0235412	Prodh, Phgdh
regulation of locomotion	BP	975	25	0.025641	1.17573e+07	2.18086e-09	Adam8, Dab2, Ecm1, Egr1, Fgf18, Fn1, Gcnt2, Has2, Hmox1, Hspb1, Cxcl10, Cyr61, Itga2b, Itga5, Myc, Serpine1, Ptgs2, Ccl12, Ccl2, Sphk1, Timp1, Amotl1, Rhoj, Trib1			positive regulation of protein localization to cell perip...	BP	65	2	0.0307692	1.30704	0.0235412	Gnai1, Pls1
regulation of cellular protein metabolic process	BP	2418	41	0.0169562	7.74118e+06	2.19038e-09	Adam8, Bcl3, Bdnf, Anxa2, Cd44, Socs3, Col7a1, Dab2, Ecm1, Egr1, Fgf18, Fgfr4, Fn1, Gcnt2, Hspb1, Ndst1, Cyr61, Il11, Inhba, Itga5, Myc, Gadd45b, Serpine1, Plaur, Ptgs2, Ccl12, Ccl2, Sphk1, Serpina3n, Serpina3m, Timp1, Gadd45g, Map3k6, Clcf1, Rnf125, Plce1, Rnf138rt1, Wwtr1, Spred3, Itga1, Lrtm2, Trib1, Socs2, Serpina3i			cell part	CC	15381	65	0.00422599	0.176061	0.024003	Calb1, Epn2, Faah, Gnai1, Gpr12, Gstm1, Gstm6, Hhip, Hpca, Htr1a, Ntsr2, Pcx, Ppp1r1b, Prodh, Rlbp1, Selplg, Sult1a1, Tle2, Traf4, Lin7b, Gpr34, Slc27a1, Folh1, Slc2a5, Chst5, Nkain4, Fn3k, Nrgn, Nat8f1, Plin3, Trim59, Tppp3, Enho, P2ry12, Gdpd2, Slc25a18, Paqr7, Myh14, Aifm3, Zfp763, Abca6, Grhpr, Pacsin3, Pls1, Adi1, Fam234a, Macrod1, Grm3, Chn1, Shroom2, Cygb, Grhl1, Map6d1, Plk5, Appl2, Abca9…
regulation of cellular component movement	BP	981	25	0.0254842	1.03221e+07	2.46889e-09	Adam8, Dab2, Ecm1, Egr1, Fgf18, Fn1, Gcnt2, Has2, Hmox1, Hspb1, Cxcl10, Cyr61, Itga2b, Itga5, Myc, Serpine1, Ptgs2, Ccl12, Ccl2, Sphk1, Timp1, Amotl1, Rhoj, Trib1			cell	CC	15383	65	0.00422544	0.175365	0.0240952	Calb1, Epn2, Faah, Gnai1, Gpr12, Gstm1, Gstm6, Hhip, Hpca, Htr1a, Ntsr2, Pcx, Ppp1r1b, Prodh, Rlbp1, Selplg, Sult1a1, Tle2, Traf4, Lin7b, Gpr34, Slc27a1, Folh1, Slc2a5, Chst5, Nkain4, Fn3k, Nrgn, Nat8f1, Plin3, Trim59, Tppp3, Enho, P2ry12, Gdpd2, Slc25a18, Paqr7, Myh14, Aifm3, Zfp763, Abca6, Grhpr, Pacsin3, Pls1, Adi1, Fam234a, Macrod1, Grm3, Chn1, Shroom2, Cygb, Grhl1, Map6d1, Plk5, Appl2, Abca9…
tissue development	BP	1842	35	0.0190011	7.50537e+06	2.53167e-09	Adam8, Bdnf, Cd44, Socs3, Dab2, Ecm1, S1pr3, Egr1, Egr2, Fgf18, Fgfr4, Fn1, Fos, Fosl2, Gal, Gcnt2, Has2, Cxcl10, Cyr61, Inhba, Itga5, Junb, Myc, Serpine1, Plaur, Ptgs2, Spp1, Timeless, Tnc, Rasip1, Wwtr1, Sbno2, Kdm6b			neuron projection membrane	CC	67	2	0.0298507	1.19848	0.0249072	Hpca, Shisa8
intracellular signal transduction	BP	2541	42	0.0165289	5.90019e+06	2.80142e-09	Adam8, Bcl3, Calca, Cd44, Socs3, Dab2, Fgf18, Fgfr4, Fn1, Gal, Gcnt2, Hmox1, Hspb1, Ndst1, Ier3, Cxcl10, Ifi204, Cyr61, Il11, Inhba, Myc, Gadd45b, Plaur, Ptgs2, Ccl12, Ccl2, Sphk1, Gadd45g, Map3k6, Clcf1, Plce1, Rasgef1c, Amotl1, Rhoj, Akap12, Wwtr1, Spred3, Itga1, Ucn2, Lrtm2, Trib1, Socs2, Nlrc5			cation binding	MF	3511	20	0.00569638	0.222381	0.0256154	Calb1, Dll3, Gnai1, Gpr12, Gstm1, Hhip, Hpca, Htr1a, Pcx, Traf4, Folh1, Trim59, Gdpd2, Aifm3, Pls1, Adi1, Carns1, Chn1, Cygb, Plk5
positive regulation of response to stimulus	BP	2064	37	0.0179264	4.67244e+06	3.83662e-09	Adam8, Bdnf, Cd44, Dab2, Fgf18, Fgfr4, Fn1, Gal, Gcnt2, Hspb1, Ndst1, Irgm1, Cxcl10, Cyr61, Il11, Il4ra, Inhba, Myc, Gadd45b, Serpine1, Plaur, Klk6, Ptgs2, Ccl12, Ccl2, Sphk1, Timeless, Gadd45g, Tnfrsf12a, Map3k6, Irf7, Clcf1, Plce1, Akap12, Itga1, Cd300lf, Nlrc5			regulation of phospholipid metabolic process	BP	69	2	0.0289855	1.1019	0.026305	Pcx, Slc27a1
protein phosphorylation	BP	1778	34	0.0191226	4.95955e+06	3.85572e-09	Adam8, Bdnf, Anxa2, Cd44, Socs3, Dab2, Egr1, Fgf18, Fgfr4, Fn1, Gcnt2, Hspb1, Ndst1, Cyr61, Il11, Inhba, Itga5, Myc, Gadd45b, Plaur, Ptgs2, Ccl12, Ccl2, Sphk1, Gadd45g, Map3k6, Clcf1, Plce1, Wwtr1, Spred3, Itga1, Lrtm2, Trib1, Socs2, Peak1			synapse	CC	1372	10	0.00728863	0.26677	0.0273218	Calb1, Hpca, Lin7b, Nrgn, Grm3, Itpka, Shisa8
regulation of cellular component organization	BP	2468	41	0.0166126	4.15885e+06	3.99453e-09	Bdnf, Btc, Anxa2, Cd44, Dab2, Fgfr4, Fn1, Gal, Has2, Hspb1, Ier3, Irgm1, Cxcl10, Cyr61, Il4ra, Inhba, Itga7, Myc, Serpine1, Plaur, Klk6, Ptx3, Ccl12, Ccl2, Sphk1, Sdc1, Tpbg, Tnfrsf12a, Bst2, Rhoj, Col16a1, Lrtm2, Socs2, Parp3, Cd300lf, Fstl4, Strip2, Mir132, Mir212			organophosphate biosynthetic process	BP	464	5	0.0107759	0.393992	0.0273504	Hpca, Pcx, Slc27a1, Itpka, Pigz
negative regulation of biological process	BP	5018	63	0.0125548	2.60985e+06	4.81055e-09	Adam8, Bcl3, Bdnf, Btc, Anxa2, Calca, Cd44, Cebpd, Socs3, Col7a1, Dab2, Ecm1, S1pr3, Egr1, Fgfr4, Fn1, Gal, Gcnt2, Hmox1, Hspb1, Ier3, Cxcl10, Cyr61, Il11, Il4ra, Inhba, Itga5, Junb, Myc, Gadd45b, Serpine1, Plaur, Ptgs2, Ptx3, Msr1, Ccl12, Ccl2, Slfn2, Sphk1, Serpina3n, Serpina3m, Spp1, Thbd, Timeless, Timp1, Tnc, Gadd45g, Oasl2, Clcf1, Bst2, Rasip1, Wwtr1, Spred3, Itga1, Ucn2, Lrtm2, Trib1, Sbno…			adenylate cyclase-inhibiting G protein-coupled receptor s...	BP	72	2	0.0277778	0.976035	0.0284598	Htr1a, P2ry12
circulatory system development	BP	1096	26	0.0237226	4.72487e+06	5.0208e-09	Adam8, Anxa2, Socs3, Ecm1, Egr1, Fgf18, Fgfr4, Fn1, Has2, Hmox1, Hspb1, Ndst1, Cxcl10, Cyr61, Itga5, Itga7, Junb, Serpine1, Ptgs2, Ccl12, Ccl2, Sphk1, Tnfrsf12a, Rasip1, Amotl1, Rhoj, Kdm6b			coated vesicle membrane	CC	72	2	0.0277778	0.976035	0.0284598	Epn2, Nrgn
MAPK cascade	BP	794	22	0.0277078	4.93907e+06	5.60992e-09	Adam8, Cd44, Dab2, Fgf18, Fgfr4, Fn1, Gcnt2, Ndst1, Cyr61, Il11, Inhba, Myc, Gadd45b, Ccl12, Ccl2, Gadd45g, Map3k6, Clcf1, Plce1, Spred3, Itga1, Trib1			mitochondrial part	CC	811	7	0.00863132	0.302692	0.0285152	Pcx, Prodh, Slc27a1, Nrgn, Nat8f1, Slc25a18, Aifm3
positive regulation of protein modification process	BP	1189	27	0.0227082	3.69033e+06	6.15341e-09	Adam8, Bdnf, Anxa2, Cd44, Dab2, Egr1, Fgf18, Fgfr4, Gcnt2, Ndst1, Cyr61, Il11, Inhba, Itga5, Gadd45b, Plaur, Ptgs2, Ccl12, Ccl2, Sphk1, Gadd45g, Map3k6, Clcf1, Plce1, Itga1, Trib1			integral component of membrane	CC	5723	29	0.00506727	0.169346	0.0299226	Dll3, Faah, Gpr12, Hhip, Htr1a, Ntsr2, Selplg, Gpr34, Slc27a1, Folh1, Slc2a5, Chst5, Nkain4, Nat8f1, Trim59, P2ry12, Gdpd2, Slc25a18, Paqr7, Abca6, Fam234a, Grm3, Abca9, Tmem191c, Pigz, Tmem255b, Panx2, Shisa8
animal organ development	BP	3276	48	0.014652	2.00642e+06	7.30255e-09	Adam8, Bcl3, Bdnf, Anxa2, Cd44, Cebpd, Socs3, Dab2, Ecm1, Egr1, Egr2, Fgf18, Fgfr4, Fn1, Fos, Fosl2, Gal, Gcnt2, Has2, Hmox1, Ndst1, Ifi204, Cyr61, Il4ra, Inhba, Junb, Myc, Odc1, Serpine1, Plaur, Ptgs2, Sphk1, Spp1, Timeless, Tnc, Gadd45g, Clcf1, Plce1, Rhoj, Wwtr1, Trib1, Sbno2, Socs2, Kdm6b, Cd300lf, Vgf			negative regulation of protein depolymerization	BP	74	2	0.027027	0.902872	0.0299345	Shroom2, Map6d1
positive regulation of signal transduction	BP	1462	30	0.0205198	2.59142e+06	7.91837e-09	Adam8, Bdnf, Cd44, Dab2, Fgf18, Fgfr4, Gcnt2, Ndst1, Irgm1, Cxcl10, Cyr61, Il11, Inhba, Myc, Gadd45b, Plaur, Klk6, Ccl12, Ccl2, Sphk1, Gadd45g, Tnfrsf12a, Map3k6, Irf7, Clcf1, Plce1, Akap12, Itga1, Cd300lf, Nlrc5			transferase activity, transferring sulfur-containing grou...	MF	74	2	0.027027	0.902872	0.0299345	Sult1a1, Chst5
regulation of MAPK cascade	BP	738	21	0.0284553	3.49191e+06	8.14891e-09	Adam8, Cd44, Dab2, Fgf18, Fgfr4, Fn1, Gcnt2, Ndst1, Cyr61, Il11, Inhba, Gadd45b, Ccl12, Ccl2, Gadd45g, Map3k6, Clcf1, Plce1, Spred3, Itga1, Trib1			sulfur compound biosynthetic process	BP	76	2	0.0263158	0.837041	0.0314391	Chst5, Adi1
signal transduction by protein phosphorylation	BP	812	22	0.0270936	3.22132e+06	8.41071e-09	Adam8, Cd44, Dab2, Fgf18, Fgfr4, Fn1, Gcnt2, Ndst1, Cyr61, Il11, Inhba, Myc, Gadd45b, Ccl12, Ccl2, Gadd45g, Map3k6, Clcf1, Plce1, Spred3, Itga1, Trib1			actin filament binding	MF	189	3	0.015873	0.497878	0.0318813	Myh14, Pls1, Shroom2
binding	MF	12638	113	0.00894129	963679	9.27828e-09	Adam8, Atp10a, Bcl3, Bdnf, Btc, Anxa2, Calca, Cd44, Cebpd, Ch25h, Socs3, Col7a1, Dab2, Ecm1, S1pr3, Egr1, Egr2, Fgf18, Fgfr4, Fn1, Fos, Fosb, Fosl2, Gal, Gpd1, Hmga1, Hmox1, Hspb1, Ndst1, Ier2, Ier3, Irgm1, Cxcl10, Ifi204, Ifit1, Ifit3, Cyr61, Il11, Il4ra, Inhba, Itga2b, Itga5, Itga7, Junb, Lpl, Mx1, Myc, Gadd45b, Nedd9, Odc1, Serpine1, Plaur, Ptgs2, Ptx3, Msr1, Ccl12, Ccl2, Sphk1, Spp1, Sdc1, Th…			ammonium ion binding	MF	77	2	0.025974	0.806587	0.0322024	Gpr12, Htr1a
regulation of apoptotic process	BP	1480	30	0.0202703	1.93778e+06	1.04606e-08	Adam8, Bcl3, Bdnf, Btc, Cd44, Socs3, Dab2, Egr1, Fgfr4, Fn1, Gal, Hmox1, Hspb1, Ier3, Cyr61, Inhba, Itga5, Myc, Gadd45b, Serpine1, Plaur, Ptgs2, Ccl12, Sphk1, Spp1, Timp1, Gadd45g, Tnfrsf12a, Clcf1, Itga1			cell cortex part	CC	191	3	0.0157068	0.479724	0.0327413	Gnai1, Pls1, Shroom2
response to bacterium	BP	617	19	0.0307942	2.4104e+06	1.27756e-08	Bcl3, Cxcl10, Junb, Serpine1, Ptgs2, Ccl12, Ccl2, Iigp1, Trib1, Sbno2			cell periphery	CC	5039	26	0.00515975	0.154072	0.0334893	Gnai1, Gpr12, Hhip, Hpca, Htr1a, Ntsr2, Selplg, Traf4, Lin7b, Gpr34, Slc27a1, Folh1, Slc2a5, Nkain4, Enho, P2ry12, Gdpd2, Paqr7, Pacsin3, Pls1, Adi1, Grm3, Shroom2, Panx2, Shisa8
regulation of programmed cell death	BP	1499	30	0.0200133	1.43313e+06	1.39648e-08	Adam8, Bcl3, Bdnf, Btc, Cd44, Socs3, Dab2, Egr1, Fgfr4, Fn1, Gal, Hmox1, Hspb1, Ier3, Cyr61, Inhba, Itga5, Myc, Gadd45b, Serpine1, Plaur, Ptgs2, Ccl12, Sphk1, Spp1, Timp1, Gadd45g, Tnfrsf12a, Clcf1, Itga1			regulation of microtubule cytoskeleton organization	BP	193	3	0.015544	0.462436	0.0336134	Gnai1, Htr1a, Map6d1
positive regulation of protein metabolic process	BP	1595	31	0.0194357	1.29151e+06	1.50488e-08	Adam8, Bcl3, Bdnf, Anxa2, Cd44, Dab2, Egr1, Fgf18, Fgfr4, Gcnt2, Hspb1, Ndst1, Ier3, Cyr61, Il11, Inhba, Itga5, Myc, Gadd45b, Plaur, Ptgs2, Ccl12, Ccl2, Sphk1, Gadd45g, Map3k6, Clcf1, Rnf125, Plce1, Rnf138rt1, Itga1, Trib1			alpha-amino acid metabolic process	BP	194	3	0.0154639	0.454101	0.034054	Prodh, Adi1, Phgdh
negative regulation of apoptotic process	BP	920	23	0.025	1.5062e+06	1.65981e-08	Adam8, Bcl3, Bdnf, Btc, Cd44, Socs3, Dab2, Fgfr4, Fn1, Hmox1, Hspb1, Ier3, Cyr61, Itga5, Myc, Serpine1, Plaur, Ptgs2, Ccl12, Sphk1, Spp1, Timp1, Clcf1			flavin adenine dinucleotide binding	MF	81	2	0.0246914	0.69892	0.0353279	Prodh, Aifm3
negative regulation of programmed cell death	BP	936	23	0.0245726	1.078e+06	2.27947e-08	Adam8, Bcl3, Bdnf, Btc, Cd44, Socs3, Dab2, Fgfr4, Fn1, Hmox1, Hspb1, Ier3, Cyr61, Itga5, Myc, Serpine1, Plaur, Ptgs2, Ccl12, Sphk1, Spp1, Timp1, Clcf1			negative regulation of protein complex disassembly	BP	81	2	0.0246914	0.69892	0.0353279	Shroom2, Map6d1
regulation of protein modification process	BP	1719	32	0.0186155	800370	2.32586e-08	Adam8, Bdnf, Anxa2, Cd44, Socs3, Dab2, Egr1, Fgf18, Fgfr4, Fn1, Gcnt2, Hspb1, Ndst1, Cyr61, Il11, Inhba, Itga5, Gadd45b, Plaur, Ptgs2, Ccl12, Ccl2, Sphk1, Gadd45g, Map3k6, Clcf1, Plce1, Wwtr1, Spred3, Itga1, Lrtm2, Trib1, Socs2			cortical actin cytoskeleton	CC	83	2	0.0240964	0.652433	0.0369331	Pls1, Shroom2
regulation of cell death	BP	1644	31	0.0188564	624835	3.01783e-08	Adam8, Bcl3, Bdnf, Btc, Cd44, Socs3, Dab2, Egr1, Fgfr4, Fn1, Fos, Gal, Hmox1, Hspb1, Ier3, Cyr61, Inhba, Itga5, Junb, Myc, Gadd45b, Serpine1, Plaur, Ptgs2, Ccl12, Sphk1, Spp1, Timp1, Gadd45g, Tnfrsf12a, Clcf1, Itga1			regulation of microtubule polymerization or depolymerizat...	BP	83	2	0.0240964	0.652433	0.0369331	Htr1a, Map6d1
response to interferon-beta	BP	51	7	0.137255	4.36592e+06	3.14378e-08	Irgm1, Ifi204, Ifit1, Ifit3, Iigp1, Bst2			glutamatergic synapse	CC	504	5	0.00992063	0.267639	0.0370672
negative regulation of cellular process	BP	4504	57	0.0126554	388992	3.25339e-08	Adam8, Bcl3, Bdnf, Btc, Anxa2, Cd44, Cebpd, Socs3, Col7a1, Dab2, Ecm1, S1pr3, Egr1, Fgfr4, Fn1, Gal, Gcnt2, Hmox1, Hspb1, Ier3, Cxcl10, Cyr61, Il11, Il4ra, Inhba, Itga5, Junb, Myc, Gadd45b, Serpine1, Plaur, Ptgs2, Ptx3, Ccl12, Slfn2, Sphk1, Serpina3n, Serpina3m, Spp1, Timeless, Timp1, Tnc, Gadd45g, Clcf1, Rasip1, Wwtr1, Spred3, Itga1, Ucn2, Lrtm2, Trib1, Sbno2, Socs2, Cd300lf, Fstl4, Nlrc5, Serpi…			synaptic membrane	CC	504	5	0.00992063	0.267639	0.0370672	Lin7b, Grm3, Shisa8
cellular component organization	BP	5672	66	0.0116361	310872	3.74306e-08	Adam8, Atp10a, Bcl3, Bdnf, Btc, Anxa2, Cd44, Dab2, Egr2, Emp1, Fgfr4, Fn1, Gal, Has2, Hmox1, Hspb1, Ier3, Irgm1, Cxcl10, Cyr61, Il4ra, Inhba, Itga5, Itga7, Lpl, Mx1, Myc, Nedd9, Serpine1, Plaur, Klk6, Ptx3, Msr1, Ccl12, Ccl2, Sphk1, Sdc1, Tnc, Tpbg, Tnfrsf12a, Nptx2, Tspan4, Ahnak, Rtp4, Tubb6, Bst2, Amotl1, Rhoj, Wwtr1, Cdh22, Col16a1, Itga1, Cacng5, Lrtm2, Socs2, Kdm6b, Npas4, Gldn, Parp3, Peak…			adenylate cyclase-modulating G protein-coupled receptor s...	BP	201	3	0.0149254	0.400983	0.037222	Gnai1, Htr1a, P2ry12
positive regulation of biosynthetic process	BP	1862	33	0.0177229	408266	4.34101e-08	Bcl3, Cebpd, Dab2, Egr1, Egr2, Fgfr4, Fos, Fosb, Fosl2, Gal, Gpd1, Has2, Hmga1, Hspb1, Ier2, Cyr61, Il11, Inhba, Junb, Myc, Serpine1, Ptgs2, Ptx3, Ccl2, Spp1, Irf7, Rasl11a, Mamstr, Wwtr1, Sbno2, Kdm6b, Npas4, Nlrc5			organelle membrane	CC	1658	11	0.0066345	0.17426	0.0380724	Epn2, Faah, Pcx, Prodh, Slc27a1, Chst5, Nrgn, Nat8f1, Slc25a18, Aifm3, Appl2
positive regulation of cellular protein metabolic process	BP	1495	29	0.019398	386426	5.01985e-08	Adam8, Bcl3, Bdnf, Anxa2, Cd44, Dab2, Egr1, Fgf18, Fgfr4, Gcnt2, Ndst1, Cyr61, Il11, Inhba, Itga5, Myc, Gadd45b, Plaur, Ptgs2, Ccl12, Ccl2, Sphk1, Gadd45g, Map3k6, Clcf1, Rnf125, Plce1, Rnf138rt1, Itga1, Trib1			actin filament bundle	CC	85	2	0.0235294	0.610108	0.038566	Myh14, Pls1
negative regulation of molecular function	BP	981	23	0.0234455	437043	5.36456e-08	Anxa2, Cd44, Socs3, Col7a1, Dab2, Ecm1, Hmox1, Hspb1, Myc, Gadd45b, Serpine1, Plaur, Ptgs2, Ptx3, Serpina3n, Serpina3m, Timp1, Gadd45g, Wwtr1, Spred3, Lrtm2, Trib1, Socs2, Nlrc5, Serpina3i			protein-containing complex disassembly	BP	204	3	0.0147059	0.380739	0.0386245	Htr1a, Shroom2, Map6d1
integrin binding	MF	121	9	0.0743802	976694	7.61551e-08	Adam8, Dab2, S1pr3, Fn1, Cyr61, Itga5, Itga7, Tspan4, Col16a1			glutamate receptor signaling pathway	BP	86	2	0.0232558	0.590359	0.0393927	Grm3, Shisa8
regulation of cell-substrate adhesion	BP	205	11	0.0536585	695146	7.71903e-08	Dab2, Fn1, Gcnt2, Has2, Cyr61, Itga5, Serpine1, Spp1, Col16a1			axon	CC	689	6	0.00870827	0.217873	0.0399696	Calb1, Hpca, Htr1a, Nrgn, Myh14, Grm3
cell death	BP	2018	34	0.0168484	191645	8.79145e-08	Adam8, Bcl3, Bdnf, Btc, Cd44, Socs3, Dab2, Egr1, Emp1, Fgfr4, Fn1, Fos, Gal, Hmox1, Hspb1, Ier3, Ifi204, Cyr61, Inhba, Itga5, Junb, Myc, Gadd45b, Serpine1, Plaur, Klk6, Ptgs2, Ccl12, Sphk1, Spp1, Timp1, Gadd45g, Tnfrsf12a, Clcf1, Itga1			membrane raft	CC	353	4	0.0113314	0.281973	0.0401863	Gnai1, Selplg, Slc27a1, P2ry12
response to oxygen-containing compound	BP	1357	27	0.0198968	210258	9.46305e-08	Socs3, Egr1, Egr2, Fos, Fosl2, Gpd1, Hmox1, Cxcl10, Inhba, Junb, Serpine1, Ptgs2, Ccl12, Ccl2, Serpina3n, Serpina3m, Spp1, Timeless, Col16a1, Trib1, Sbno2, Socs2, Kdm6b, Npas4, Vgf, Mir132, Serpina3i			membrane microdomain	CC	354	4	0.0112994	0.278748	0.0405364	Gnai1, Selplg, Slc27a1, P2ry12
cellular component organization or biogenesis	BP	5831	66	0.0113188	98356.7	1.15079e-07	Adam8, Atp10a, Bcl3, Bdnf, Btc, Anxa2, Cd44, Dab2, Egr2, Emp1, Fgfr4, Fn1, Gal, Has2, Hmox1, Hspb1, Ier3, Irgm1, Cxcl10, Cyr61, Il4ra, Inhba, Itga5, Itga7, Lpl, Mx1, Myc, Nedd9, Serpine1, Plaur, Klk6, Ptx3, Msr1, Ccl12, Ccl2, Sphk1, Sdc1, Tnc, Tpbg, Tnfrsf12a, Nptx2, Tspan4, Ahnak, Rtp4, Tubb6, Bst2, Amotl1, Rhoj, Wwtr1, Cdh22, Col16a1, Itga1, Cacng5, Lrtm2, Socs2, Kdm6b, Npas4, Gldn, Parp3, Peak…			protein lipidation	BP	88	2	0.0227273	0.553431	0.0410661	Map6d1, Pigz
cellular response to endogenous stimulus	BP	1117	24	0.0214861	159258	1.34914e-07	Bdnf, Calca, Cd44, Socs3, Dab2, Egr1, Fgf18, Fgfr4, Fos, Gcnt2, Gpd1, Has2, Ndst1, Cyr61, Inhba, Junb, Serpine1, Ccl2, Spp1, Timeless, Col16a1, Ucn2, Socs2, Npas4			catalytic activity	MF	5631	28	0.00497247	0.119652	0.0415578	Faah, Gnai1, Gstm1, Gstm6, Hhip, Pcx, Prodh, Sult1a1, Slc27a1, Folh1, Chst5, Fn3k, Nat8f1, Trim59, Gdpd2, Myh14, Aifm3, Abca6, Grhpr, Adi1, Macrod1, Carns1, Cygb, Plk5, Abca9, Itpka, Phgdh, Pigz
regulation of intracellular signal transduction	BP	1663	30	0.0180397	129609	1.39185e-07	Adam8, Bcl3, Cd44, Socs3, Dab2, Fgf18, Fgfr4, Fn1, Gcnt2, Hspb1, Ndst1, Cxcl10, Cyr61, Il11, Inhba, Gadd45b, Plaur, Ptgs2, Ccl12, Ccl2, Sphk1, Gadd45g, Map3k6, Clcf1, Plce1, Akap12, Spred3, Itga1, Lrtm2, Trib1, Socs2			regulation of ion transport	BP	699	6	0.00858369	0.202555	0.0423771	Hpca, Htr1a, Nkain4, P2ry12, Pacsin3, Shisa8
negative regulation of cell death	BP	1041	23	0.0220941	142066	1.5552e-07	Adam8, Bcl3, Bdnf, Btc, Cd44, Socs3, Dab2, Fgfr4, Fn1, Hmox1, Hspb1, Ier3, Cyr61, Itga5, Myc, Serpine1, Plaur, Ptgs2, Ccl12, Sphk1, Spp1, Timp1, Clcf1			plasma membrane	CC	4903	25	0.00509892	0.120199	0.0424205	Gnai1, Gpr12, Hhip, Hpca, Htr1a, Ntsr2, Selplg, Traf4, Lin7b, Gpr34, Slc27a1, Folh1, Slc2a5, Nkain4, Enho, P2ry12, Gdpd2, Paqr7, Pacsin3, Adi1, Grm3, Shroom2, Panx2, Shisa8
molecular function regulator	MF	1678	30	0.0178784	105770	1.69031e-07	Bdnf, Btc, Anxa2, Calca, Socs3, Col7a1, Fgf18, Fn1, Gal, Hspb1, Cxcl10, Il11, Inhba, Serpine1, Ccl12, Ccl2, Serpina3n, Serpina3m, Spp1, Timp1, Clcf1, Bst2, Plce1, Rasgef1c, Cacng5, Ucn2, Lrtm2, Trib1, Socs2, Vgf, Serpina3i			intrinsic component of membrane	CC	5892	29	0.00492193	0.11555	0.0425956	Dll3, Faah, Gpr12, Hhip, Htr1a, Ntsr2, Selplg, Gpr34, Slc27a1, Folh1, Slc2a5, Chst5, Nkain4, Nat8f1, Trim59, P2ry12, Gdpd2, Slc25a18, Paqr7, Abca6, Fam234a, Grm3, Abca9, Tmem191c, Pigz, Tmem255b, Panx2, Shisa8
regulation of vasculature development	BP	328	13	0.0396341	231983	1.7085e-07	Ecm1, Egr1, Fgf18, Hmox1, Hspb1, Cxcl10, Itga5, Serpine1, Ptgs2, Ccl2, Sphk1, Tnfrsf12a, Rhoj			myelin sheath	CC	213	3	0.0140845	0.327605	0.0429923	Gstm1, Myh14, Phgdh
cellular response to interferon-beta	BP	41	6	0.146341	689577	2.12219e-07	Irgm1, Ifi204, Ifit1, Ifit3, Iigp1			caveola	CC	92	2	0.0217391	0.488606	0.0444921	Slc27a1, P2ry12
negative regulation of catalytic activity	BP	664	18	0.0271084	127109	2.13268e-07	Cd44, Socs3, Col7a1, Ecm1, Hspb1, Gadd45b, Serpine1, Plaur, Ptgs2, Ptx3, Serpina3n, Serpina3m, Timp1, Gadd45g, Wwtr1, Spred3, Lrtm2, Trib1, Socs2, Serpina3i			phospholipase C-activating G protein-coupled receptor sig...	BP	92	2	0.0217391	0.488606	0.0444921	Ntsr2
positive regulation of fibroblast proliferation	BP	68	7	0.102941	427589	2.40748e-07	Btc, Anxa2, Fn1, Fosl2, Myc, Serpine1, Sphk1			membrane region	CC	366	4	0.010929	0.243546	0.0448742	Gnai1, Selplg, Slc27a1, P2ry12
positive regulation of cell adhesion	BP	398	14	0.0351759	145719	2.41395e-07	Adam8, Calca, Cd44, Dab2, Fn1, Gcnt2, Has2, Cyr61, Il4ra, Itga5, Ccl2, Spp1, Col16a1			postsynaptic membrane	CC	367	4	0.0108992	0.240881	0.0452471	Lin7b, Grm3, Shisa8
receptor ligand activity	MF	462	15	0.0324675	132137	2.45711e-07	Bdnf, Btc, Calca, Fgf18, Gal, Cxcl10, Il11, Inhba, Ccl12, Ccl2, Spp1, Timp1, Clcf1, Ucn2, Vgf			lipoprotein biosynthetic process	BP	93	2	0.0215054	0.474055	0.0453647	Map6d1, Pigz
response to interferon-alpha	BP	23	5	0.217391	761765	2.85378e-07	Ifi204, Ifit1, Ifit3, Myc, Bst2			cell projection part	CC	1505	10	0.00664452	0.14208	0.0467659	Calb1, Hpca, Htr1a, Ntsr2, Nrgn, Myh14, Grm3, Itpka, Shisa8
positive regulation of cellular biosynthetic process	BP	1822	31	0.0170143	56552.4	3.00859e-07	Bcl3, Cebpd, Dab2, Egr1, Egr2, Fgfr4, Fos, Fosb, Fosl2, Gal, Gpd1, Has2, Hmga1, Hspb1, Ier2, Cyr61, Il11, Inhba, Junb, Myc, Ptgs2, Ptx3, Spp1, Irf7, Rasl11a, Mamstr, Wwtr1, Sbno2, Kdm6b, Npas4, Nlrc5			plasma membrane bounded cell projection part	CC	1505	10	0.00664452	0.14208	0.0467659	Calb1, Hpca, Htr1a, Ntsr2, Nrgn, Myh14, Grm3, Itpka, Shisa8
apoptotic process	BP	1824	31	0.0169956	55152	3.0816e-07	Adam8, Bcl3, Bdnf, Btc, Cd44, Socs3, Dab2, Egr1, Fgfr4, Fn1, Gal, Hmox1, Hspb1, Ier3, Ifi204, Cyr61, Inhba, Itga5, Myc, Gadd45b, Serpine1, Plaur, Ptgs2, Ccl12, Sphk1, Spp1, Timp1, Gadd45g, Tnfrsf12a, Clcf1, Itga1			protein homodimerization activity	MF	905	7	0.00773481	0.164439	0.0470377	Faah, Gstm1, Ntsr2, Sult1a1, Slc27a1, Grhpr, Grhl1
regulation of angiogenesis	BP	296	12	0.0405405	99247.5	4.08479e-07	Ecm1, Fgf18, Hmox1, Hspb1, Cxcl10, Itga5, Serpine1, Ptgs2, Ccl2, Sphk1, Tnfrsf12a, Rhoj			clathrin-coated vesicle	CC	95	2	0.0210526	0.446704	0.0471289	Epn2, Nrgn
cell development	BP	2266	35	0.0154457	34805.2	4.43776e-07	Bdnf, Anxa2, Calca, Cd44, Dab2, S1pr3, Egr2, Fgf18, Fn1, Fosl2, Gal, Has2, Hspb1, Inhba, Myc, Klk6, Sphk1, Sdc1, Tnc, Tnfrsf12a, Nptx2, Clcf1, Flnc, Itga1, Trib1, Socs2, Gldn, Peak1, Fstl4, Mir132, Mir212, Ahnak2			ion channel regulator activity	MF	96	2	0.0208333	0.433844	0.0480203	Pacsin3, Grm3
positive regulation of vasculature development	BP	194	10	0.0515464	115746	4.45339e-07	Ecm1, Egr1, Fgf18, Hmox1, Hspb1, Itga5, Serpine1, Ptgs2, Sphk1, Rhoj			G protein-coupled receptor activity	MF	722	6	0.00831025	0.172204	0.048258	Gpr12, Htr1a, Ntsr2, Gpr34, P2ry12, Grm3
positive regulation of nucleobase-containing compound met...	BP	1759	30	0.0170551	36846.6	4.62869e-07	Bcl3, Cebpd, Dab2, Egr1, Egr2, Fgfr4, Fos, Fosb, Fosl2, Gal, Gpd1, Hmga1, Ier2, Cxcl10, Cyr61, Il11, Inhba, Junb, Myc, Spp1, Timeless, Irf7, Clcf1, Rasl11a, Mamstr, Wwtr1, Sbno2, Kdm6b, Npas4, Parp3, Nlrc5
programmed cell death	BP	1861	31	0.0166577	34928.8	4.76905e-07	Adam8, Bcl3, Bdnf, Btc, Cd44, Socs3, Dab2, Egr1, Fgfr4, Fn1, Gal, Hmox1, Hspb1, Ier3, Ifi204, Cyr61, Inhba, Itga5, Myc, Gadd45b, Serpine1, Plaur, Ptgs2, Ccl12, Sphk1, Spp1, Timp1, Gadd45g, Tnfrsf12a, Clcf1, Itga1
cellular response to interferon-alpha	BP	11	4	0.363636	752617	4.83162e-07	Ifi204, Ifit1, Ifit3, Myc
receptor regulator activity	MF	495	15	0.030303	51494.3	5.88473e-07	Bdnf, Btc, Calca, Fgf18, Gal, Cxcl10, Il11, Inhba, Ccl12, Ccl2, Spp1, Timp1, Clcf1, Ucn2, Vgf
response to growth factor	BP	582	16	0.0274914	31254.2	8.79608e-07	Bdnf, Calca, Cd44, Dab2, Egr1, Fgf18, Fgfr4, Fos, Gcnt2, Has2, Hspb1, Ndst1, Ier2, Cyr61, Serpine1, Ccl2
regulation of transferase activity	BP	816	19	0.0232843	24222.3	9.61275e-07	Adam8, Cd44, Socs3, Dab2, Egr1, Fgf18, Fgfr4, Hspb1, Cyr61, Myc, Gadd45b, Gadd45g, Map3k6, Plce1, Wwtr1, Spred3, Itga1, Lrtm2, Trib1, Socs2, Nlrc5
regulation of cell adhesion	BP	663	17	0.025641	25071.4	1.02272e-06	Adam8, Calca, Cd44, Dab2, Fn1, Gcnt2, Has2, Cyr61, Il4ra, Itga5, Serpine1, Ccl2, Spp1, Tnc, Col16a1
positive regulation of macromolecule biosynthetic process	BP	1728	29	0.0167824	16171.7	1.03776e-06	Bcl3, Cebpd, Dab2, Egr1, Egr2, Fgfr4, Fos, Fosb, Fosl2, Gal, Has2, Hmga1, Hspb1, Ier2, Cyr61, Il11, Inhba, Junb, Myc, Ccl2, Spp1, Irf7, Rasl11a, Mamstr, Wwtr1, Sbno2, Kdm6b, Npas4, Nlrc5
cell-cell signaling	BP	1438	26	0.0180807	17157.8	1.05379e-06	Bdnf, Cd44, Dab2, Egr1, Fgfr4, Gal, Cyr61, Il11, Inhba, Myc, Ptgs2, Ccl2, Sphk1, Spp1, Sdc1, Tnc, Clcf1, Sv2c, Amotl1, Wwtr1, Cacng5, Ucn2, Mchr1, Npas4, Vgf, Mir132
immune response	BP	1254	24	0.0191388	17680.1	1.0825e-06	Adam8, Bcl3, Cd44, Ecm1, Lilrb4a, Hmox1, Irgm1, Cxcl10, Ifit1, Ifit3, Il4ra, Mx1, Ptx3, Ccl12, Ccl2, Gadd45g, Oasl2, Irf7, Clcf1, Iigp1, Rnf125, Bst2, Sbno2, Cd300lf, Nlrc5
positive regulation of cell-substrate adhesion	BP	124	8	0.0645161	52751.9	1.22301e-06	Dab2, Fn1, Has2, Cyr61, Itga5, Spp1, Col16a1
cell adhesion	BP	1265	24	0.0189723	15032.5	1.26209e-06	Adam8, Calca, Cd44, Col7a1, Dab2, Fn1, Gcnt2, Has2, Cyr61, Il4ra, Itga2b, Itga5, Itga7, Nedd9, Serpine1, Ccl2, Spp1, Tnc, Tnfrsf12a, Cdh22, Col16a1, Itga1, Gldn, Peak1
positive regulation of MAPK cascade	BP	527	15	0.028463	22147.8	1.28514e-06	Adam8, Cd44, Dab2, Fgf18, Fgfr4, Gcnt2, Ndst1, Il11, Gadd45b, Ccl12, Ccl2, Gadd45g, Map3k6, Plce1, Itga1
response to hormone	BP	676	17	0.0251479	18874.1	1.33241e-06	Bdnf, Socs3, Dab2, Egr1, Egr2, Fosl2, Inhba, Junb, Serpina3n, Serpina3m, Spp1, Timp1, Ucn2, Socs2, Npas4, Vgf, Serpina3i
positive regulation of transcription by RNA polymerase II	BP	1178	23	0.0195246	14644.1	1.33328e-06	Bcl3, Cebpd, Dab2, Egr1, Egr2, Fos, Fosb, Fosl2, Gal, Hmga1, Ier2, Cyr61, Il11, Inhba, Junb, Myc, Irf7, Mamstr, Wwtr1, Sbno2, Kdm6b, Npas4, Nlrc5
negative regulation of multicellular organismal process	BP	1273	24	0.0188531	13375.9	1.40948e-06	Bcl3, Bdnf, Anxa2, Calca, Cd44, Dab2, Ecm1, Fgfr4, Fn1, Gal, Hmox1, Cxcl10, Il4ra, Inhba, Myc, Serpine1, Ptgs2, Ccl2, Thbd, Timp1, Ucn2, Trib1, Socs2, Fstl4
positive regulation of blood vessel endothelial cell migr...	BP	56	6	0.107143	75567.1	1.41785e-06	Fgf18, Hmox1, Hspb1, Ptgs2, Amotl1, Rhoj
biological adhesion	BP	1277	24	0.018794	12622.2	1.48897e-06	Adam8, Calca, Cd44, Col7a1, Dab2, Fn1, Gcnt2, Has2, Cyr61, Il4ra, Itga2b, Itga5, Itga7, Nedd9, Serpine1, Ccl2, Spp1, Tnc, Tnfrsf12a, Cdh22, Col16a1, Itga1, Gldn, Peak1
enzyme linked receptor protein signaling pathway	BP	845	19	0.0224852	13961.3	1.61054e-06	Bdnf, Btc, Socs3, Dab2, Egr1, Fgf18, Fgfr4, Fos, Gcnt2, Hspb1, Ndst1, Cyr61, Inhba, Nedd9, Plaur, Ccl2, Wwtr1, Itga1, Socs2, Fstl4
regulation of proteolysis	BP	686	17	0.0247813	15241.7	1.6259e-06	Adam8, Cd44, Col7a1, Dab2, Ecm1, Fgfr4, Cyr61, Myc, Serpine1, Plaur, Ptgs2, Serpina3n, Serpina3m, Timp1, Rnf125, Rnf138rt1, Trib1, Serpina3i
phosphate-containing compound metabolic process	BP	2849	39	0.013689	7754.35	1.76533e-06	Adam8, Bdnf, Anxa2, Cd44, Socs3, Dab2, Egr1, Fgf18, Fgfr4, Fn1, Gcnt2, Gpd1, Hspb1, Ndst1, Ier3, Cxcl10, Cyr61, Il11, Inhba, Itga5, Myc, Gadd45b, Plaur, Ptgs2, Ccl12, Ccl2, Sphk1, Gadd45g, Oasl2, Map3k6, Clcf1, Plce1, Wwtr1, Spred3, Itga1, Lrtm2, Trib1, Socs2, Peak1, Nlrc5
wound healing	BP	341	12	0.0351906	19475.4	1.80693e-06	Anxa2, Cd44, Fn1, Hmox1, Cyr61, Itga2b, Serpine1, Ccl2, Sdc1, Thbd, Tnfrsf12a
positive regulation of angiogenesis	BP	176	9	0.0511364	28034.9	1.82403e-06	Ecm1, Fgf18, Hmox1, Hspb1, Itga5, Serpine1, Ptgs2, Sphk1, Rhoj
cell adhesion molecule binding	MF	228	10	0.0438596	22672.5	1.93449e-06	Adam8, Anxa2, Dab2, S1pr3, Fn1, Cyr61, Itga5, Itga7, Tspan4, Ahnak, Cdh22, Col16a1
extracellular matrix binding	MF	59	6	0.101695	52493.9	1.93727e-06	Anxa2, Ecm1, Cyr61, Itga2b, Itga7, Spp1
positive regulation of gene expression	BP	1885	30	0.0159151	8161.2	1.95009e-06	Bcl3, Cd44, Cebpd, Dab2, Egr1, Egr2, Fgfr4, Fn1, Fos, Fosb, Fosl2, Gal, Hmga1, Ier2, Cyr61, Il11, Inhba, Junb, Myc, Serpine1, Plaur, Spp1, Tnc, Irf7, Rasl11a, Mamstr, Wwtr1, Sbno2, Kdm6b, Npas4, Nlrc5
immune effector process	BP	696	17	0.0244253	12356.7	1.97669e-06	Bcl3, Hmox1, Cxcl10, Ifit1, Ifit3, Il4ra, Mx1, Ptx3, Ccl2, Gadd45g, Oasl2, Irf7, Clcf1, Rtp4, Bst2, Sbno2, Ifit3b
phosphorus metabolic process	BP	2870	39	0.0135889	6416.83	2.11769e-06	Adam8, Bdnf, Anxa2, Cd44, Socs3, Dab2, Egr1, Fgf18, Fgfr4, Fn1, Gcnt2, Gpd1, Hspb1, Ndst1, Ier3, Cxcl10, Cyr61, Il11, Inhba, Itga5, Myc, Gadd45b, Plaur, Ptgs2, Ccl12, Ccl2, Sphk1, Gadd45g, Oasl2, Map3k6, Clcf1, Plce1, Wwtr1, Spred3, Itga1, Lrtm2, Trib1, Socs2, Peak1, Nlrc5
negative regulation of cell communication	BP	1305	24	0.0183908	8469.08	2.17152e-06	Bcl3, Bdnf, Cd44, Socs3, Dab2, Ecm1, Egr1, Fgfr4, Hmox1, Hspb1, Ier3, Il11, Serpine1, Plaur, Ptgs2, Wwtr1, Spred3, Itga1, Ucn2, Lrtm2, Trib1, Socs2, Cd300lf, Fstl4, Nlrc5
negative regulation of protein metabolic process	BP	1036	21	0.0202703	8960.24	2.26225e-06	Bcl3, Anxa2, Cd44, Socs3, Col7a1, Dab2, Ecm1, Hspb1, Gadd45b, Serpine1, Plaur, Ptgs2, Ptx3, Serpina3n, Serpina3m, Timp1, Gadd45g, Wwtr1, Spred3, Lrtm2, Trib1, Socs2, Serpina3i
negative regulation of signaling	BP	1309	24	0.0183346	8007.63	2.28964e-06	Bcl3, Bdnf, Cd44, Socs3, Dab2, Ecm1, Egr1, Fgfr4, Hmox1, Hspb1, Ier3, Il11, Serpine1, Plaur, Ptgs2, Wwtr1, Spred3, Itga1, Ucn2, Lrtm2, Trib1, Socs2, Cd300lf, Fstl4, Nlrc5
regulation of kinase activity	BP	710	17	0.0239437	9270.12	2.58288e-06	Adam8, Cd44, Socs3, Dab2, Egr1, Fgf18, Fgfr4, Hspb1, Cyr61, Gadd45b, Gadd45g, Map3k6, Plce1, Wwtr1, Spred3, Itga1, Lrtm2, Trib1, Socs2, Nlrc5
regulation of response to external stimulus	BP	715	17	0.0237762	8380.49	2.83709e-06	Adam8, Anxa2, Cd44, Socs3, Fgf18, Fn1, Hspb1, Ier3, Cxcl10, Serpine1, Ptgs2, Ccl12, Ccl2, Thbd, Clcf1, Trib1, Sbno2
negative regulation of peptidase activity	BP	238	10	0.0420168	14789.2	2.84104e-06	Cd44, Col7a1, Ecm1, Serpine1, Plaur, Ptgs2, Serpina3n, Serpina3m, Timp1, Serpina3i
ossification	BP	359	12	0.0334262	10881.9	3.07173e-06	Calca, Cebpd, Ecm1, Egr2, Fgf18, Ifi204, Cyr61, Junb, Ptgs2, Spp1, Wwtr1, Sbno2
positive regulation of epithelial cell migration	BP	141	8	0.0567376	17654.1	3.21385e-06	Fgf18, Has2, Hmox1, Hspb1, Serpine1, Ptgs2, Amotl1, Rhoj
cellular response to growth factor stimulus	BP	568	15	0.0264085	8202.29	3.21964e-06	Bdnf, Calca, Cd44, Dab2, Egr1, Fgf18, Fgfr4, Fos, Gcnt2, Has2, Hspb1, Ndst1, Cyr61, Serpine1, Ccl2
regulation of biosynthetic process	BP	3388	43	0.0126919	3920.54	3.23727e-06	Adam8, Bcl3, Bdnf, Cebpd, Dab2, Ecm1, Egr1, Egr2, Fgfr4, Fos, Fosb, Fosl2, Gal, Gpd1, Has2, Hmga1, Hmox1, Hspb1, Ier2, Ier3, Ifi204, Cyr61, Il11, Inhba, Junb, Myc, Serpine1, Ptgs2, Ptx3, Ccl2, Sphk1, Spp1, Timeless, Irf7, Rasl11a, Mamstr, Wwtr1, Trib1, Sbno2, Kdm6b, Npas4, Nlrc5
cytokine receptor binding	MF	303	11	0.0363036	9888.28	3.67138e-06	Bdnf, Cd44, Ecm1, Cxcl10, Il11, Inhba, Ccl12, Ccl2, Clcf1, Socs2, Cd300lf
growth	BP	1069	21	0.0196445	5324.05	3.68977e-06	Bdnf, Cd44, Socs3, Dab2, Emp1, Fn1, Gal, Cyr61, Inhba, Nedd9, Sphk1, Tnc, Tnfrsf12a, Wwtr1, Socs2, Fstl4
regulation of fibroblast proliferation	BP	106	7	0.0660377	13319.7	4.95789e-06	Btc, Anxa2, Fn1, Fosl2, Myc, Serpine1, Sphk1
positive regulation of cell death	BP	666	16	0.024024	4827.05	4.97695e-06	Adam8, Cd44, Egr1, Fos, Gal, Hmox1, Cyr61, Inhba, Myc, Gadd45b, Plaur, Ptgs2, Gadd45g, Tnfrsf12a, Itga1
regulation of nucleobase-containing compound metabolic pr...	BP	3212	41	0.0127646	2451.08	5.20777e-06	Adam8, Bcl3, Bdnf, Cebpd, Dab2, Ecm1, Egr1, Egr2, Fgfr4, Fos, Fosb, Fosl2, Gal, Gpd1, Hmga1, Hmox1, Ier2, Ier3, Cxcl10, Ifi204, Cyr61, Il11, Inhba, Junb, Myc, Sphk1, Spp1, Timeless, Oasl2, Irf7, Clcf1, Ahnak, Rasl11a, Mamstr, Wwtr1, Trib1, Sbno2, Kdm6b, Npas4, Parp3, Nlrc5, Ahnak2
fibroblast proliferation	BP	108	7	0.0648148	11546.3	5.61345e-06	Btc, Anxa2, Fn1, Fosl2, Myc, Serpine1, Sphk1
response to virus	BP	258	10	0.0387597	6673.53	5.80798e-06	Bcl3, Cxcl10, Ifit1, Ifit3, Mx1, Oasl2, Irf7, Rtp4, Bst2, Ifit3b
cytokine-mediated signaling pathway	BP	318	11	0.0345912	5948.43	5.81519e-06	Socs3, Ecm1, Egr1, Irgm1, Cxcl10, Ccl12, Ccl2, Sphk1, Irf7, Iigp1, Lrtm2, Socs2, Cd300lf, Nlrc5
nervous system development	BP	2205	32	0.0145125	2475.72	5.86191e-06	Bdnf, Cd44, Dab2, Egr2, Fgf18, Fgfr4, Fn1, Fos, Gal, Hspb1, Ndst1, Ier2, Inhba, Myc, Klk6, Ccl12, Ccl2, Sphk1, Tnc, Tpbg, Tnfrsf12a, Nptx2, Slc5a3, Clcf1, Itga1, Lrtm2, Socs2, Kdm6b, Npas4, Gldn, Fstl4, Mir132, Mir212, Ahnak2
positive regulation of transcription, DNA-templated	BP	1481	25	0.0168805	2860.19	5.90187e-06	Bcl3, Cebpd, Dab2, Egr1, Egr2, Fos, Fosb, Fosl2, Gal, Hmga1, Ier2, Cyr61, Il11, Inhba, Junb, Myc, Spp1, Irf7, Rasl11a, Mamstr, Wwtr1, Sbno2, Kdm6b, Npas4, Nlrc5
regulation of gene expression	BP	3588	44	0.0122631	2075.88	5.90743e-06	Adam8, Bcl3, Bdnf, Cd44, Cebpd, Dab2, Ecm1, Egr1, Egr2, Fgfr4, Fn1, Fos, Fosb, Fosl2, Gal, Gcnt2, Hmga1, Hmox1, Ier2, Ifi204, Cyr61, Il11, Inhba, Junb, Myc, Serpine1, Plaur, Msr1, Sphk1, Spp1, Timeless, Tnc, Irf7, Ahnak, Rasl11a, Mamstr, Wwtr1, Ucn2, Trib1, Sbno2, Kdm6b, Npas4, Nlrc5, Ahnak2
positive regulation of nucleic acid-templated transcripti...	BP	1484	25	0.0168464	2755.81	6.11303e-06	Bcl3, Cebpd, Dab2, Egr1, Egr2, Fos, Fosb, Fosl2, Gal, Hmga1, Ier2, Cyr61, Il11, Inhba, Junb, Myc, Spp1, Irf7, Rasl11a, Mamstr, Wwtr1, Sbno2, Kdm6b, Npas4, Nlrc5
positive regulation of RNA biosynthetic process	BP	1485	25	0.016835	2721.94	6.18494e-06	Bcl3, Cebpd, Dab2, Egr1, Egr2, Fos, Fosb, Fosl2, Gal, Hmga1, Ier2, Cyr61, Il11, Inhba, Junb, Myc, Spp1, Irf7, Rasl11a, Mamstr, Wwtr1, Sbno2, Kdm6b, Npas4, Nlrc5
response to wounding	BP	454	13	0.0286344	4502.04	6.36031e-06	Anxa2, Cd44, Fn1, Hmox1, Cyr61, Itga2b, Serpine1, Ccl2, Sdc1, Thbd, Tnc, Tnfrsf12a
positive regulation of apoptotic process	BP	604	15	0.0248344	3681.25	6.74621e-06	Adam8, Cd44, Egr1, Gal, Hmox1, Cyr61, Inhba, Myc, Gadd45b, Plaur, Ptgs2, Gadd45g, Tnfrsf12a, Itga1
positive regulation of programmed cell death	BP	610	15	0.0245902	3240.01	7.58952e-06	Adam8, Cd44, Egr1, Gal, Hmox1, Cyr61, Inhba, Myc, Gadd45b, Plaur, Ptgs2, Gadd45g, Tnfrsf12a, Itga1
cellular macromolecule metabolic process	BP	6790	68	0.0100147	1308.17	7.65555e-06	Adam8, Bcl3, Bdnf, Anxa2, Cd44, Cebpd, Socs3, Col7a1, Dab2, Ecm1, Egr1, Egr2, Fgf18, Fgfr4, Fn1, Fos, Fosb, Fosl2, Gal, Gcnt2, Has2, Hmga1, Hmox1, Hspb1, Ndst1, Ier2, Ier3, Ifi204, Cyr61, Il11, Inhba, Itga5, Junb, Myc, Gadd45b, Serpine1, Plaur, Ptgs2, Ptx3, Ccl12, Ccl2, Sphk1, Serpina3n, Serpina3m, Spp1, Timeless, Timp1, Gadd45g, Map3k6, Irf7, Clcf1, Rnf125, Rasl11a, Plce1, Rnf138rt1, Mamstr, Wwt…
leukocyte differentiation	BP	536	14	0.0261194	3311.31	7.88795e-06	Adam8, Bcl3, Anxa2, Cd44, Egr1, Fos, Il4ra, Junb, Myc, Gadd45g, Clcf1, Trib1, Sbno2, Cd300lf
response to lipid	BP	691	16	0.0231548	2930.93	7.90018e-06	Bdnf, Dab2, Fosl2, Cxcl10, Inhba, Junb, Serpine1, Ptgs2, Ccl12, Ccl2, Spp1, Trib1, Sbno2, Socs2, Npas4, Mir132
blood vessel endothelial cell migration	BP	114	7	0.0614035	7649.36	8.02728e-06	Adam8, Fgf18, Hmox1, Hspb1, Ptgs2, Amotl1, Rhoj
defense response to other organism	BP	464	13	0.0280172	3488.38	8.0316e-06	Bcl3, Cxcl10, Ifit1, Ifit3, Il4ra, Mx1, Serpine1, Oasl2, Irf7, Iigp1, Rtp4, Bst2, Ifit3b
epithelium development	BP	1128	21	0.018617	2212.76	8.41349e-06	Bdnf, Cd44, Socs3, Dab2, S1pr3, Fgfr4, Fosl2, Gal, Cxcl10, Cyr61, Inhba, Myc, Serpine1, Plaur, Ptgs2, Timeless, Tnc, Rasip1, Wwtr1, Kdm6b
regulation of peptidase activity	BP	397	12	0.0302267	3543.27	8.53073e-06	Cd44, Col7a1, Ecm1, Cyr61, Myc, Serpine1, Plaur, Ptgs2, Serpina3n, Serpina3m, Timp1, Serpina3i
positive regulation of transferase activity	BP	540	14	0.0259259	3022.32	8.57815e-06	Adam8, Cd44, Dab2, Egr1, Fgf18, Fgfr4, Cyr61, Myc, Gadd45b, Gadd45g, Map3k6, Plce1, Itga1, Trib1
defense response to virus	BP	214	9	0.0420561	4680.18	8.98599e-06	Cxcl10, Ifit1, Ifit3, Mx1, Oasl2, Irf7, Rtp4, Bst2, Ifit3b
cytokine production	BP	700	16	0.0228571	2462.97	9.28031e-06	Adam8, Bcl3, S1pr3, Egr1, Fgfr4, Fn1, Hmox1, Hspb1, Il4ra, Lpl, Serpine1, Ptgs2, Ccl2, Sphk1, Gadd45g, Irf7
regulation of response to stress	BP	1230	22	0.0178862	1899.17	9.41791e-06	Adam8, Anxa2, Cd44, Socs3, Dab2, Hspb1, Ier3, Irgm1, Myc, Gadd45b, Serpine1, Ptgs2, Ccl2, Thbd, Timeless, Gadd45g, Tnfrsf12a, Irf7, Clcf1, Sbno2, Cd300lf, Nlrc5
regulation of cytokine production	BP	627	15	0.0239234	2275.81	1.05121e-05	Adam8, Bcl3, S1pr3, Egr1, Fgfr4, Fn1, Hmox1, Hspb1, Il4ra, Lpl, Serpine1, Ptgs2, Ccl2, Sphk1, Irf7
chemotaxis	BP	552	14	0.0253623	2309.61	1.09812e-05	Adam8, Bdnf, Ch25h, Egr2, Fgf18, Fn1, Hspb1, Cxcl10, Cyr61, Serpine1, Ccl12, Ccl2, Spp1, Itga1
taxis	BP	554	14	0.0252708	2209.94	1.1435e-05	Adam8, Bdnf, Ch25h, Egr2, Fgf18, Fn1, Hspb1, Cxcl10, Cyr61, Serpine1, Ccl12, Ccl2, Spp1, Itga1
regulation of cellular biosynthetic process	BP	3319	41	0.0123531	1055.57	1.17028e-05	Adam8, Bcl3, Bdnf, Cebpd, Dab2, Ecm1, Egr1, Egr2, Fgfr4, Fos, Fosb, Fosl2, Gal, Gpd1, Has2, Hmga1, Hmox1, Hspb1, Ier2, Ier3, Ifi204, Cyr61, Il11, Inhba, Junb, Myc, Ptgs2, Ptx3, Sphk1, Spp1, Timeless, Irf7, Rasl11a, Mamstr, Wwtr1, Trib1, Sbno2, Kdm6b, Npas4, Nlrc5
negative regulation of cellular protein metabolic process	BP	973	19	0.0195272	1603.91	1.21747e-05	Anxa2, Cd44, Socs3, Col7a1, Dab2, Ecm1, Hspb1, Gadd45b, Serpine1, Plaur, Ptgs2, Serpina3n, Serpina3m, Timp1, Gadd45g, Wwtr1, Spred3, Lrtm2, Trib1, Socs2, Serpina3i
ERK1 and ERK2 cascade	BP	345	11	0.0318841	2549.76	1.25047e-05	Cd44, Dab2, Fgf18, Fgfr4, Fn1, Gcnt2, Cyr61, Myc, Ccl12, Ccl2, Clcf1
cell chemotaxis	BP	282	10	0.035461	2808.7	1.26254e-05	Adam8, Ch25h, Fgf18, Hspb1, Cxcl10, Serpine1, Ccl12, Ccl2, Spp1, Itga1
macromolecule metabolic process	BP	7906	75	0.00948647	705.46	1.34472e-05	Adam8, Bcl3, Bdnf, Anxa2, Cd44, Cebpd, Socs3, Col7a1, Dab2, Ecm1, Egr1, Egr2, Fgf18, Fgfr4, Fn1, Fos, Fosb, Fosl2, Gal, Gcnt2, Has2, Hmga1, Hmox1, Hspb1, Ndst1, Ier2, Ier3, Ifi204, Cyr61, Il11, Inhba, Itga5, Junb, Myc, Gadd45b, Odc1, Serpine1, Plaur, Klk6, Ptgs2, Ptx3, Msr1, Ccl12, Ccl2, Sphk1, Serpina3n, Serpina3m, Spp1, Timeless, Timp1, Tnc, Gadd45g, Oasl2, Map3k6, Irf7, Clcf1, Ahnak, Rnf125, R…
negative regulation of response to stimulus	BP	1554	25	0.0160875	1192.83	1.34868e-05	Bcl3, Anxa2, Cd44, Socs3, Dab2, Ecm1, Egr1, Fgfr4, Hmox1, Hspb1, Ier3, Il4ra, Serpine1, Plaur, Ptgs2, Ccl12, Thbd, Wwtr1, Spred3, Itga1, Lrtm2, Trib1, Socs2, Cd300lf, Fstl4, Nlrc5
regulation of transport	BP	1865	28	0.0150134	1099.61	1.36533e-05	Anxa2, Dab2, Fgfr4, Fn1, Gal, Hmox1, Ier3, Cxcl10, Il11, Il4ra, Inhba, Lpl, Myc, Serpine1, Ptgs2, Ptx3, Ccl12, Ccl2, Sphk1, Spp1, Sdc1, Clcf1, Ahnak, Bst2, Cacng5, Ucn2, Mchr1, Cd300lf
lymphocyte chemotaxis	BP	49	5	0.102041	7198.76	1.41748e-05	Adam8, Ch25h, Cxcl10, Ccl12, Ccl2
positive regulation of intracellular signal transduction	BP	984	19	0.0193089	1355.93	1.42404e-05	Adam8, Cd44, Dab2, Fgf18, Fgfr4, Gcnt2, Ndst1, Cxcl10, Il11, Gadd45b, Ccl12, Ccl2, Sphk1, Gadd45g, Map3k6, Clcf1, Plce1, Akap12, Itga1
regulation of protein kinase activity	BP	646	15	0.0232198	1555.41	1.49284e-05	Adam8, Socs3, Dab2, Egr1, Fgf18, Hspb1, Cyr61, Gadd45b, Gadd45g, Map3k6, Plce1, Wwtr1, Spred3, Itga1, Lrtm2, Trib1, Socs2
transcription regulatory region sequence-specific DNA bin...	MF	813	17	0.0209102	1371.59	1.52452e-05	Cebpd, Egr1, Egr2, Fos, Fosb, Fosl2, Hmga1, Ier2, Ifi204, Junb, Myc, Irf7, Hmga1b, Kdm6b, Npas4, Ifi207, Nlrc5
heterotypic cell-cell adhesion	BP	50	5	0.1	6381.53	1.56702e-05	Cd44, Gcnt2, Itga5, Itga7, Gldn
negative regulation of endopeptidase activity	BP	175	8	0.0457143	2905.6	1.57332e-05	Cd44, Serpine1, Plaur, Ptgs2, Serpina3n, Serpina3m, Timp1, Serpina3i
negative regulation of signal transduction	BP	1177	21	0.017842	1118.78	1.59477e-05	Bcl3, Cd44, Socs3, Dab2, Ecm1, Egr1, Fgfr4, Hmox1, Hspb1, Ier3, Serpine1, Plaur, Ptgs2, Wwtr1, Spred3, Itga1, Lrtm2, Trib1, Socs2, Cd300lf, Fstl4, Nlrc5
regulation of MAP kinase activity	BP	290	10	0.0344828	2145.19	1.60745e-05	Adam8, Dab2, Fgf18, Gadd45b, Gadd45g, Map3k6, Plce1, Spred3, Itga1, Trib1
extracellular structure organization	BP	291	10	0.0343643	2075.4	1.65579e-05	Bcl3, Anxa2, Fgfr4, Fn1, Has2, Cyr61, Lpl, Sdc1
positive regulation of RNA metabolic process	BP	1575	25	0.015873	937.935	1.69234e-05	Bcl3, Cebpd, Dab2, Egr1, Egr2, Fos, Fosb, Fosl2, Gal, Hmga1, Ier2, Cyr61, Il11, Inhba, Junb, Myc, Spp1, Irf7, Rasl11a, Mamstr, Wwtr1, Sbno2, Kdm6b, Npas4, Nlrc5
integrin-mediated signaling pathway	BP	86	6	0.0697674	3968.5	1.75803e-05	Dab2, Itga2b, Itga5, Itga7, Timp1, Itga1
positive regulation of lipid localization	BP	86	6	0.0697674	3968.5	1.75803e-05	Anxa2, Dab2, Gal, Lpl, Msr1, Spp1
regulation of endocrine process	BP	52	5	0.0961538	5053.25	1.90281e-05	Dab2, Fgfr4, Gal, Inhba, Ucn2
wound healing involved in inflammatory response	BP	9	3	0.333333	16627.8	2.00467e-05	Cd44, Hmox1
regulation of cell morphogenesis	BP	506	13	0.0256917	1281.02	2.00557e-05	Bdnf, Cd44, Dab2, Fn1, Has2, Itga7, Ccl12, Ccl2, Tnfrsf12a, Rhoj, Fstl4, Strip2
lymphocyte migration	BP	88	6	0.0681818	3399.58	2.0056e-05	Adam8, Ch25h, Ecm1, Cxcl10, Ccl12, Ccl2
regulation of blood vessel endothelial cell migration	BP	90	6	0.0666667	2923.32	2.28051e-05	Fgf18, Hmox1, Hspb1, Ptgs2, Amotl1, Rhoj
extracellular organelle	CC	92	6	0.0652174	2522.92	2.58499e-05	Anxa2, Fn1, Itga2b, Serpine1, Iigp1, Ahnak
sequence-specific double-stranded DNA binding	MF	852	17	0.0199531	721.876	2.76405e-05	Cebpd, Egr1, Egr2, Fos, Fosb, Fosl2, Hmga1, Ier2, Ifi204, Junb, Myc, Irf7, Hmga1b, Kdm6b, Npas4, Ifi207, Nlrc5
identical protein binding	MF	1837	27	0.0146979	505.4	2.90817e-05	Anxa2, Cebpd, Col7a1, Fn1, Gpd1, Hmox1, Hspb1, Ifi204, Ifit3, Inhba, Itga2b, Odc1, Ptgs2, Ptx3, Sdc1, Timeless, Gadd45g, Iigp1, Flnc, Amotl1, Wwtr1, Cdh22, Ifi207, Cchcr1, Ifit3b
positive regulation of cellular component organization	BP	1228	21	0.017101	573.405	2.98236e-05	Bdnf, Btc, Anxa2, Dab2, Fn1, Has2, Hspb1, Irgm1, Il4ra, Serpine1, Plaur, Ptx3, Ccl2, Sphk1, Sdc1, Tpbg, Tnfrsf12a, Col16a1, Lrtm2, Cd300lf
endocrine hormone secretion	BP	57	5	0.0877193	2934.75	2.98898e-05	Dab2, Fgfr4, Gal, Inhba, Ucn2
positive regulation of endothelial cell migration	BP	95	6	0.0631579	2035.88	3.10224e-05	Fgf18, Hmox1, Hspb1, Ptgs2, Amotl1, Rhoj
hemopoiesis	BP	862	17	0.0197216	616.23	3.20036e-05	Adam8, Bcl3, Anxa2, Cd44, Cebpd, Dab2, Egr1, Fos, Il4ra, Inhba, Junb, Myc, Gadd45g, Clcf1, Trib1, Sbno2, Cd300lf
growth factor receptor binding	MF	142	7	0.0492958	1471.92	3.34908e-05	Btc, Cd44, Ecm1, Fgf18, Il11, Itga5, Cd300lf
regulation of hydrolase activity	BP	958	18	0.0187891	538.891	3.48663e-05	Cd44, Col7a1, Ecm1, Cyr61, Myc, Serpine1, Plaur, Ptgs2, Ptx3, Ccl12, Ccl2, Serpina3n, Serpina3m, Timp1, Oasl2, Rasip1, Itga1, Serpina3i
leukocyte migration	BP	319	10	0.031348	865.206	3.62318e-05	Adam8, Ch25h, Ecm1, Cxcl10, Itga2b, Serpine1, Ccl12, Ccl2, Spp1, Itga1
RNA polymerase II proximal promoter sequence-specific DNA...	MF	538	13	0.0241636	638.696	3.78326e-05	Cebpd, Egr2, Fos, Fosb, Fosl2, Ifi204, Junb, Myc, Kdm6b, Npas4, Ifi207
negative regulation of hydrolase activity	BP	390	11	0.0282051	731.215	3.85729e-05	Cd44, Col7a1, Ecm1, Serpine1, Plaur, Ptgs2, Ptx3, Serpina3n, Serpina3m, Timp1, Serpina3i
inflammatory response to wounding	BP	11	3	0.272727	6990.46	3.90142e-05	Cd44, Hmox1
regulation of cytokine-mediated signaling pathway	BP	99	6	0.0606061	1546.88	3.91796e-05	Ecm1, Irgm1, Sphk1, Irf7, Cd300lf, Nlrc5
innate immune response	BP	620	14	0.0225806	572.055	3.94728e-05	Adam8, Irgm1, Ifit1, Ifit3, Mx1, Ptx3, Ccl12, Ccl2, Oasl2, Irf7, Iigp1, Bst2, Cd300lf, Nlrc5
transport	BP	4122	46	0.0111596	277.691	4.01872e-05	Atp10a, Bcl3, Bdnf, Anxa2, Dab2, Egr2, Fgfr4, Fn1, Gal, Hmox1, Hspb1, Ier3, Cxcl10, Il11, Il4ra, Inhba, Lpl, Myc, Serpine1, Ptgs2, Ptx3, Msr1, Ccl12, Ccl2, Sphk1, Spp1, Sdc1, Slc5a3, Clcf1, Ahnak, Rtp4, Bst2, Sv2c, Slc10a6, Rhoj, Akap12, Cacng5, Ucn2, Mchr1, Slc39a14, Socs2, Cbln4, Cchcr1, Cd300lf, Vgf, Piezo2
plasma membrane	CC	4903	52	0.0106058	262.094	4.04655e-05	Adam8, Atp10a, Bcl3, Btc, Anxa2, Cd44, Dab2, S1pr3, Emp1, Fgfr4, Fn1, Lilrb4a, Has2, Hmox1, Hspb1, Irgm1, Cxcl10, Il4ra, Itga2b, Itga5, Itga7, Lpl, Tm4sf1, Nedd9, Plaur, Ptgs2, Msr1, Sphk1, Sdc1, Thbd, Tpbg, Tnfrsf12a, Nptx2, Slc5a3, Tspan4, Ahnak, Flnc, Bst2, Plce1, Amotl1, Slc10a6, Rhoj, Akap12, Spred3, Cdh22, Itga1, Cacng5, Mchr1, Slc39a14, Gldn, Gpr151, Cd300lf, Piezo2, Ahnak2
positive regulation of kinase activity	BP	465	12	0.0258065	637.476	4.04822e-05	Adam8, Cd44, Dab2, Egr1, Fgf18, Fgfr4, Cyr61, Gadd45b, Gadd45g, Map3k6, Plce1, Itga1
glycosaminoglycan binding	MF	200	8	0.04	976.609	4.0958e-05	Cd44, Fgfr4, Fn1, Cxcl10, Cyr61, Lpl, Ccl2, Layn
regulation of endopeptidase activity	BP	325	10	0.0307692	725.858	4.23902e-05	Cd44, Cyr61, Myc, Serpine1, Plaur, Ptgs2, Serpina3n, Serpina3m, Timp1, Serpina3i
cytokine activity	MF	202	8	0.039604	901.147	4.39484e-05	Cxcl10, Il11, Inhba, Ccl12, Ccl2, Spp1, Timp1, Clcf1
regulation of ERK1 and ERK2 cascade	BP	327	10	0.030581	685.177	4.46323e-05	Cd44, Dab2, Fgf18, Fgfr4, Fn1, Gcnt2, Cyr61, Ccl12, Ccl2, Clcf1
metabolic process	BP	9828	86	0.00875051	194.203	4.50586e-05	Adam8, Bcl3, Bdnf, Anxa2, Cd44, Cebpd, Ch25h, Socs3, Col7a1, Dab2, Ecm1, Egr1, Egr2, Fgf18, Fgfr4, Fn1, Fos, Fosb, Fosl2, Gal, Gcnt2, Gpd1, Has2, Hmga1, Hmox1, Hspb1, Ndst1, Ier2, Ier3, Irgm1, Cxcl10, Ifi204, Cyr61, Il11, Inhba, Itga5, Junb, Lpl, Myc, Gadd45b, Odc1, Serpine1, Plaur, Klk6, Ptgs2, Ptx3, Msr1, Ccl12, Ccl2, Sphk1, Serpina3n, Serpina3m, Spp1, Timeless, Timp1, Tnc, Gadd45g, Oasl2, Map3…
positive regulation of immune system process	BP	886	17	0.0191874	425.744	4.50679e-05	Adam8, Cd44, Fos, Hmox1, Irgm1, Cxcl10, Il4ra, Inhba, Itga2b, Serpine1, Ccl12, Ccl2, Irf7, Clcf1, Trib1, Cd300lf, Nlrc5
secretion	BP	1167	20	0.017138	375.736	4.56117e-05	Bdnf, Anxa2, Dab2, Fgfr4, Fn1, Gal, Hmox1, Il11, Il4ra, Inhba, Lpl, Myc, Sphk1, Spp1, Sdc1, Clcf1, Ucn2, Socs2, Cbln4, Vgf
negative regulation of metabolic process	BP	2676	34	0.0127055	271.716	4.67604e-05	Bcl3, Anxa2, Cd44, Cebpd, Socs3, Col7a1, Dab2, Ecm1, Egr1, Fgfr4, Hmox1, Hspb1, Ier3, Junb, Myc, Gadd45b, Serpine1, Plaur, Ptgs2, Ptx3, Msr1, Serpina3n, Serpina3m, Timeless, Timp1, Gadd45g, Rasip1, Wwtr1, Spred3, Ucn2, Lrtm2, Trib1, Sbno2, Socs2, Serpina3i
leukocyte chemotaxis	BP	204	8	0.0392157	832.272	4.71188e-05	Adam8, Ch25h, Cxcl10, Serpine1, Ccl12, Ccl2, Spp1, Itga1
proximal promoter sequence-specific DNA binding	MF	551	13	0.0235935	488.577	4.82902e-05	Cebpd, Egr2, Fos, Fosb, Fosl2, Ifi204, Junb, Myc, Kdm6b, Npas4, Ifi207
ameboidal-type cell migration	BP	400	11	0.0275	567.266	4.84782e-05	Adam8, Fgf18, Fn1, Has2, Hmox1, Hspb1, Serpine1, Ptgs2, Timp1, Amotl1, Rhoj
osteoclast differentiation	BP	103	6	0.0582524	1189.47	4.89736e-05	Adam8, Anxa2, Fos, Junb, Sbno2, Cd300lf
cellular response to oxygen-containing compound	BP	984	18	0.0182927	370.905	4.93191e-05	Socs3, Egr1, Fos, Gpd1, Cxcl10, Inhba, Serpine1, Ccl12, Ccl2, Spp1, Timeless, Col16a1, Trib1, Sbno2, Socs2, Kdm6b, Npas4, Mir132
regulation of apoptotic signaling pathway	BP	401	11	0.0274314	553.282	4.95794e-05	Cd44, Dab2, Hmox1, Hspb1, Ier3, Inhba, Myc, Serpine1, Plaur, Ptgs2, Tnfrsf12a
urogenital system development	BP	332	10	0.0301205	594.261	5.06856e-05	Bdnf, Cd44, Egr1, Myc, Odc1, Plaur, Timeless, Tnc, Plce1, Wwtr1
regulation of RNA metabolic process	BP	2926	36	0.0123035	236.92	5.19309e-05	Adam8, Bcl3, Bdnf, Cebpd, Dab2, Ecm1, Egr1, Egr2, Fos, Fosb, Fosl2, Gal, Hmga1, Hmox1, Ier2, Ifi204, Cyr61, Il11, Inhba, Junb, Myc, Sphk1, Spp1, Timeless, Oasl2, Irf7, Ahnak, Rasl11a, Mamstr, Wwtr1, Trib1, Sbno2, Kdm6b, Npas4, Nlrc5, Ahnak2
myeloid leukocyte differentiation	BP	207	8	0.0386473	739.935	5.22307e-05	Adam8, Anxa2, Fos, Junb, Myc, Trib1, Sbno2, Cd300lf
cell-cell fusion	BP	64	5	0.078125	1487.1	5.25352e-05
syncytium formation by plasma membrane fusion	BP	64	5	0.078125	1487.1	5.25352e-05	Adam8, Cd44, Cxcl10, Il4ra, Sbno2
regulation of transcription by RNA polymerase II	BP	1902	27	0.0141956	267.402	5.3087e-05	Bcl3, Cebpd, Dab2, Ecm1, Egr1, Egr2, Fos, Fosb, Fosl2, Gal, Hmga1, Hmox1, Ier2, Ifi204, Cyr61, Il11, Inhba, Junb, Myc, Timeless, Irf7, Mamstr, Wwtr1, Sbno2, Kdm6b, Npas4, Nlrc5
integrin complex	CC	33	4	0.121212	2253.63	5.37854e-05	Itga2b, Itga5, Itga7, Itga1
cellular metabolic process	BP	8949	80	0.00893955	163.479	5.46832e-05	Adam8, Bcl3, Bdnf, Anxa2, Cd44, Cebpd, Socs3, Col7a1, Dab2, Ecm1, Egr1, Egr2, Fgf18, Fgfr4, Fn1, Fos, Fosb, Fosl2, Gal, Gcnt2, Gpd1, Has2, Hmga1, Hmox1, Hspb1, Ndst1, Ier2, Ier3, Irgm1, Cxcl10, Ifi204, Cyr61, Il11, Inhba, Itga5, Junb, Lpl, Myc, Gadd45b, Odc1, Serpine1, Plaur, Ptgs2, Ptx3, Ccl12, Ccl2, Sphk1, Serpina3n, Serpina3m, Spp1, Timeless, Timp1, Gadd45g, Oasl2, Map3k6, Slc5a3, Irf7, Clcf1,…
regulation of macromolecule biosynthetic process	BP	3177	38	0.011961	213.769	5.59527e-05	Adam8, Bcl3, Bdnf, Cebpd, Dab2, Ecm1, Egr1, Egr2, Fgfr4, Fos, Fosb, Fosl2, Gal, Has2, Hmga1, Hmox1, Hspb1, Ier2, Ifi204, Cyr61, Il11, Inhba, Junb, Myc, Ccl2, Sphk1, Spp1, Timeless, Irf7, Rasl11a, Mamstr, Wwtr1, Trib1, Sbno2, Kdm6b, Npas4, Nlrc5
nucleobase-containing compound biosynthetic process	BP	3182	38	0.0119422	206.236	5.79052e-05	Adam8, Bcl3, Bdnf, Cebpd, Dab2, Ecm1, Egr1, Egr2, Fgfr4, Fos, Fosb, Fosl2, Gal, Gpd1, Hmga1, Hmox1, Ier2, Ier3, Ifi204, Cyr61, Il11, Inhba, Junb, Myc, Sphk1, Spp1, Timeless, Oasl2, Irf7, Rasl11a, Mamstr, Wwtr1, Trib1, Sbno2, Kdm6b, Npas4, Nlrc5
biological_process	BP	20022	141	0.00704225	119.689	5.88379e-05	Adam8, Atp10a, Bcl3, Bdnf, Btc, Anxa2, Calca, Cd44, Cebpd, Ch25h, Socs3, Col7a1, Dab2, Ecm1, S1pr3, Egr1, Egr2, Emp1, Fgf18, Fgfr4, Fgl2, Fn1, Fos, Fosb, Fosl2, Gal, Gcnt2, Gpd1, Lilrb4a, Has2, Hmga1, Hmox1, Hspb1, Ndst1, Ier2, Ier3, Irgm1, Cxcl10, Ifi204, Ifit1, Ifit3, Cyr61, Il11, Il4ra, Inhba, Itga2b, Itga5, Itga7, Junb, Lpl, Mx1, Myc, Gadd45b, Nedd9, Odc1, Serpine1, Plaur, Klk6, Ptgs2, Ptx3, …
negative regulation of cellular metabolic process	BP	2360	31	0.0131356	222.399	5.90632e-05	Bcl3, Anxa2, Cd44, Cebpd, Socs3, Col7a1, Dab2, Ecm1, Egr1, Hmox1, Hspb1, Ier3, Junb, Myc, Gadd45b, Serpine1, Plaur, Ptgs2, Ptx3, Serpina3n, Serpina3m, Timeless, Timp1, Gadd45g, Rasip1, Wwtr1, Spred3, Lrtm2, Trib1, Sbno2, Socs2, Serpina3i
transcription factor activity, RNA polymerase II proximal...	MF	484	12	0.0247934	417.019	5.94538e-05	Cebpd, Egr1, Egr2, Fos, Fosb, Fosl2, Hmga1, Ifi204, Junb, Myc, Irf7, Npas4, Ifi207
syncytium formation	BP	66	5	0.0757576	1242.76	6.09589e-05	Adam8, Cd44, Cxcl10, Il4ra, Sbno2
hematopoietic or lymphoid organ development	BP	909	17	0.0187019	302.512	6.18219e-05	Adam8, Bcl3, Anxa2, Cd44, Cebpd, Dab2, Egr1, Fos, Il4ra, Inhba, Junb, Myc, Gadd45g, Clcf1, Trib1, Sbno2, Cd300lf
negative regulation of proteolysis	BP	341	10	0.0293255	462.877	6.33548e-05	Cd44, Col7a1, Ecm1, Serpine1, Plaur, Ptgs2, Serpina3n, Serpina3m, Timp1, Serpina3i
epithelial cell migration	BP	276	9	0.0326087	491.588	6.63334e-05	Adam8, Fgf18, Has2, Hmox1, Hspb1, Serpine1, Ptgs2, Amotl1, Rhoj
cellular response to lipid	BP	490	12	0.0244898	366.297	6.68578e-05	Bdnf, Dab2, Cxcl10, Inhba, Serpine1, Ccl12, Ccl2, Spp1, Trib1, Sbno2, Npas4, Mir132
leukocyte aggregation	BP	13	3	0.230769	3444.26	6.70011e-05	Adam8, Cd44, Has2
positive regulation of molecular function	BP	1400	22	0.0157143	233.923	6.71772e-05	Adam8, Bdnf, Anxa2, Cd44, Dab2, Egr1, Fgf18, Fgfr4, Gal, Cyr61, Myc, Gadd45b, Plaur, Ccl12, Ccl2, Sphk1, Gadd45g, Map3k6, Plce1, Itga1, Trib1
response to protozoan	BP	35	4	0.114286	1676.93	6.81519e-05	Bcl3, Ier3, Il4ra, Iigp1
epithelium migration	BP	278	9	0.0323741	461.785	7.01065e-05	Adam8, Fgf18, Has2, Hmox1, Hspb1, Serpine1, Ptgs2, Amotl1, Rhoj
intrinsic apoptotic signaling pathway in response to DNA ...	BP	110	6	0.0545455	770.853	7.07598e-05	Bcl3, Cd44, Hmox1, Ier3, Ifi204, Myc
regulation of response to cytokine stimulus	BP	110	6	0.0545455	770.853	7.07598e-05	Ecm1, Irgm1, Sphk1, Irf7, Cd300lf, Nlrc5
transcription regulatory region DNA binding	MF	921	17	0.0184582	254.306	7.25827e-05	Cebpd, Egr1, Egr2, Fos, Fosb, Fosl2, Hmga1, Ier2, Ifi204, Junb, Myc, Irf7, Hmga1b, Kdm6b, Npas4, Ifi207, Nlrc5
positive regulation of MAP kinase activity	BP	217	8	0.0368664	506.906	7.27281e-05	Adam8, Dab2, Fgf18, Gadd45b, Gadd45g, Map3k6, Plce1, Itga1
regulation of cell growth	BP	419	11	0.026253	357.552	7.34242e-05	Bdnf, Cd44, Dab2, Fn1, Gal, Cyr61, Inhba, Sphk1, Tnfrsf12a, Socs2, Fstl4
tissue migration	BP	280	9	0.0321429	434.019	7.40587e-05	Adam8, Fgf18, Has2, Hmox1, Hspb1, Serpine1, Ptgs2, Amotl1, Rhoj
negative regulation of developmental process	BP	1016	18	0.0177165	238.575	7.42598e-05	Bdnf, Anxa2, Cd44, Dab2, Ecm1, S1pr3, Gal, Cxcl10, Il4ra, Inhba, Myc, Serpine1, Ccl2, Timp1, Wwtr1, Trib1, Socs2, Fstl4
protein complex involved in cell adhesion	CC	36	4	0.111111	1456.3	7.62968e-05	Itga2b, Itga5, Itga7, Itga1
type 2 immune response	BP	36	4	0.111111	1456.3	7.62968e-05	Bcl3, Ecm1, Il4ra, Clcf1
regulatory region nucleic acid binding	MF	925	17	0.0183784	240.176	7.65204e-05	Cebpd, Egr1, Egr2, Fos, Fosb, Fosl2, Hmga1, Ier2, Ifi204, Junb, Myc, Irf7, Hmga1b, Kdm6b, Npas4, Ifi207, Nlrc5
regulation of epithelial cell migration	BP	219	8	0.0365297	471.114	7.7539e-05	Fgf18, Has2, Hmox1, Hspb1, Serpine1, Ptgs2, Amotl1, Rhoj
cell growth	BP	498	12	0.0240964	309.084	7.79606e-05	Bdnf, Cd44, Dab2, Emp1, Fn1, Gal, Cyr61, Inhba, Sphk1, Tnfrsf12a, Socs2, Fstl4
neutrophil migration	BP	112	6	0.0535714	684.822	7.82267e-05	Adam8, Ccl12, Ccl2, Spp1, Itga1
cell morphogenesis	BP	1025	18	0.017561	211.473	8.30413e-05	Adam8, Bdnf, Cd44, Dab2, Egr2, Fn1, Has2, Itga7, Ccl12, Ccl2, Tnfrsf12a, Rhoj, Cdh22, Itga1, Peak1, Fstl4, Strip2
cell periphery	CC	5039	52	0.0103195	119.959	8.6025e-05	Adam8, Atp10a, Bcl3, Btc, Anxa2, Cd44, Dab2, S1pr3, Emp1, Fgfr4, Fn1, Lilrb4a, Has2, Hmox1, Hspb1, Irgm1, Cxcl10, Il4ra, Itga2b, Itga5, Itga7, Lpl, Tm4sf1, Nedd9, Plaur, Ptgs2, Msr1, Sphk1, Sdc1, Thbd, Tpbg, Tnfrsf12a, Nptx2, Slc5a3, Tspan4, Ahnak, Flnc, Bst2, Plce1, Amotl1, Slc10a6, Rhoj, Akap12, Spred3, Cdh22, Itga1, Cacng5, Mchr1, Slc39a14, Gldn, Gpr151, Cd300lf, Piezo2, Ahnak2
heterocycle biosynthetic process	BP	3242	38	0.0117212	135.153	8.67251e-05	Adam8, Bcl3, Bdnf, Cebpd, Dab2, Ecm1, Egr1, Egr2, Fgfr4, Fos, Fosb, Fosl2, Gal, Gpd1, Hmga1, Hmox1, Ier2, Ier3, Ifi204, Cyr61, Il11, Inhba, Junb, Myc, Sphk1, Spp1, Timeless, Oasl2, Irf7, Rasl11a, Mamstr, Wwtr1, Trib1, Sbno2, Kdm6b, Npas4, Nlrc5
double-stranded DNA binding	MF	935	17	0.0181818	208.503	8.72015e-05	Cebpd, Egr1, Egr2, Fos, Fosb, Fosl2, Hmga1, Ier2, Ifi204, Junb, Myc, Irf7, Hmga1b, Kdm6b, Npas4, Ifi207, Nlrc5
positive regulation of transport	BP	1029	18	0.0174927	200.534	8.72307e-05	Anxa2, Dab2, Fgfr4, Gal, Cxcl10, Il4ra, Lpl, Serpine1, Ptgs2, Ptx3, Ccl12, Ccl2, Sphk1, Spp1, Sdc1, Clcf1, Mchr1, Cd300lf
establishment of localization	BP	4252	46	0.0108184	123.545	8.75669e-05	Atp10a, Bcl3, Bdnf, Anxa2, Dab2, Egr2, Fgfr4, Fn1, Gal, Hmox1, Hspb1, Ier3, Cxcl10, Il11, Il4ra, Inhba, Lpl, Myc, Serpine1, Ptgs2, Ptx3, Msr1, Ccl12, Ccl2, Sphk1, Spp1, Sdc1, Slc5a3, Clcf1, Ahnak, Rtp4, Bst2, Sv2c, Slc10a6, Rhoj, Akap12, Cacng5, Ucn2, Mchr1, Slc39a14, Socs2, Cbln4, Cchcr1, Cd300lf, Vgf, Piezo2
negative regulation of apoptotic signaling pathway	BP	223	8	0.0358744	407.869	8.79558e-05	Cd44, Dab2, Hmox1, Hspb1, Ier3, Serpine1, Plaur, Ptgs2
transcription by RNA polymerase II	BP	1960	27	0.0137755	155.912	8.83546e-05	Bcl3, Cebpd, Dab2, Ecm1, Egr1, Egr2, Fos, Fosb, Fosl2, Gal, Hmga1, Hmox1, Ier2, Ifi204, Cyr61, Il11, Inhba, Junb, Myc, Timeless, Irf7, Mamstr, Wwtr1, Sbno2, Kdm6b, Npas4, Nlrc5
organic cyclic compound biosynthetic process	BP	3368	39	0.0115796	130.919	8.84481e-05	Adam8, Bcl3, Bdnf, Cebpd, Ch25h, Dab2, Ecm1, Egr1, Egr2, Fgfr4, Fos, Fosb, Fosl2, Gal, Gpd1, Hmga1, Hmox1, Ier2, Ier3, Ifi204, Cyr61, Il11, Inhba, Junb, Myc, Sphk1, Spp1, Timeless, Oasl2, Irf7, Rasl11a, Mamstr, Wwtr1, Trib1, Sbno2, Kdm6b, Npas4, Nlrc5
positive regulation of protein kinase activity	BP	428	11	0.0257009	289.919	8.86488e-05	Adam8, Dab2, Egr1, Fgf18, Cyr61, Gadd45b, Gadd45g, Map3k6, Plce1, Itga1
negative regulation of nitrogen compound metabolic proces...	BP	2187	29	0.0132602	145.605	9.10697e-05	Bcl3, Anxa2, Cd44, Cebpd, Socs3, Col7a1, Dab2, Ecm1, Egr1, Hspb1, Ier3, Junb, Myc, Gadd45b, Serpine1, Plaur, Ptgs2, Ptx3, Serpina3n, Serpina3m, Timeless, Timp1, Gadd45g, Wwtr1, Spred3, Lrtm2, Trib1, Sbno2, Socs2, Serpina3i
intrinsic apoptotic signaling pathway	BP	288	9	0.03125	340.427	9.17965e-05	Bcl3, Cd44, Hmox1, Hspb1, Ier3, Ifi204, Myc, Plaur, Ptgs2
cell part	CC	15381	118	0.0076718	82.9468	9.24907e-05	Adam8, Atp10a, Bcl3, Bdnf, Btc, Anxa2, Calca, Cd44, Cebpd, Ch25h, Socs3, Dab2, S1pr3, Egr1, Egr2, Emp1, Fgf18, Fgfr4, Fn1, Fos, Fosb, Fosl2, Gal, Gcnt2, Gpd1, Lilrb4a, Has2, Hmga1, Hmox1, Hspb1, Ndst1, Ier2, Ier3, Irgm1, Cxcl10, Ifi204, Ifit1, Ifit3, Il11, Il4ra, Inhba, Itga2b, Itga5, Itga7, Junb, Lpl, Tm4sf1, Mx1, Myc, Gadd45b, Nedd9, Odc1, Serpine1, Plaur, Klk6, Ptgs2, Msr1, Ccl2, Sphk1, Spp1, …
cellular response to interleukin-1	BP	72	5	0.0694444	750.041	9.25876e-05	Egr1, Fn1, Serpine1, Ccl12, Ccl2
cell	CC	15383	118	0.00767081	82.2435	9.32694e-05	Adam8, Atp10a, Bcl3, Bdnf, Btc, Anxa2, Calca, Cd44, Cebpd, Ch25h, Socs3, Dab2, S1pr3, Egr1, Egr2, Emp1, Fgf18, Fgfr4, Fn1, Fos, Fosb, Fosl2, Gal, Gcnt2, Gpd1, Lilrb4a, Has2, Hmga1, Hmox1, Hspb1, Ndst1, Ier2, Ier3, Irgm1, Cxcl10, Ifi204, Ifit1, Ifit3, Il11, Il4ra, Inhba, Itga2b, Itga5, Itga7, Junb, Lpl, Tm4sf1, Mx1, Myc, Gadd45b, Nedd9, Odc1, Serpine1, Plaur, Klk6, Ptgs2, Msr1, Ccl2, Sphk1, Spp1, …
aromatic compound biosynthetic process	BP	3254	38	0.0116779	124.412	9.38648e-05	Adam8, Bcl3, Bdnf, Cebpd, Dab2, Ecm1, Egr1, Egr2, Fgfr4, Fos, Fosb, Fosl2, Gal, Gpd1, Hmga1, Hmox1, Ier2, Ier3, Ifi204, Cyr61, Il11, Inhba, Junb, Myc, Sphk1, Spp1, Timeless, Oasl2, Irf7, Rasl11a, Mamstr, Wwtr1, Trib1, Sbno2, Kdm6b, Npas4, Nlrc5
reproductive structure development	BP	431	11	0.025522	270.676	9.42901e-05	Cd44, Socs3, Cyr61, Inhba, Junb, Serpine1, Plaur, Ptgs2, Tnc, Vgf
negative regulation of macromolecule metabolic process	BP	2425	31	0.0127835	130.477	9.79752e-05	Bcl3, Anxa2, Cd44, Cebpd, Socs3, Col7a1, Dab2, Ecm1, Egr1, Fgfr4, Hspb1, Junb, Myc, Gadd45b, Serpine1, Plaur, Ptgs2, Ptx3, Msr1, Serpina3n, Serpina3m, Timeless, Timp1, Gadd45g, Wwtr1, Spred3, Ucn2, Lrtm2, Trib1, Sbno2, Socs2, Serpina3i
extracellular exosome	CC	73	5	0.0684932	692.585	9.88949e-05	Anxa2, Fn1, Itga2b, Serpine1, Ahnak
apoptotic signaling pathway	BP	592	13	0.0219595	220.72	9.94903e-05	Bcl3, Cd44, Dab2, Hmox1, Hspb1, Ier3, Ifi204, Inhba, Myc, Serpine1, Plaur, Ptgs2, Tnfrsf12a
reproductive system development	BP	434	11	0.0253456	252.86	0.000100236	Cd44, Socs3, Cyr61, Inhba, Junb, Serpine1, Plaur, Ptgs2, Tnc, Vgf
RNA polymerase II regulatory region sequence-specific DNA...	MF	768	15	0.0195312	183.293	0.000106557	Cebpd, Egr1, Egr2, Fos, Fosb, Fosl2, Ier2, Ifi204, Junb, Myc, Irf7, Kdm6b, Npas4, Ifi207, Nlrc5
vesicle	CC	1873	26	0.0138815	128.878	0.00010771	Adam8, Bdnf, Anxa2, Dab2, Fgfr4, Fn1, Gal, Irgm1, Itga2b, Itga5, Serpine1, Klk6, Msr1, Ccl2, Sphk1, Spp1, Tspan4, Ahnak, Bst2, Sv2c, Amotl1, Rhoj, Klk9, Itga1, Fstl4, Vgf, Ahnak2
regulation of cell development	BP	1048	18	0.0171756	156.437	0.000109792	Bdnf, Dab2, S1pr3, Fn1, Gal, Has2, Hspb1, Myc, Klk6, Sphk1, Tnfrsf12a, Clcf1, Trib1, Socs2, Fstl4, Mir132, Mir212
regulation of immune system process	BP	1248	20	0.0160256	140.176	0.000114325	Adam8, Cd44, Ecm1, Fos, Gal, Hmox1, Irgm1, Cxcl10, Il4ra, Inhba, Itga2b, Myc, Serpine1, Ccl12, Ccl2, Irf7, Clcf1, Trib1, Cd300lf, Nlrc5
regulation of transcription, DNA-templated	BP	2684	33	0.0122951	104.471	0.000117689	Adam8, Bcl3, Bdnf, Cebpd, Dab2, Ecm1, Egr1, Egr2, Fos, Fosb, Fosl2, Gal, Hmga1, Hmox1, Ier2, Ifi204, Cyr61, Il11, Inhba, Junb, Myc, Sphk1, Spp1, Timeless, Irf7, Rasl11a, Mamstr, Wwtr1, Trib1, Sbno2, Kdm6b, Npas4, Nlrc5
cyclooxygenase pathway	BP	3	2	0.666667	5654.54	0.000117899	Ptgs2, Sphk1
positive regulation of monocyte aggregation	BP	3	2	0.666667	5654.54	0.000117899	Cd44, Has2
regulation of monocyte aggregation	BP	3	2	0.666667	5654.54	0.000117899	Cd44, Has2
immune system development	BP	959	17	0.0177268	149.76	0.000118368	Adam8, Bcl3, Anxa2, Cd44, Cebpd, Dab2, Egr1, Fos, Il4ra, Inhba, Junb, Myc, Gadd45g, Clcf1, Trib1, Sbno2, Cd300lf
RNA polymerase II regulatory region DNA binding	MF	776	15	0.0193299	161.881	0.000119408	Cebpd, Egr1, Egr2, Fos, Fosb, Fosl2, Ier2, Ifi204, Junb, Myc, Irf7, Kdm6b, Npas4, Ifi207, Nlrc5
cellular response to stress	BP	1668	24	0.0143885	120.193	0.000119711	Adam8, Bcl3, Cd44, Dab2, Egr1, Fos, Hmga1, Hmox1, Hspb1, Ier3, Ifi204, Junb, Myc, Gadd45b, Ptgs2, Spp1, Timeless, Tnc, Gadd45g, Map3k6, Srxn1, Trib1, Kdm6b, Npas4, Parp3
peptidase regulator activity	MF	234	8	0.034188	278.538	0.000122741	Col7a1, Fn1, Serpine1, Serpina3n, Serpina3m, Timp1, Bst2, Serpina3i
regulation of nucleic acid-templated transcription	BP	2690	33	0.0122677	99.8818	0.000122822	Adam8, Bcl3, Bdnf, Cebpd, Dab2, Ecm1, Egr1, Egr2, Fos, Fosb, Fosl2, Gal, Hmga1, Hmox1, Ier2, Ifi204, Cyr61, Il11, Inhba, Junb, Myc, Sphk1, Spp1, Timeless, Irf7, Rasl11a, Mamstr, Wwtr1, Trib1, Sbno2, Kdm6b, Npas4, Nlrc5
enzyme inhibitor activity	MF	371	10	0.0269542	212.524	0.000126829	Anxa2, Socs3, Col7a1, Hspb1, Serpine1, Serpina3n, Serpina3m, Timp1, Bst2, Lrtm2, Trib1, Socs2, Serpina3i
positive regulation of cytokine-mediated signaling pathwa...	BP	41	4	0.097561	762.181	0.000128002	Irgm1, Irf7, Cd300lf, Nlrc5
positive regulation of sprouting angiogenesis	BP	41	4	0.097561	762.181	0.000128002	Hmox1, Itga5, Ptgs2, Rhoj
regulation of RNA biosynthetic process	BP	2698	33	0.0122313	94.1014	0.00012998	Adam8, Bcl3, Bdnf, Cebpd, Dab2, Ecm1, Egr1, Egr2, Fos, Fosb, Fosl2, Gal, Hmga1, Hmox1, Ier2, Ifi204, Cyr61, Il11, Inhba, Junb, Myc, Sphk1, Spp1, Timeless, Irf7, Rasl11a, Mamstr, Wwtr1, Trib1, Sbno2, Kdm6b, Npas4, Nlrc5
organic hydroxy compound transport	BP	236	8	0.0338983	260.464	0.000130146	Anxa2, Dab2, Gal, Myc, Msr1, Spp1, Slc5a3, Slc10a6
transmembrane receptor protein tyrosine kinase signaling ...	BP	527	12	0.0227704	171.723	0.0001326	Bdnf, Btc, Socs3, Fgf18, Fgfr4, Hspb1, Ndst1, Nedd9, Plaur, Ccl2, Itga1, Socs2, Fstl4
biosynthetic process	BP	4856	50	0.0102965	76.1966	0.000135131	Adam8, Bcl3, Bdnf, Cebpd, Ch25h, Dab2, Ecm1, Egr1, Egr2, Fgfr4, Fos, Fosb, Fosl2, Gal, Gcnt2, Gpd1, Has2, Hmga1, Hmox1, Hspb1, Ndst1, Ier2, Ier3, Ifi204, Cyr61, Il11, Inhba, Junb, Lpl, Myc, Odc1, Serpine1, Ptgs2, Ptx3, Ccl2, Sphk1, Spp1, Timeless, Gadd45g, Oasl2, Irf7, Rasl11a, Mamstr, Wwtr1, Trib1, Sbno2, Kdm6b, Npas4, Parp3, Nlrc5
cell surface	CC	882	16	0.0181406	124.231	0.000146023	Adam8, Anxa2, Cd44, Cxcl10, Itga2b, Itga5, Itga7, Lpl, Plaur, Sdc1, Thbd, Tnfrsf12a, Rtp4, Bst2, Cdh22, Itga1
DNA-binding transcription activator activity, RNA polymer...	MF	455	11	0.0241758	159.521	0.000151552	Cebpd, Egr1, Egr2, Fos, Fosb, Fosl2, Hmga1, Ier2, Junb, Myc, Npas4
extracellular vesicle	CC	80	5	0.0625	409.065	0.000152788	Anxa2, Fn1, Itga2b, Serpine1, Ahnak
cellular response to inorganic substance	BP	181	7	0.038674	250.63	0.000154307	Fn1, Fos, Fosb, Hmox1, Junb, Timeless, Mir132
myeloid cell differentiation	BP	381	10	0.0262467	166.758	0.000157394	Adam8, Anxa2, Dab2, Fos, Inhba, Junb, Myc, Trib1, Sbno2, Cd300lf
extracellular matrix organization	BP	247	8	0.0323887	182.183	0.000177781	Bcl3, Anxa2, Fgfr4, Fn1, Has2, Cyr61
regulation of growth	BP	715	14	0.0195804	110.114	0.00017782	Bdnf, Cd44, Socs3, Dab2, Fn1, Gal, Cyr61, Inhba, Nedd9, Sphk1, Tnfrsf12a, Socs2, Fstl4
regulation of leukocyte migration	BP	186	7	0.0376344	206.206	0.000182509	Adam8, Ecm1, Cxcl10, Itga2b, Serpine1, Ccl12, Ccl2
regulation of smooth muscle cell migration	BP	84	5	0.0595238	309.552	0.00019229	Egr1, Has2, Myc, Serpine1, Trib1
cell activation	BP	906	16	0.01766	89.2227	0.000197932	Adam8, Bcl3, Cd44, Egr1, Fn1, Gal, Hmox1, Cxcl10, Il4ra, Itga2b, Ccl2, Timp1, Gadd45g, Clcf1, Sbno2, Cd300lf
transcription, DNA-templated	BP	2771	33	0.0119091	55.4026	0.000214955	Adam8, Bcl3, Bdnf, Cebpd, Dab2, Ecm1, Egr1, Egr2, Fos, Fosb, Fosl2, Gal, Hmga1, Hmox1, Ier2, Ifi204, Cyr61, Il11, Inhba, Junb, Myc, Sphk1, Spp1, Timeless, Irf7, Rasl11a, Mamstr, Wwtr1, Trib1, Sbno2, Kdm6b, Npas4, Nlrc5
proximal promoter DNA-binding transcription activator act...	MF	323	9	0.0278638	128.398	0.000217011	Cebpd, Egr1, Egr2, Fos, Fosb, Hmga1, Junb, Myc, Npas4
positive regulation of chemotaxis	BP	135	6	0.0444444	203.698	0.000218188	Fgf18, Fn1, Hspb1, Cxcl10, Serpine1, Ccl2
positive regulation of response to cytokine stimulus	BP	47	4	0.0851064	388.725	0.000218937	Irgm1, Irf7, Cd300lf, Nlrc5
positive regulation of monocyte chemotaxis	BP	19	3	0.157895	715.126	0.000220793	Cxcl10, Serpine1, Ccl2
endopeptidase inhibitor activity	MF	192	7	0.0364583	164.444	0.000221706	Col7a1, Serpine1, Serpina3n, Serpina3m, Timp1, Bst2, Serpina3i
endothelial cell migration	BP	192	7	0.0364583	164.444	0.000221706	Adam8, Fgf18, Hmox1, Hspb1, Ptgs2, Amotl1, Rhoj
myeloid leukocyte migration	BP	192	7	0.0364583	164.444	0.000221706	Adam8, Cxcl10, Serpine1, Ccl12, Ccl2, Spp1, Itga1
nucleic acid-templated transcription	BP	2777	33	0.0118833	53.1014	0.000223786	Adam8, Bcl3, Bdnf, Cebpd, Dab2, Ecm1, Egr1, Egr2, Fos, Fosb, Fosl2, Gal, Hmga1, Hmox1, Ier2, Ifi204, Cyr61, Il11, Inhba, Junb, Myc, Sphk1, Spp1, Timeless, Irf7, Rasl11a, Mamstr, Wwtr1, Trib1, Sbno2, Kdm6b, Npas4, Nlrc5
response to fibroblast growth factor	BP	87	5	0.0574713	253.52	0.000226693	Cd44, Fgf18, Fgfr4, Ndst1, Ier2
response to interleukin-1	BP	87	5	0.0574713	253.52	0.000226693	Egr1, Fn1, Serpine1, Ccl12, Ccl2
positive regulation of leukocyte migration	BP	136	6	0.0441176	194.276	0.000227088	Adam8, Cxcl10, Itga2b, Serpine1, Ccl12, Ccl2
secretion by cell	BP	1014	17	0.0167653	73.1928	0.000229056	Bdnf, Dab2, Fgfr4, Fn1, Gal, Hmox1, Il11, Il4ra, Inhba, Lpl, Sphk1, Spp1, Sdc1, Clcf1, Ucn2, Cbln4, Vgf
CCR2 chemokine receptor binding	MF	4	2	0.5	2129.27	0.000234822	Ccl12, Ccl2
cellular response to cisplatin	BP	4	2	0.5	2129.27	0.000234822	Hmox1, Timeless
regulation of MyD88-dependent toll-like receptor signalin...	BP	4	2	0.5	2129.27	0.000234822	Irf7, Cd300lf
senescence-associated heterochromatin focus	CC	4	2	0.5	2129.27	0.000234822	Hmga1, Hmga1b
substrate-dependent cell migration, cell attachment to su...	BP	4	2	0.5	2129.27	0.000234822	Fn1, Tnfrsf12a
RNA biosynthetic process	BP	2789	33	0.0118322	48.8061	0.000242433	Adam8, Bcl3, Bdnf, Cebpd, Dab2, Ecm1, Egr1, Egr2, Fos, Fosb, Fosl2, Gal, Hmga1, Hmox1, Ier2, Ifi204, Cyr61, Il11, Inhba, Junb, Myc, Sphk1, Spp1, Timeless, Irf7, Rasl11a, Mamstr, Wwtr1, Trib1, Sbno2, Kdm6b, Npas4, Nlrc5
cellular nitrogen compound biosynthetic process	BP	3787	41	0.0108265	44.1846	0.000245029	Adam8, Bcl3, Bdnf, Cebpd, Dab2, Ecm1, Egr1, Egr2, Fgfr4, Fos, Fosb, Fosl2, Gal, Gpd1, Hmga1, Hmox1, Ier2, Ier3, Ifi204, Cyr61, Il11, Inhba, Junb, Myc, Odc1, Ptgs2, Ptx3, Sphk1, Spp1, Timeless, Oasl2, Irf7, Rasl11a, Mamstr, Wwtr1, Trib1, Sbno2, Kdm6b, Npas4, Nlrc5
regulation of defense response	BP	565	12	0.0212389	84.4263	0.000251568	Adam8, Cd44, Socs3, Ier3, Irgm1, Serpine1, Ptgs2, Irf7, Clcf1, Sbno2, Cd300lf, Nlrc5
substrate adhesion-dependent cell spreading	BP	89	5	0.0561798	222.845	0.000252102	Dab2, Fn1, Has2, Peak1
granulocyte migration	BP	139	6	0.0431655	168.938	0.000255511	Adam8, Ccl12, Ccl2, Spp1, Itga1
nephron development	BP	139	6	0.0431655	168.938	0.000255511	Cd44, Egr1, Myc, Timeless, Plce1, Wwtr1
cellular component morphogenesis	BP	1125	18	0.016	60.8969	0.000262739	Adam8, Bdnf, Cd44, Dab2, Egr2, Fn1, Has2, Itga7, Ccl12, Ccl2, Tnfrsf12a, Rhoj, Cdh22, Itga1, Peak1, Fstl4, Strip2, Ahnak2
cell-matrix adhesion	BP	198	7	0.0353535	132.197	0.000267431	Adam8, Fn1, Itga2b, Serpine1, Col16a1, Itga1
positive regulation of catalytic activity	BP	1028	17	0.016537	61.5414	0.000268713	Adam8, Cd44, Dab2, Egr1, Fgf18, Fgfr4, Cyr61, Myc, Gadd45b, Ccl12, Ccl2, Gadd45g, Map3k6, Plce1, Itga1, Trib1
endopeptidase regulator activity	MF	199	7	0.0351759	127.569	0.00027574	Col7a1, Serpine1, Serpina3n, Serpina3m, Timp1, Bst2, Serpina3i
regulation of lipid localization	BP	141	6	0.0425532	154.198	0.000275964	Anxa2, Dab2, Gal, Lpl, Msr1, Spp1
smooth muscle cell migration	BP	91	5	0.0549451	196.5	0.000279619	Egr1, Has2, Myc, Serpine1, Trib1
tissue morphogenesis	BP	659	13	0.0197269	69.5444	0.000283658	Adam8, Cd44, Socs3, Dab2, Cxcl10, Cyr61, Inhba, Myc, Timeless, Tnc, Rasip1, Kdm6b
organic substance metabolic process	BP	9350	80	0.00855615	28.708	0.00029804	Adam8, Bcl3, Bdnf, Anxa2, Cd44, Cebpd, Ch25h, Socs3, Col7a1, Dab2, Ecm1, Egr1, Egr2, Fgf18, Fgfr4, Fn1, Fos, Fosb, Fosl2, Gal, Gcnt2, Gpd1, Has2, Hmga1, Hmox1, Hspb1, Ndst1, Ier2, Ier3, Cxcl10, Ifi204, Cyr61, Il11, Inhba, Itga5, Junb, Lpl, Myc, Gadd45b, Odc1, Serpine1, Plaur, Klk6, Ptgs2, Ptx3, Msr1, Ccl12, Ccl2, Sphk1, Serpina3n, Serpina3m, Spp1, Timeless, Timp1, Tnc, Gadd45g, Oasl2, Map3k6, Slc…
positive regulation of cytokine production	BP	413	10	0.0242131	80.6875	0.000300085	Adam8, Bcl3, Egr1, Hspb1, Il4ra, Lpl, Serpine1, Ptgs2, Ccl2, Irf7
positive regulation of cell migration involved in sprouti...	BP	21	3	0.142857	475.776	0.000300261	Hmox1, Ptgs2, Rhoj
T cell migration	BP	51	4	0.0784314	260.73	0.000300815	Adam8, Ecm1, Cxcl10, Ccl2
response to lipopolysaccharide	BP	267	8	0.0299625	99.5742	0.000300907	Cxcl10, Junb, Serpine1, Ptgs2, Ccl12, Ccl2, Trib1, Sbno2
peptidase inhibitor activity	MF	203	7	0.0344828	110.849	0.000311078	Col7a1, Serpine1, Serpina3n, Serpina3m, Timp1, Bst2, Serpina3i
regulation of protein serine/threonine kinase activity	BP	415	10	0.0240964	77.2897	0.000311767	Adam8, Dab2, Fgf18, Gadd45b, Gadd45g, Map3k6, Plce1, Spred3, Itga1, Trib1
kidney development	BP	269	8	0.0297398	94.0162	0.000316326	Bdnf, Cd44, Egr1, Myc, Odc1, Timeless, Plce1, Wwtr1
growth factor activity	MF	146	6	0.0410959	123.504	0.00033275	Bdnf, Btc, Fgf18, Il11, Inhba, Timp1
positive regulation of protein serine/threonine kinase ac...	BP	272	8	0.0294118	86.3376	0.00034066	Adam8, Dab2, Fgf18, Gadd45b, Gadd45g, Map3k6, Plce1, Itga1
neutrophil chemotaxis	BP	95	5	0.0526316	154.149	0.000341434	Ccl12, Ccl2, Spp1, Itga1
organic substance biosynthetic process	BP	4768	48	0.0100671	29.4256	0.000342121	Adam8, Bcl3, Bdnf, Cebpd, Ch25h, Dab2, Ecm1, Egr1, Egr2, Fgfr4, Fos, Fosb, Fosl2, Gal, Gcnt2, Gpd1, Has2, Hmga1, Hmox1, Hspb1, Ndst1, Ier2, Ier3, Ifi204, Cyr61, Il11, Inhba, Junb, Lpl, Myc, Odc1, Ptgs2, Ccl2, Sphk1, Spp1, Timeless, Gadd45g, Oasl2, Irf7, Rasl11a, Mamstr, Wwtr1, Trib1, Sbno2, Kdm6b, Npas4, Parp3, Nlrc5
regulation of metanephros development	BP	22	3	0.136364	394.036	0.000346069	Egr1, Myc, Wwtr1
monocyte chemotaxis	BP	53	4	0.0754717	216.212	0.000349063	Cxcl10, Serpine1, Ccl12, Ccl2
neurogenesis	BP	1682	23	0.0136742	38.9382	0.000351177	Bdnf, Cd44, Dab2, Egr2, Fn1, Hspb1, Ier2, Inhba, Myc, Klk6, Ccl12, Ccl2, Sphk1, Tnc, Tnfrsf12a, Nptx2, Clcf1, Itga1, Socs2, Gldn, Fstl4, Mir132, Mir212, Ahnak2
regulation of cellular macromolecule biosynthetic process	BP	3093	35	0.0113159	31.9782	0.000353863	Adam8, Bcl3, Bdnf, Cebpd, Dab2, Ecm1, Egr1, Egr2, Fgfr4, Fos, Fosb, Fosl2, Gal, Hmga1, Hmox1, Ier2, Ifi204, Cyr61, Il11, Inhba, Junb, Myc, Sphk1, Spp1, Timeless, Irf7, Rasl11a, Mamstr, Wwtr1, Trib1, Sbno2, Kdm6b, Npas4, Nlrc5
heparin binding	MF	148	6	0.0405405	113.283	0.00035787	Fgfr4, Fn1, Cxcl10, Cyr61, Lpl, Ccl2
regulation of cell shape	BP	148	6	0.0405405	113.283	0.00035787	Fn1, Itga7, Ccl12, Ccl2, Rhoj, Strip2
response to organic cyclic compound	BP	676	13	0.0192308	53.1767	0.000361639	Bdnf, Dab2, Egr1, Fosl2, Gpd1, Ifit3, Inhba, Junb, Ccl12, Spp1, Socs2, Npas4, Mir132
hormone secretion	BP	347	9	0.0259366	70.6507	0.00036711	Dab2, Fgfr4, Gal, Il11, Inhba, Spp1, Clcf1, Ucn2, Vgf
response to organonitrogen compound	BP	768	14	0.0182292	49.6408	0.000367221	Socs3, Egr1, Egr2, Gpd1, Junb, Lpl, Myc, Serpina3n, Serpina3m, Timeless, Col16a1, Socs2, Vgf, Serpina3i
regulation of chemotaxis	BP	209	7	0.0334928	90.3211	0.000370819	Fgf18, Fn1, Hspb1, Cxcl10, Serpine1, Ccl12, Ccl2
regulation of lymphocyte migration	BP	54	4	0.0740741	197.449	0.000375155	Adam8, Ecm1, Cxcl10, Ccl12
monocyte aggregation	BP	5	2	0.4	1026.3	0.000389749	Cd44, Has2
positive regulation of apoptotic cell clearance	BP	5	2	0.4	1026.3	0.000389749	Ccl2, Cd300lf
response to cisplatin	BP	5	2	0.4	1026.3	0.000389749	Hmox1, Timeless
transcription factor AP-1 complex	CC	5	2	0.4	1026.3	0.000389749	Fos, Junb
response to peptide	BP	350	9	0.0257143	65.802	0.000390783	Socs3, Egr1, Egr2, Serpina3n, Serpina3m, Timeless, Socs2, Vgf, Serpina3i
regulation of endothelial cell migration	BP	151	6	0.0397351	99.7594	0.000398309	Fgf18, Hmox1, Hspb1, Ptgs2, Amotl1, Rhoj
endocrine process	BP	99	5	0.0505051	122.267	0.000413073	Dab2, Fgfr4, Gal, Inhba, Ucn2
DNA-binding transcription factor activity, RNA polymerase...	MF	780	14	0.0179487	41.8832	0.000428542	Cebpd, Egr1, Egr2, Fos, Fosb, Fosl2, Hmga1, Ier2, Ifi204, Junb, Myc, Irf7, Npas4, Ifi207
regulation of interleukin-1 beta production	BP	56	4	0.0714286	165.546	0.000431473	S1pr3, Egr1, Hspb1, Sphk1
hormone transport	BP	356	9	0.0252809	57.2075	0.000441916	Dab2, Fgfr4, Gal, Il11, Inhba, Spp1, Clcf1, Ucn2, Vgf
positive regulation of response to external stimulus	BP	283	8	0.0282686	63.7673	0.000443308	Adam8, Fgf18, Fn1, Hspb1, Cxcl10, Serpine1, Ptgs2, Ccl2
eosinophil migration	BP	24	3	0.125	277.376	0.000450653	Adam8, Ccl12, Ccl2
negative regulation of JAK-STAT cascade	BP	24	3	0.125	277.376	0.000450653	Bcl3, Socs3, Lrtm2, Socs2
positive regulation of mononuclear cell migration	BP	24	3	0.125	277.376	0.000450653	Cxcl10, Serpine1, Ccl2
positive regulation of endocytosis	BP	155	6	0.0387097	84.5768	0.000457687	Anxa2, Dab2, Serpine1, Ptx3, Ccl2, Cd300lf
lipid localization	BP	358	9	0.0251397	54.6352	0.000460137	Atp10a, Anxa2, Dab2, Gal, Inhba, Lpl, Msr1, Spp1, Slc10a6
response to molecule of bacterial origin	BP	285	8	0.0280702	60.4411	0.000464422	Cxcl10, Junb, Serpine1, Ptgs2, Ccl12, Ccl2, Trib1, Sbno2
macromolecule biosynthetic process	BP	3905	41	0.0104994	22.2917	0.000471	Adam8, Bcl3, Bdnf, Cebpd, Dab2, Ecm1, Egr1, Egr2, Fgfr4, Fos, Fosb, Fosl2, Gal, Gcnt2, Has2, Hmga1, Hmox1, Hspb1, Ndst1, Ier2, Ifi204, Cyr61, Il11, Inhba, Junb, Myc, Ccl2, Sphk1, Spp1, Timeless, Gadd45g, Irf7, Rasl11a, Mamstr, Wwtr1, Trib1, Sbno2, Kdm6b, Npas4, Parp3, Nlrc5
regulation of secretion by cell	BP	788	14	0.0177665	37.4726	0.00047412	Dab2, Fgfr4, Fn1, Gal, Hmox1, Il11, Il4ra, Inhba, Lpl, Sphk1, Spp1, Sdc1, Clcf1, Ucn2
cellular_component	CC	20426	141	0.00690297	14.4902	0.000476387	Adam8, Atp10a, Bcl3, Bdnf, Btc, Anxa2, Calca, Cd44, Cebpd, Ch25h, Socs3, Col7a1, Dab2, Ecm1, S1pr3, Egr1, Egr2, Emp1, Fgf18, Fgfr4, Fgl2, Fn1, Fos, Fosb, Fosl2, Gal, Gcnt2, Gpd1, Lilr4b, Lilrb4a, Has2, Hmga1, Hmox1, Hspb1, Ndst1, Ier2, Ier3, Irgm1, Cxcl10, Ifi204, Ifit1, Ifit3, Cyr61, Il11, Il4ra, Inhba, Itga2b, Itga5, Itga7, Junb, Lpl, Tm4sf1, Mx1, Myc, Gadd45b, Nedd9, Odc1, Serpine1, Plaur, Klk…
sequence-specific DNA binding	MF	1087	17	0.0156394	30.7314	0.000508906	Cebpd, Egr1, Egr2, Fos, Fosb, Fosl2, Hmga1, Ier2, Ifi204, Junb, Myc, Irf7, Hmga1b, Kdm6b, Npas4, Ifi207, Nlrc5
regulation of hormone secretion	BP	289	8	0.0276817	54.3734	0.000509103	Dab2, Fgfr4, Gal, Il11, Inhba, Spp1, Clcf1, Ucn2
negative regulation of STAT cascade	BP	25	3	0.12	235.411	0.000509747	Bcl3, Socs3, Lrtm2, Socs2
renal system development	BP	291	8	0.0274914	51.6061	0.000532716	Bdnf, Cd44, Egr1, Myc, Odc1, Timeless, Plce1, Wwtr1
basement membrane	CC	105	5	0.047619	88.0052	0.000541094	Anxa2, Col7a1, Fn1, Timp1, Tnc
muscle cell migration	BP	105	5	0.047619	88.0052	0.000541094	Egr1, Has2, Myc, Serpine1, Trib1
regulation of monocyte chemotaxis	BP	26	3	0.115385	201.164	0.000573584	Cxcl10, Serpine1, Ccl2
steroid hormone secretion	BP	26	3	0.115385	201.164	0.000573584	Dab2, Gal, Inhba
5'-deoxyribose-5-phosphate lyase activity	MF	6	2	0.333333	572.538	0.000582203	Hmga1, Hmga1b
negative regulation by host of symbiont molecular functio...	BP	6	2	0.333333	572.538	0.000582203	Anxa2, Ptx3
negative regulation of molecular function in other organi...	BP	6	2	0.333333	572.538	0.000582203	Anxa2, Ptx3
negative regulation of molecular function in other organi...	BP	6	2	0.333333	572.538	0.000582203	Anxa2, Ptx3
osteoclast fusion	BP	6	2	0.333333	572.538	0.000582203	Adam8, Sbno2
regulation of apoptotic cell clearance	BP	6	2	0.333333	572.538	0.000582203	Ccl2, Cd300lf
primary metabolic process	BP	8911	76	0.00852878	14.598	0.000584245	Adam8, Bcl3, Bdnf, Anxa2, Cd44, Cebpd, Ch25h, Socs3, Col7a1, Dab2, Ecm1, Egr1, Egr2, Fgf18, Fgfr4, Fn1, Fos, Fosb, Fosl2, Gal, Gcnt2, Gpd1, Has2, Hmga1, Hmox1, Hspb1, Ndst1, Ier2, Ier3, Cxcl10, Ifi204, Cyr61, Il11, Inhba, Itga5, Junb, Lpl, Myc, Gadd45b, Odc1, Serpine1, Plaur, Klk6, Ptgs2, Ptx3, Ccl12, Ccl2, Sphk1, Serpina3n, Serpina3m, Spp1, Timeless, Timp1, Gadd45g, Oasl2, Map3k6, Slc5a3, Irf7, …
regulation of myotube differentiation	BP	61	4	0.0655738	109.601	0.000598297	Bdnf, Cxcl10, Il4ra, Mamstr
modulation of chemical synaptic transmission	BP	536	11	0.0205224	33.8	0.000607172	Bdnf, Egr1, Ptgs2, Ccl2, Sphk1, Cacng5, Npas4, Vgf, Mir132
regulation of trans-synaptic signaling	BP	537	11	0.0204842	33.2229	0.000616568	Bdnf, Egr1, Ptgs2, Ccl2, Sphk1, Cacng5, Npas4, Vgf, Mir132
secretory granule	CC	374	9	0.0240642	38.2357	0.000629364	Adam8, Bdnf, Gal, Serpine1, Klk6, Klk9, Itga1, Fstl4, Vgf
endodermal cell differentiation	BP	27	3	0.111111	172.986	0.000642312	Fn1, Inhba, Itga5
positive regulation of cell development	BP	629	12	0.0190779	29.1275	0.000654979	Bdnf, Dab2, Fn1, Has2, Hspb1, Myc, Sphk1, Tnfrsf12a, Clcf1, Trib1, Socs2
response to peptide hormone	BP	301	8	0.0265781	39.9988	0.000664471	Socs3, Egr1, Egr2, Serpina3n, Serpina3m, Socs2, Vgf, Serpina3i
cytokine biosynthetic process	BP	110	5	0.0454545	67.9625	0.000668818	Bcl3, Egr1, Hspb1, Gadd45g, Irf7
cellular protein metabolic process	BP	4372	44	0.010064	14.7307	0.0006832	Adam8, Bcl3, Bdnf, Anxa2, Cd44, Socs3, Col7a1, Dab2, Ecm1, Egr1, Fgf18, Fgfr4, Fn1, Gcnt2, Hspb1, Ndst1, Cyr61, Il11, Inhba, Itga5, Myc, Gadd45b, Serpine1, Plaur, Ptgs2, Ccl12, Ccl2, Sphk1, Serpina3n, Serpina3m, Timp1, Gadd45g, Map3k6, Clcf1, Rnf125, Plce1, Rnf138rt1, Wwtr1, Spred3, Itga1, Lrtm2, Trib1, Socs2, Kdm6b, Parp3, Peak1, Serpina3i
substrate-dependent cell migration	BP	28	3	0.107143	149.624	0.00071608	Adam8, Fn1, Tnfrsf12a
animal organ morphogenesis	BP	1020	16	0.0156863	21.6401	0.000724872	Bdnf, Cd44, Dab2, Fgf18, Fgfr4, Has2, Ndst1, Cyr61, Inhba, Myc, Serpine1, Timeless, Tnc, Wwtr1
cellular protein modification process	BP	3349	36	0.0107495	14.1999	0.00075701	Adam8, Bdnf, Anxa2, Cd44, Socs3, Dab2, Egr1, Fgf18, Fgfr4, Fn1, Gcnt2, Hspb1, Ndst1, Cyr61, Il11, Inhba, Itga5, Myc, Gadd45b, Plaur, Ptgs2, Ccl12, Ccl2, Sphk1, Gadd45g, Map3k6, Clcf1, Rnf125, Plce1, Rnf138rt1, Wwtr1, Spred3, Itga1, Lrtm2, Trib1, Socs2, Kdm6b, Parp3, Peak1
protein modification process	BP	3349	36	0.0107495	14.1999	0.00075701	Adam8, Bdnf, Anxa2, Cd44, Socs3, Dab2, Egr1, Fgf18, Fgfr4, Fn1, Gcnt2, Hspb1, Ndst1, Cyr61, Il11, Inhba, Itga5, Myc, Gadd45b, Plaur, Ptgs2, Ccl12, Ccl2, Sphk1, Gadd45g, Map3k6, Clcf1, Rnf125, Plce1, Rnf138rt1, Wwtr1, Spred3, Itga1, Lrtm2, Trib1, Socs2, Kdm6b, Parp3, Peak1
cytokine metabolic process	BP	114	5	0.0438596	55.7827	0.000786259	Bcl3, Egr1, Hspb1, Gadd45g, Irf7
regulation of inflammatory response	BP	309	8	0.02589	32.8627	0.000787822	Adam8, Cd44, Socs3, Ier3, Serpine1, Ptgs2, Clcf1, Sbno2
positive regulation of cartilage development	BP	29	3	0.103448	130.119	0.000795031	Fgf18, Cyr61
neuron death	BP	387	9	0.0232558	29.0079	0.000801706	Adam8, Bdnf, Egr1, Fos, Hmox1, Klk6, Ccl12, Clcf1, Itga1
endoderm development	BP	66	4	0.0606061	75.1538	0.000806427	Dab2, Fn1, Inhba, Itga5
positive regulation of lipid transport	BP	66	4	0.0606061	75.1538	0.000806427	Anxa2, Dab2, Gal, Spp1
modulation by host of symbiont molecular function	BP	7	2	0.285714	351.989	0.000811713	Anxa2, Ptx3
modulation of molecular function in other organism	BP	7	2	0.285714	351.989	0.000811713	Anxa2, Ptx3
modulation of molecular function in other organism involv...	BP	7	2	0.285714	351.989	0.000811713	Anxa2, Ptx3
positive regulation of cholesterol storage	BP	7	2	0.285714	351.989	0.000811713	Lpl, Msr1
positive regulation of interferon-gamma-mediated signalin...	BP	7	2	0.285714	351.989	0.000811713	Irgm1, Nlrc5
positive regulation of response to interferon-gamma	BP	7	2	0.285714	351.989	0.000811713	Irgm1, Nlrc5
virion binding	MF	7	2	0.285714	351.989	0.000811713	Ptx3
negative regulation of multi-organism process	BP	174	6	0.0344828	41.055	0.000839916	Anxa2, Ptx3, Timp1, Oasl2, Bst2, Trib1
positive regulation of cell morphogenesis involved in dif...	BP	174	6	0.0344828	41.055	0.000839916	Bdnf, Dab2, Fn1, Has2, Tnfrsf12a
cellular biosynthetic process	BP	4684	46	0.00982067	11.6458	0.00084328	Adam8, Bcl3, Bdnf, Cebpd, Dab2, Ecm1, Egr1, Egr2, Fgfr4, Fos, Fosb, Fosl2, Gal, Gcnt2, Gpd1, Has2, Hmga1, Hmox1, Hspb1, Ndst1, Ier2, Ier3, Ifi204, Cyr61, Il11, Inhba, Junb, Lpl, Myc, Odc1, Ptgs2, Ptx3, Sphk1, Spp1, Timeless, Oasl2, Irf7, Rasl11a, Mamstr, Wwtr1, Trib1, Sbno2, Kdm6b, Npas4, Parp3, Nlrc5
extracellular matrix	CC	472	10	0.0211864	25.0744	0.000844944	Anxa2, Col7a1, Ecm1, Fn1, Cyr61, Lpl, Serpine1, Timp1, Tnc, Col16a1, Gldn
nitrogen compound metabolic process	BP	8404	72	0.00856735	10.106	0.000847749	Adam8, Bcl3, Bdnf, Anxa2, Cd44, Cebpd, Socs3, Col7a1, Dab2, Ecm1, Egr1, Egr2, Fgf18, Fgfr4, Fn1, Fos, Fosb, Fosl2, Gal, Gcnt2, Gpd1, Has2, Hmga1, Hmox1, Hspb1, Ndst1, Ier2, Ier3, Cxcl10, Ifi204, Cyr61, Il11, Inhba, Itga5, Junb, Myc, Gadd45b, Odc1, Serpine1, Plaur, Klk6, Ptgs2, Ptx3, Ccl12, Ccl2, Sphk1, Serpina3n, Serpina3m, Spp1, Timeless, Timp1, Gadd45g, Oasl2, Map3k6, Irf7, Clcf1, Ahnak, Rnf125…
interleukin-1 beta production	BP	67	4	0.0597015	69.9517	0.000853467	S1pr3, Egr1, Hspb1, Sphk1
developmental growth	BP	743	13	0.0174966	20.0763	0.000871507	Bdnf, Fn1, Gal, Tnc, Tnfrsf12a, Wwtr1, Socs2, Fstl4
regulation of type 2 immune response	BP	30	3	0.1	113.726	0.000879306	Ecm1, Il4ra, Clcf1
negative regulation of transferase activity	BP	242	7	0.0289256	32.7296	0.000883776	Socs3, Hspb1, Gadd45b, Gadd45g, Wwtr1, Spred3, Lrtm2, Trib1, Socs2
serine-type endopeptidase inhibitor activity	MF	117	5	0.042735	48.3452	0.000883957	Col7a1, Serpine1, Serpina3n, Serpina3m, Serpina3i
plasma membrane part	CC	2751	31	0.0112686	12.6124	0.00089346	Adam8, Anxa2, Cd44, Dab2, S1pr3, Fgfr4, Fn1, Has2, Hmox1, Hspb1, Cxcl10, Itga2b, Itga5, Itga7, Tm4sf1, Plaur, Ptgs2, Sdc1, Thbd, Nptx2, Slc5a3, Tspan4, Ahnak, Bst2, Amotl1, Cdh22, Itga1, Cacng5, Mchr1, Slc39a14, Ahnak2
regulation of sprouting angiogenesis	BP	68	4	0.0588235	65.1849	0.00090241	Hmox1, Itga5, Ptgs2, Rhoj
monocarboxylic acid biosynthetic process	BP	243	7	0.0288066	31.8209	0.000905273	Fgfr4, Gpd1, Ier3, Lpl, Myc, Ptgs2, Sphk1
granulocyte chemotaxis	BP	118	5	0.0423729	46.1353	0.000918448	Ccl12, Ccl2, Spp1, Itga1
negative regulation of response to external stimulus	BP	317	8	0.0252366	27.1661	0.000928975	Anxa2, Cd44, Socs3, Ier3, Serpine1, Ccl12, Thbd, Trib1
regulation of cellular catabolic process	BP	655	12	0.0183206	19.6898	0.000930462	Adam8, Anxa2, Dab2, Gpd1, Hmox1, Ier3, Irgm1, Myc, Timp1, Iigp1, Rnf125, Rasip1, Rnf138rt1, Trib1
secretory vesicle	CC	567	11	0.0194004	20.1974	0.000960536	Adam8, Bdnf, Gal, Serpine1, Klk6, Sphk1, Sv2c, Klk9, Itga1, Fstl4, Vgf
generation of neurons	BP	1584	21	0.0132576	13.7393	0.000964939	Bdnf, Cd44, Dab2, Egr2, Fn1, Hspb1, Ier2, Inhba, Myc, Klk6, Sphk1, Tnc, Tnfrsf12a, Nptx2, Clcf1, Itga1, Socs2, Gldn, Fstl4, Mir132, Mir212
regulation of cell maturation	BP	31	3	0.0967742	99.8657	0.000969043	Gal, Mir132, Mir212
lipid transport	BP	320	8	0.025	25.3328	0.000986864	Atp10a, Anxa2, Dab2, Gal, Inhba, Msr1, Spp1, Slc10a6
response to nitrogen compound	BP	851	14	0.0164512	16.44	0.00100069	Socs3, Egr1, Egr2, Gpd1, Junb, Lpl, Myc, Serpina3n, Serpina3m, Timeless, Col16a1, Socs2, Vgf, Serpina3i
protein metabolic process	BP	4998	48	0.00960384	9.39166	0.00102259	Adam8, Bcl3, Bdnf, Anxa2, Cd44, Socs3, Col7a1, Dab2, Ecm1, Egr1, Fgf18, Fgfr4, Fn1, Gcnt2, Hspb1, Ndst1, Ier3, Cyr61, Il11, Inhba, Itga5, Myc, Gadd45b, Odc1, Serpine1, Plaur, Klk6, Ptgs2, Ptx3, Ccl12, Ccl2, Sphk1, Serpina3n, Serpina3m, Timp1, Gadd45g, Map3k6, Irf7, Clcf1, Rnf125, Plce1, Rnf138rt1, Wwtr1, Spred3, Itga1, Lrtm2, Trib1, Socs2, Kdm6b, Parp3, Peak1, Serpina3i
gene expression	BP	4460	44	0.00986547	9.43692	0.00104541	Adam8, Bcl3, Bdnf, Cd44, Cebpd, Dab2, Ecm1, Egr1, Egr2, Fgfr4, Fn1, Fos, Fosb, Fosl2, Gal, Gcnt2, Hmga1, Hmox1, Ier2, Ifi204, Cyr61, Il11, Inhba, Junb, Myc, Serpine1, Plaur, Klk6, Msr1, Sphk1, Spp1, Timeless, Tnc, Irf7, Ahnak, Rasl11a, Mamstr, Wwtr1, Ucn2, Trib1, Sbno2, Kdm6b, Npas4, Nlrc5, Ahnak2
negative regulation of cell proliferation	BP	665	12	0.0180451	17.0323	0.00105946	Bdnf, Cd44, Dab2, Gal, Hmox1, Inhba, Myc, Ptgs2, Ccl12, Slfn2, Itga1, Trib1
defense response to protozoan	BP	32	3	0.09375	88.0798	0.00106438	Bcl3, Il4ra, Iigp1
hormone activity	MF	122	5	0.0409836	38.4279	0.00106651	Calca, Gal, Inhba, Ucn2, Vgf
activation of MAPKKK activity	BP	8	2	0.25	231.952	0.00107781	Gadd45b, Gadd45g
regulation of follicle-stimulating hormone secretion	BP	8	2	0.25	231.952	0.00107781	Inhba, Ucn2
sphingosine-1-phosphate receptor activity	MF	8	2	0.25	231.952	0.00107781	S1pr3, Sphk1
osteoblast differentiation	BP	183	6	0.0327869	30.0745	0.00109019	Cebpd, Ifi204, Cyr61, Junb, Spp1, Wwtr1
regulation of secretion	BP	864	14	0.0162037	14.0203	0.00115573	Dab2, Fgfr4, Fn1, Gal, Hmox1, Il11, Il4ra, Inhba, Lpl, Sphk1, Spp1, Sdc1, Clcf1, Ucn2
endoderm formation	BP	33	3	0.0909091	78.0045	0.00116543	Fn1, Inhba, Itga5
regulation of neuron apoptotic process	BP	254	7	0.0275591	23.5535	0.00117006	Adam8, Bdnf, Egr1, Hmox1, Ccl12, Clcf1, Itga1
regulation of interleukin-1 production	BP	73	4	0.0547945	46.5497	0.00117712	S1pr3, Egr1, Hspb1, Sphk1
collagen-containing extracellular matrix	CC	329	8	0.0243161	20.6405	0.00117808
regulation of small molecule metabolic process	BP	331	8	0.0241692	19.7406	0.00122434	Dab2, Egr1, Fgfr4, Gpd1, Has2, Ier3, Cxcl10, Myc, Ptgs2
transmembrane receptor protein serine/threonine kinase si...	BP	333	8	0.024024	18.8862	0.00127204	Dab2, Egr1, Fos, Gcnt2, Cyr61, Inhba, Ccl2, Wwtr1
positive regulation of leukocyte apoptotic process	BP	34	3	0.0882353	69.3484	0.00127235	Adam8, Cd44, Myc
negative regulation of protein kinase activity	BP	189	6	0.031746	24.6781	0.00128641	Socs3, Hspb1, Gadd45b, Gadd45g, Wwtr1, Spred3, Lrtm2, Trib1, Socs2
regulation of catabolic process	BP	777	13	0.016731	12.8176	0.00130532	Adam8, Anxa2, Dab2, Gpd1, Hmox1, Ier3, Irgm1, Myc, Odc1, Timp1, Iigp1, Rnf125, Rasip1, Rnf138rt1, Trib1
nucleic acid metabolic process	BP	4107	41	0.00998296	7.59716	0.00131404	Adam8, Bcl3, Bdnf, Cebpd, Dab2, Ecm1, Egr1, Egr2, Fgfr4, Fos, Fosb, Fosl2, Gal, Hmga1, Hmox1, Ier2, Ier3, Ifi204, Cyr61, Il11, Inhba, Junb, Myc, Sphk1, Spp1, Timeless, Oasl2, Irf7, Clcf1, Ahnak, Rasl11a, Mamstr, Wwtr1, Trib1, Sbno2, Kdm6b, Npas4, Parp3, Nlrc5, Ahnak2
regulation of calcium ion transport	BP	260	7	0.0269231	20.1198	0.00133814	Cxcl10, Serpine1, Ptgs2, Ccl12, Ahnak, Mchr1
transcription factor binding	MF	685	12	0.0175182	12.8582	0.00136242	Bcl3, Egr1, Egr2, Fos, Hmga1, Ifi204, Junb, Myc, Hmga1b, Trib1, Ifi207
positive regulation of calcium ion transport	BP	129	5	0.0387597	28.3487	0.00136725	Cxcl10, Serpine1, Ccl12, Mchr1
regulation of wound healing	BP	129	5	0.0387597	28.3487	0.00136725	Anxa2, Myc, Serpine1, Ccl2, Thbd, Tnfrsf12a
mononuclear cell migration	BP	76	4	0.0526316	38.489	0.00136745	Cxcl10, Serpine1, Ccl12, Ccl2
carboxylic acid biosynthetic process	BP	337	8	0.0237389	17.3039	0.00137188	Fgfr4, Gpd1, Has2, Ier3, Lpl, Myc, Ptgs2, Sphk1
fibroblast growth factor production	BP	9	2	0.222222	161.028	0.00138003	Fgfr4, Ptgs2
multinuclear osteoclast differentiation	BP	9	2	0.222222	161.028	0.00138003	Adam8, Sbno2
positive regulation of cell proliferation involved in kid...	BP	9	2	0.222222	161.028	0.00138003	Egr1, Myc
positive regulation of corticosteroid hormone secretion	BP	9	2	0.222222	161.028	0.00138003	Dab2, Gal
positive regulation of receptor binding	BP	9	2	0.222222	161.028	0.00138003	Bdnf, Anxa2
regulation of fibroblast growth factor production	BP	9	2	0.222222	161.028	0.00138003	Fgfr4, Ptgs2
activation of MAPKK activity	BP	35	3	0.0857143	61.8768	0.00138524	Gadd45b, Gadd45g, Map3k6
epidermal growth factor receptor binding	MF	35	3	0.0857143	61.8768	0.00138524	Btc, Cd44, Itga5
positive regulation of substrate adhesion-dependent cell ...	BP	35	3	0.0857143	61.8768	0.00138524	Dab2, Has2
organic acid biosynthetic process	BP	338	8	0.0236686	16.9329	0.00139779	Fgfr4, Gpd1, Has2, Ier3, Lpl, Myc, Ptgs2, Sphk1
response to interferon-gamma	BP	130	5	0.0384615	27.1846	0.00141483	Irgm1, Ccl12, Ccl2, Bst2, Nlrc5
signal release	BP	506	10	0.0197628	13.886	0.00142322	Dab2, Fgfr4, Gal, Il11, Inhba, Sphk1, Spp1, Clcf1, Ucn2, Vgf
cellular response to lipopolysaccharide	BP	193	6	0.0310881	21.7172	0.0014315	Cxcl10, Serpine1, Ccl12, Ccl2, Trib1, Sbno2
skeletal muscle cell differentiation	BP	77	4	0.0519481	36.1909	0.00143539	Egr1, Egr2, Fos, Myc
placenta blood vessel development	BP	36	3	0.0833333	55.3991	0.00150424	Socs3, Cyr61, Junb
neuron differentiation	BP	1419	19	0.0133897	8.77977	0.00152506	Bdnf, Cd44, Dab2, Egr2, Fn1, Hspb1, Ier2, Inhba, Klk6, Sphk1, Tnc, Tnfrsf12a, Nptx2, Itga1, Socs2, Gldn, Fstl4, Mir132, Mir212
cellular response to organic cyclic compound	BP	425	9	0.0211765	13.7812	0.00153662	Bdnf, Dab2, Egr1, Gpd1, Inhba, Ccl12, Spp1, Npas4, Mir132
mesenchyme development	BP	268	7	0.0261194	16.4171	0.00159099	Dab2, Fn1, Gcnt2, Has2, Myc, Plaur, Wwtr1
cell-cell adhesion	BP	702	12	0.017094	10.215	0.00167342	Adam8, Cd44, Gcnt2, Has2, Cyr61, Il4ra, Itga2b, Itga5, Itga7, Ccl2, Cdh22, Gldn
DNA-binding transcription factor activity	MF	1003	15	0.0149551	8.76607	0.00170603	Bcl3, Cebpd, Egr1, Egr2, Fos, Fosb, Fosl2, Hmga1, Ier2, Ifi204, Junb, Myc, Irf7, Npas4, Ifi207
regulation of neuron death	BP	349	8	0.0229226	13.4103	0.00170933	Adam8, Bdnf, Egr1, Fos, Hmox1, Ccl12, Clcf1, Itga1
AT DNA binding	MF	10	2	0.2	116.421	0.00171791	Hmga1, Hmga1b
cell proliferation involved in metanephros development	BP	10	2	0.2	116.421	0.00171791	Egr1, Myc
follicle-stimulating hormone secretion	BP	10	2	0.2	116.421	0.00171791	Inhba, Ucn2
collagen trimer	CC	81	4	0.0493827	28.5322	0.00173077	Col7a1, Msr1, Col16a1, Gldn
cellular response to molecule of bacterial origin	BP	201	6	0.0298507	16.972	0.00175883	Cxcl10, Serpine1, Ccl12, Ccl2, Trib1, Sbno2
G protein-coupled receptor binding	MF	274	7	0.0255474	14.1621	0.00180393	Calca, Gal, Cxcl10, Ccl12, Ccl2, Rtp4, Ucn2
SMAD protein signal transduction	BP	82	4	0.0487805	26.9398	0.00181072	Dab2, Fos, Inhba, Wwtr1
macromolecule modification	BP	3516	36	0.0102389	5.6081	0.00182574	Adam8, Bdnf, Anxa2, Cd44, Socs3, Dab2, Egr1, Fgf18, Fgfr4, Fn1, Gcnt2, Hspb1, Ndst1, Cyr61, Il11, Inhba, Itga5, Myc, Gadd45b, Plaur, Ptgs2, Ccl12, Ccl2, Sphk1, Gadd45g, Map3k6, Clcf1, Rnf125, Plce1, Rnf138rt1, Wwtr1, Spred3, Itga1, Lrtm2, Trib1, Socs2, Kdm6b, Parp3, Peak1
protease binding	MF	138	5	0.0362319	19.6848	0.0018406	Anxa2, Ecm1, Fn1, Serpine1, Timp1
cell-substrate junction assembly	BP	83	4	0.0481928	25.4557	0.0018932	Fn1, Itga5, Col16a1
chemokine activity	MF	39	3	0.0769231	40.507	0.00189901	Cxcl10, Ccl12, Ccl2
regulation of cell migration involved in sprouting angiog...	BP	39	3	0.0769231	40.507	0.00189901	Hmox1, Ptgs2, Rhoj
regulation of glycolytic process	BP	39	3	0.0769231	40.507	0.00189901	Gpd1, Ier3, Myc
regulation of nucleotide catabolic process	BP	39	3	0.0769231	40.507	0.00189901	Gpd1, Ier3, Myc
extracellular matrix structural constituent	MF	139	5	0.0359712	18.9347	0.00189975
memory	BP	139	5	0.0359712	18.9347	0.00189975	Bdnf, Egr1, Itga5, Ptgs2, Npas4
regulation of hormone levels	BP	527	10	0.0189753	9.88955	0.00191872	Dab2, Egr1, Fgfr4, Gal, Il11, Inhba, Spp1, Clcf1, Ucn2, Vgf
negative regulation of phosphorylation	BP	442	9	0.020362	10.1506	0.002006	Socs3, Dab2, Hspb1, Ier3, Gadd45b, Gadd45g, Wwtr1, Spred3, Lrtm2, Trib1, Socs2
kidney epithelium development	BP	141	5	0.035461	17.5359	0.0020222	Bdnf, Cd44, Myc, Timeless, Wwtr1
neuron apoptotic process	BP	280	7	0.025	12.2645	0.0020384	Adam8, Bdnf, Egr1, Hmox1, Ccl12, Clcf1, Itga1
regulation of T cell migration	BP	40	3	0.075	36.7005	0.00204357	Adam8, Ecm1, Cxcl10
cellular response to fibroblast growth factor stimulus	BP	85	4	0.0470588	22.7788	0.0020659	Cd44, Fgf18, Fgfr4, Ndst1
interleukin-1 production	BP	85	4	0.0470588	22.7788	0.0020659	S1pr3, Egr1, Hspb1, Sphk1
developmental process involved in reproduction	BP	721	12	0.0166436	7.97073	0.00208808	Calca, Cd44, Socs3, Cyr61, Inhba, Junb, Serpine1, Plaur, Ptgs2, Tnc, Vgf
MyD88-independent toll-like receptor signaling pathway	BP	11	2	0.181818	86.9531	0.00209099	Irf7, Cd300lf
positive regulation of macrophage derived foam cell diffe...	BP	11	2	0.181818	86.9531	0.00209099	Lpl, Msr1
positive regulation of type I interferon-mediated signali...	BP	11	2	0.181818	86.9531	0.00209099	Irf7, Nlrc5
regulation of gonadotropin secretion	BP	11	2	0.181818	86.9531	0.00209099	Inhba, Ucn2
positive regulation of secretion by cell	BP	446	9	0.0201794	9.4669	0.00213157	Dab2, Fgfr4, Gal, Il4ra, Lpl, Sphk1, Spp1, Sdc1, Clcf1
negative regulation of kinase activity	BP	209	6	0.0287081	13.4144	0.0021401	Socs3, Hspb1, Gadd45b, Gadd45g, Wwtr1, Spred3, Lrtm2, Trib1, Socs2
cellular macromolecule biosynthetic process	BP	3812	38	0.00996852	4.64124	0.00214781	Adam8, Bcl3, Bdnf, Cebpd, Dab2, Ecm1, Egr1, Egr2, Fgfr4, Fos, Fosb, Fosl2, Gal, Gcnt2, Has2, Hmga1, Hmox1, Ndst1, Ier2, Ifi204, Cyr61, Il11, Inhba, Junb, Myc, Sphk1, Spp1, Timeless, Irf7, Rasl11a, Mamstr, Wwtr1, Trib1, Sbno2, Kdm6b, Npas4, Parp3, Nlrc5
regulation of nervous system development	BP	1028	15	0.0145914	6.74505	0.00216328	Bdnf, Dab2, Fn1, Hspb1, Myc, Klk6, Sphk1, Tpbg, Tnfrsf12a, Clcf1, Lrtm2, Socs2, Fstl4, Mir132, Mir212
acute-phase response	BP	41	3	0.0731707	33.3383	0.0021948	Fn1, Ptgs2, Serpina3n
positive regulation of small molecule metabolic process	BP	144	5	0.0347222	15.665	0.00221655	Dab2, Gpd1, Has2, Cxcl10, Myc, Ptgs2
neuron projection development	BP	1032	15	0.0145349	6.47389	0.00224515	Bdnf, Cd44, Dab2, Egr2, Fn1, Hspb1, Klk6, Sphk1, Tnc, Tnfrsf12a, Nptx2, Itga1, Fstl4, Mir132, Mir212
divalent metal ion transport	BP	450	9	0.02	8.83648	0.00226334	Cxcl10, Serpine1, Ptgs2, Ccl12, Ahnak, Cacng5, Mchr1, Slc39a14
negative regulation of immune system process	BP	450	9	0.02	8.83648	0.00226334	Cd44, Gal, Hmox1, Il4ra, Myc, Ccl12, Trib1, Cd300lf, Nlrc5
mesenchymal cell differentiation	BP	212	6	0.0283019	12.3154	0.00229808	Dab2, Fn1, Gcnt2, Has2, Plaur, Wwtr1
anterograde trans-synaptic signaling	BP	732	12	0.0163934	6.9334	0.00236442	Bdnf, Egr1, Ptgs2, Ccl2, Sphk1, Sv2c, Cacng5, Mchr1, Npas4, Vgf, Mir132
chemical synaptic transmission	BP	732	12	0.0163934	6.9334	0.00236442	Bdnf, Egr1, Ptgs2, Ccl2, Sphk1, Sv2c, Cacng5, Mchr1, Npas4, Vgf, Mir132
divalent inorganic cation transport	BP	453	9	0.0198675	8.39578	0.00236637	Cxcl10, Serpine1, Ptgs2, Ccl12, Ahnak, Cacng5, Mchr1, Slc39a14
negative regulation of mast cell activation	BP	12	2	0.166667	66.6978	0.00249883	Hmox1, Cd300lf
endochondral bone growth	BP	43	3	0.0697674	27.7111	0.00251767
intrinsic apoptotic signaling pathway in response to DNA ...	BP	43	3	0.0697674	27.7111	0.00251767	Bcl3, Cd44, Ifi204
cellular response to metal ion	BP	149	5	0.033557	13.0561	0.00257022	Fn1, Fos, Fosb, Hmox1, Junb
morphogenesis of a branching epithelium	BP	217	6	0.0276498	10.7139	0.00258074	Cd44, Socs3, Myc, Timeless, Tnc, Rasip1
regulation of ossification	BP	217	6	0.0276498	10.7139	0.00258074	Calca, Cebpd, Ecm1, Egr2, Ifi204, Cyr61
trans-synaptic signaling	BP	741	12	0.0161943	6.19959	0.00261216	Bdnf, Egr1, Ptgs2, Ccl2, Sphk1, Sv2c, Cacng5, Mchr1, Npas4, Vgf, Mir132
response to abiotic stimulus	BP	944	14	0.0148305	5.65628	0.00262195	Adam8, Bcl3, Calca, Egr1, Fos, Fosl2, Hmox1, Junb, Myc, Ptgs2, Ccl2, Vgf, Mir132, Piezo2
biomineral tissue development	BP	150	5	0.0333333	12.5996	0.00264559	Ecm1, Ptgs2, Spp1, Sbno2
formation of primary germ layer	BP	91	4	0.043956	16.5945	0.00264882	Fn1, Inhba, Itga5, Kdm6b
chondrocyte development	BP	44	3	0.0681818	25.3509	0.00268952	Fgf18
interspecies interaction between organisms	BP	376	8	0.0212766	7.85289	0.0027094	Anxa2, Fn1, Irgm1, Myc, Ptx3, Ccl2, Oasl2, Bst2
neuron development	BP	1163	16	0.0137575	4.94797	0.00278044	Bdnf, Cd44, Dab2, Egr2, Fn1, Hspb1, Klk6, Sphk1, Tnc, Tnfrsf12a, Nptx2, Itga1, Gldn, Fstl4, Mir132, Mir212
RNA metabolic process	BP	3607	36	0.00998059	3.51106	0.00284262	Adam8, Bcl3, Bdnf, Cebpd, Dab2, Ecm1, Egr1, Egr2, Fos, Fosb, Fosl2, Gal, Hmga1, Hmox1, Ier2, Ifi204, Cyr61, Il11, Inhba, Junb, Myc, Sphk1, Spp1, Timeless, Oasl2, Irf7, Ahnak, Rasl11a, Mamstr, Wwtr1, Trib1, Sbno2, Kdm6b, Npas4, Parp3, Nlrc5, Ahnak2
synaptic signaling	BP	749	12	0.0160214	5.62192	0.0028498	Bdnf, Egr1, Ptgs2, Ccl2, Sphk1, Sv2c, Cacng5, Mchr1, Npas4, Vgf, Mir132
bone growth	BP	45	3	0.0666667	23.2415	0.00286844
vascular endothelial growth factor receptor signaling pat...	BP	45	3	0.0666667	23.2415	0.00286844	Fgf18, Hspb1, Ccl2
cell-substrate adherens junction	CC	153	5	0.0326797	11.3419	0.00288133	Itga2b, Itga5, Itga7, Itga1, Peak1
1-phosphatidylinositol-3-kinase regulator activity	MF	13	2	0.153846	52.3111	0.00294099
bioactive lipid receptor activity	MF	13	2	0.153846	52.3111	0.00294099	S1pr3, Sphk1
DNA-(apurinic or apyrimidinic site) endonuclease activity	MF	13	2	0.153846	52.3111	0.00294099	Hmga1, Hmga1b
metalloendopeptidase inhibitor activity	MF	13	2	0.153846	52.3111	0.00294099	Timp1, Bst2
positive regulation of chemokine secretion	BP	13	2	0.153846	52.3111	0.00294099	Il4ra, Lpl
positive regulation of heterotypic cell-cell adhesion	BP	13	2	0.153846	52.3111	0.00294099	Cd44, Gcnt2
positive regulation of keratinocyte migration	BP	13	2	0.153846	52.3111	0.00294099	Has2, Serpine1
positive regulation of metanephros development	BP	13	2	0.153846	52.3111	0.00294099	Egr1, Myc
positive regulation of steroid hormone secretion	BP	13	2	0.153846	52.3111	0.00294099	Dab2, Gal
regulation of cholesterol storage	BP	13	2	0.153846	52.3111	0.00294099	Lpl, Msr1
regulation of plasminogen activation	BP	13	2	0.153846	52.3111	0.00294099	Serpine1
S100 protein binding	MF	13	2	0.153846	52.3111	0.00294099	Anxa2, Ahnak
cellular response to biotic stimulus	BP	224	6	0.0267857	8.87128	0.00301937	Cxcl10, Serpine1, Ccl12, Ccl2, Trib1, Sbno2
cell projection organization	BP	1509	19	0.0125911	4.13714	0.00304343	Bdnf, Cd44, Dab2, Egr2, Emp1, Fn1, Hspb1, Klk6, Sphk1, Tnc, Tnfrsf12a, Nptx2, Rhoj, Wwtr1, Itga1, Gldn, Fstl4, Mir132, Mir212
positive regulation of epithelial to mesenchymal transiti...	BP	46	3	0.0652174	21.3511	0.00305452	Dab2, Gcnt2, Wwtr1
regulation of mast cell activation	BP	46	3	0.0652174	21.3511	0.00305452	Hmox1, Il4ra, Cd300lf
CD4-positive, alpha-beta T cell activation	BP	95	4	0.0421053	13.6058	0.00309465	Bcl3, Cd44, Il4ra, Gadd45g
negative regulation of intrinsic apoptotic signaling path...	BP	95	4	0.0421053	13.6058	0.00309465	Cd44, Hspb1, Plaur, Ptgs2
nephron tubule development	BP	95	4	0.0421053	13.6058	0.00309465	Cd44, Myc, Timeless, Wwtr1
kidney morphogenesis	BP	96	4	0.0416667	12.9656	0.00321362	Cd44, Myc, Timeless, Wwtr1
regulation of carbohydrate catabolic process	BP	47	3	0.0638298	19.6529	0.00324785	Gpd1, Ier3, Myc
T-helper 1 type immune response	BP	47	3	0.0638298	19.6529	0.00324785	Bcl3, Il4ra, Gadd45g
muscle structure development	BP	664	11	0.0165663	5.01864	0.00330095	Bdnf, Egr1, Egr2, Fos, Cxcl10, Il4ra, Myc, Sdc1, Flnc, Mamstr, Kdm6b
positive regulation of hormone secretion	BP	158	5	0.0316456	9.568	0.00330744	Dab2, Fgfr4, Gal, Spp1, Clcf1
cytoplasmic vesicle	CC	1753	21	0.0119795	3.62018	0.00330908	Adam8, Bdnf, Anxa2, Dab2, Fgfr4, Gal, Irgm1, Itga5, Serpine1, Klk6, Msr1, Ccl2, Sphk1, Bst2, Sv2c, Amotl1, Rhoj, Klk9, Itga1, Fstl4, Vgf, Ahnak2
organonitrogen compound metabolic process	BP	5842	52	0.00890106	2.68289	0.00331771	Adam8, Bcl3, Bdnf, Anxa2, Cd44, Socs3, Col7a1, Dab2, Ecm1, Egr1, Fgf18, Fgfr4, Fn1, Gcnt2, Gpd1, Has2, Hmox1, Hspb1, Ndst1, Ier3, Cxcl10, Cyr61, Il11, Inhba, Itga5, Myc, Gadd45b, Odc1, Serpine1, Plaur, Klk6, Ptgs2, Ptx3, Ccl12, Ccl2, Sphk1, Serpina3n, Serpina3m, Timp1, Gadd45g, Oasl2, Map3k6, Irf7, Clcf1, Rnf125, Plce1, Rnf138rt1, Wwtr1, Spred3, Itga1, Lrtm2, Trib1, Socs2, Kdm6b, Parp3, Peak1, Se…
positive regulation of ossification	BP	97	4	0.0412371	12.3625	0.00333567	Calca, Cebpd, Ifi204, Cyr61
peptidyl-tyrosine phosphorylation	BP	306	7	0.0228758	6.8517	0.00333871	Cd44, Socs3, Fgfr4, Il11, Itga5, Clcf1
regulation of chemokine secretion	BP	14	2	0.142857	41.8077	0.003417	Il4ra, Lpl
regulation of integrin-mediated signaling pathway	BP	14	2	0.142857	41.8077	0.003417	Dab2, Timp1
secondary lysosome	CC	14	2	0.142857	41.8077	0.003417	Adam8, Irgm1
intracellular vesicle	CC	1758	21	0.0119454	3.49192	0.00342086	Adam8, Bdnf, Anxa2, Dab2, Fgfr4, Gal, Irgm1, Itga5, Serpine1, Klk6, Msr1, Ccl2, Sphk1, Bst2, Sv2c, Amotl1, Rhoj, Klk9, Itga1, Fstl4, Vgf, Ahnak2
negative regulation of blood coagulation	BP	48	3	0.0625	18.1237	0.00344853	Anxa2, Serpine1, Thbd
regulation of coenzyme metabolic process	BP	48	3	0.0625	18.1237	0.00344853	Gpd1, Ier3, Myc
regulation of mononuclear cell migration	BP	48	3	0.0625	18.1237	0.00344853	Cxcl10, Serpine1, Ccl2
regulation of system process	BP	572	10	0.0174825	5.06316	0.00345288	Calca, Dab2, Fgfr4, Gal, Inhba, Ptgs2, Sphk1, Ucn2
cellular response to drug	BP	308	7	0.0227273	6.5684	0.00346009	Egr1, Hmox1, Myc, Serpine1, Timeless, Kdm6b, Mir132
receptor complex	CC	392	8	0.0204082	5.84979	0.0034887	Cd44, Dab2, Fgfr4, Il4ra, Itga2b, Itga5, Itga7, Itga1, Cacng5
cell-substrate junction	CC	160	5	0.03125	8.95426	0.00348996	Itga2b, Itga5, Itga7, Itga1, Peak1
positive regulation of cell-cell adhesion	BP	231	6	0.025974	7.39677	0.00351154	Adam8, Cd44, Gcnt2, Has2, Il4ra, Ccl2
peptidyl-tyrosine modification	BP	309	7	0.0226537	6.43201	0.00352203	Cd44, Socs3, Fgfr4, Il11, Itga5, Clcf1
regulation of lipid biosynthetic process	BP	161	5	0.0310559	8.66542	0.00358389	Dab2, Egr1, Fgfr4, Cyr61, Ptgs2
regulation of smooth muscle cell proliferation	BP	161	5	0.0310559	8.66542	0.00358389	Egr1, Hmox1, Myc, Ptgs2, Trib1
sarcolemma	CC	161	5	0.0310559	8.66542	0.00358389	Anxa2, Itga7, Ahnak, Flnc, Ahnak2
negative regulation of leukocyte differentiation	BP	99	4	0.040404	11.2572	0.00358917	Cd44, Il4ra, Myc, Trib1
regulation of steroid metabolic process	BP	99	4	0.040404	11.2572	0.00358917	Dab2, Egr1, Fgfr4, Gal
negative regulation of hemostasis	BP	49	3	0.0612245	16.7434	0.00365664	Anxa2, Serpine1, Thbd
neuron maturation	BP	49	3	0.0612245	16.7434	0.00365664	Gldn, Mir132, Mir212
response to oxygen levels	BP	233	6	0.0257511	7.03096	0.00366252	Adam8, Egr1, Fosl2, Hmox1, Myc, Mir132
regulation of neuron projection development	BP	577	10	0.017331	4.72117	0.00367092	Bdnf, Dab2, Fn1, Hspb1, Klk6, Sphk1, Tnfrsf12a, Fstl4, Mir132, Mir212
regulation of extrinsic apoptotic signaling pathway	BP	162	5	0.0308642	8.38789	0.00367962	Dab2, Hmox1, Inhba, Serpine1, Tnfrsf12a
regulation of response to wounding	BP	162	5	0.0308642	8.38789	0.00367962	Anxa2, Myc, Serpine1, Ccl2, Thbd, Tnfrsf12a
positive regulation of catabolic process	BP	397	8	0.0201511	5.35243	0.00376485	Adam8, Dab2, Gpd1, Hmox1, Ier3, Irgm1, Myc, Rnf125, Rnf138rt1, Trib1
transcription regulator activity	MF	1313	17	0.0129474	3.38717	0.00382249	Bcl3, Cebpd, Egr1, Egr2, Fos, Fosb, Fosl2, Hmga1, Ier2, Ifi204, Junb, Myc, Irf7, Mamstr, Wwtr1, Hmga1b, Kdm6b, Npas4, Ifi207
renal tubule development	BP	101	4	0.039604	10.2722	0.00385545	Cd44, Myc, Timeless, Wwtr1
negative regulation of coagulation	BP	50	3	0.06	15.4948	0.00387226	Anxa2, Serpine1, Thbd
regulation of ATP biosynthetic process	BP	50	3	0.06	15.4948	0.00387226	Gpd1, Ier3, Myc
regulation of substrate adhesion-dependent cell spreading	BP	50	3	0.06	15.4948	0.00387226	Dab2, Has2
negative regulation of protein phosphorylation	BP	399	8	0.0200501	5.16764	0.00387994	Socs3, Dab2, Hspb1, Gadd45b, Gadd45g, Wwtr1, Spred3, Lrtm2, Trib1, Socs2
morphogenesis of a branching structure	BP	236	6	0.0254237	6.52227	0.00389799	Cd44, Socs3, Myc, Timeless, Tnc, Rasip1
chemokine secretion	BP	15	2	0.133333	33.9577	0.00392645	Il4ra, Lpl
cholesterol storage	BP	15	2	0.133333	33.9577	0.00392645	Lpl, Msr1
positive regulation of type 2 immune response	BP	15	2	0.133333	33.9577	0.00392645	Il4ra, Clcf1
regulation of cell proliferation involved in kidney devel...	BP	15	2	0.133333	33.9577	0.00392645	Egr1, Myc
regulation of interferon-gamma-mediated signaling pathway	BP	15	2	0.133333	33.9577	0.00392645	Irgm1, Nlrc5
regulation of keratinocyte migration	BP	15	2	0.133333	33.9577	0.00392645	Has2, Serpine1
regulation of postsynaptic neurotransmitter receptor acti...	BP	15	2	0.133333	33.9577	0.00392645
regulation of response to interferon-gamma	BP	15	2	0.133333	33.9577	0.00392645	Irgm1, Nlrc5
mesonephric epithelium development	BP	102	4	0.0392157	9.81995	0.00399347	Bdnf, Cd44, Myc, Timeless
mesonephric tubule development	BP	102	4	0.0392157	9.81995	0.00399347	Bdnf, Cd44, Myc, Timeless
ureteric bud development	BP	102	4	0.0392157	9.81995	0.00399347	Bdnf, Cd44, Myc, Timeless
cell surface receptor signaling pathway involved in cell-...	BP	492	9	0.0182927	4.4861	0.00407764	Bdnf, Cd44, Dab2, Egr1, Myc, Sdc1, Amotl1, Wwtr1, Npas4
placenta development	BP	166	5	0.0301205	7.38077	0.00408094	Socs3, Cyr61, Junb, Serpine1, Ptgs2
smooth muscle cell proliferation	BP	166	5	0.0301205	7.38077	0.00408094	Egr1, Hmox1, Myc, Ptgs2, Trib1
prostate gland development	BP	51	3	0.0588235	14.3631	0.00409547	Cd44, Plaur, Tnc
calcium ion transport	BP	403	8	0.0198511	4.82025	0.00411827	Cxcl10, Serpine1, Ptgs2, Ccl12, Ahnak, Cacng5, Mchr1
regulation of metal ion transport	BP	405	8	0.0197531	4.65699	0.0042416	Gal, Cxcl10, Serpine1, Ptgs2, Ccl12, Ahnak, Mchr1
positive regulation of smooth muscle cell proliferation	BP	104	4	0.0384615	8.98744	0.00427948	Egr1, Hmox1, Myc, Ptgs2
activation of protein kinase activity	BP	242	6	0.0247934	5.63183	0.00440237	Dab2, Gadd45b, Gadd45g, Map3k6, Plce1, Itga1
regulation of synaptic plasticity	BP	242	6	0.0247934	5.63183	0.00440237	Bdnf, Egr1, Ptgs2, Npas4, Vgf, Mir132
sulfur compound binding	MF	242	6	0.0247934	5.63183	0.00440237	Fgfr4, Fn1, Cxcl10, Cyr61, Lpl, Ccl2
positive regulation of secretion	BP	498	9	0.0180723	4.09783	0.00441021	Dab2, Fgfr4, Gal, Il4ra, Lpl, Sphk1, Spp1, Sdc1, Clcf1
mesonephros development	BP	105	4	0.0380952	8.60417	0.00442753	Bdnf, Cd44, Myc, Timeless
cellular response to fluid shear stress	BP	16	2	0.125	27.9712	0.00446889	Ptgs2, Spp1
decidualization	BP	16	2	0.125	27.9712	0.00446889	Junb, Ptgs2
gonadotropin secretion	BP	16	2	0.125	27.9712	0.00446889	Inhba, Ucn2
leukocyte migration involved in inflammatory response	BP	16	2	0.125	27.9712	0.00446889	Adam8, Ccl2
positive regulation of glycolytic process	BP	16	2	0.125	27.9712	0.00446889	Gpd1, Myc
regulation of ketone biosynthetic process	BP	16	2	0.125	27.9712	0.00446889	Dab2, Egr1
regulation of neuron maturation	BP	16	2	0.125	27.9712	0.00446889	Mir132, Mir212
positive regulation of defense response	BP	323	7	0.0216718	4.83638	0.004481	Adam8, Irgm1, Serpine1, Ptgs2, Irf7, Cd300lf, Nlrc5
regulation of hormone metabolic process	BP	53	3	0.0566038	12.3995	0.004565	Dab2, Egr1, Gal
leukocyte activation involved in immune response	BP	244	6	0.0245902	5.36816	0.00458075	Bcl3, Hmox1, Il4ra, Gadd45g, Clcf1, Sbno2
negative regulation of neuron apoptotic process	BP	171	5	0.0292398	6.32149	0.00462545	Adam8, Bdnf, Hmox1, Ccl12, Clcf1
organic substance transport	BP	2419	26	0.0107482	2.29656	0.00468014	Atp10a, Bcl3, Bdnf, Anxa2, Dab2, Egr2, Fn1, Gal, Hspb1, Il4ra, Inhba, Lpl, Myc, Ptgs2, Msr1, Ccl2, Spp1, Slc5a3, Clcf1, Rtp4, Slc10a6, Akap12, Cacng5, Cbln4, Cchcr1, Vgf
nephron epithelium development	BP	107	4	0.0373832	7.89687	0.00473392	Cd44, Myc, Timeless, Wwtr1
negative regulation of leukocyte activation	BP	172	5	0.0290698	6.13252	0.00474026	Cd44, Gal, Hmox1, Il4ra, Cd300lf
positive regulation of ERK1 and ERK2 cascade	BP	246	6	0.0243902	5.11927	0.0047644	Cd44, Fgf18, Fgfr4, Gcnt2, Ccl12, Ccl2
positive regulation of receptor-mediated endocytosis	BP	54	3	0.0555556	11.5465	0.00481146	Anxa2, Dab2, Serpine1
cellular response to hormone stimulus	BP	505	9	0.0178218	3.69394	0.0048246	Bdnf, Socs3, Dab2, Inhba, Junb, Spp1, Ucn2, Socs2, Npas4
leukocyte activation	BP	801	12	0.0149813	3.08331	0.00485882	Adam8, Bcl3, Cd44, Egr1, Gal, Hmox1, Il4ra, Ccl2, Gadd45g, Clcf1, Sbno2, Cd300lf
cellular response to interferon-gamma	BP	108	4	0.037037	7.57042	0.00489233	Irgm1, Ccl12, Ccl2, Nlrc5
female gonad development	BP	108	4	0.037037	7.57042	0.00489233	Inhba, Serpine1, Vgf
small molecule biosynthetic process	BP	602	10	0.0166113	3.36893	0.00493074	Dab2, Egr1, Fgfr4, Gpd1, Has2, Ier3, Lpl, Myc, Ptgs2, Sphk1
cell activation involved in immune response	BP	248	6	0.0241935	4.88421	0.00495342	Bcl3, Hmox1, Il4ra, Gadd45g, Clcf1, Sbno2
plasma membrane bounded cell projection organization	BP	1463	18	0.0123035	2.47303	0.00497507	Bdnf, Cd44, Dab2, Egr2, Emp1, Fn1, Hspb1, Klk6, Sphk1, Tnc, Tnfrsf12a, Nptx2, Wwtr1, Itga1, Gldn, Fstl4, Mir132, Mir212
C21-steroid hormone biosynthetic process	BP	17	2	0.117647	23.3247	0.00504389	Dab2, Egr1
negative regulation of myotube differentiation	BP	17	2	0.117647	23.3247	0.00504389	Bdnf, Cxcl10
positive regulation of coenzyme metabolic process	BP	17	2	0.117647	23.3247	0.00504389	Gpd1, Myc
positive regulation of endothelial cell chemotaxis	BP	17	2	0.117647	23.3247	0.00504389	Fgf18, Hspb1
positive regulation of nucleotide catabolic process	BP	17	2	0.117647	23.3247	0.00504389	Gpd1, Myc
positive regulation of receptor recycling	BP	17	2	0.117647	23.3247	0.00504389	Anxa2, Dab2
T-helper 2 cell differentiation	BP	17	2	0.117647	23.3247	0.00504389	Bcl3, Il4ra
regulation of leukocyte chemotaxis	BP	109	4	0.0366972	7.26065	0.00505427	Cxcl10, Serpine1, Ccl12, Ccl2
cell migration involved in sprouting angiogenesis	BP	55	3	0.0545455	10.7674	0.00506582	Hmox1, Ptgs2, Rhoj
glial cell migration	BP	55	3	0.0545455	10.7674	0.00506582	Fn1, Ccl12, Ccl2
negative regulation of intracellular signal transduction	BP	509	9	0.0176817	3.48432	0.00507466	Bcl3, Cd44, Socs3, Dab2, Hspb1, Plaur, Ptgs2, Spred3, Lrtm2, Socs2
homeostatic process	BP	1820	21	0.0115385	2.2658	0.00509245	Adam8, Calca, Cd44, Fgfr4, Gcnt2, Hmox1, Cxcl10, Inhba, Lpl, Myc, Ptgs2, Ccl2, Spp1, Mchr1, Slc39a14, Parp3, Vgf
regulation of cell morphogenesis involved in differentiat...	BP	331	7	0.021148	4.13776	0.00511099	Bdnf, Dab2, Fn1, Has2, Tnfrsf12a, Fstl4
regulation of peptidyl-tyrosine phosphorylation	BP	250	6	0.024	4.6621	0.0051479	Cd44, Socs3, Il11, Itga5, Clcf1
membrane organization	BP	606	10	0.0165017	3.19765	0.00516055	Adam8, Atp10a, Anxa2, Ier3, Mx1, Myc, Msr1, Rtp4, Cacng5, Gldn, Ahnak2
skeletal system morphogenesis	BP	251	6	0.0239044	4.55563	0.00524721	Fgf18, Has2, Ndst1, Myc
reproductive process	BP	1356	17	0.0125369	2.38255	0.00526196	Calca, Cd44, Socs3, Egr1, Hmga1, Cyr61, Inhba, Junb, Serpine1, Plaur, Ptgs2, Thbd, Timp1, Tnc, Rai14, Vgf
negative regulation of transport	BP	512	9	0.0175781	3.33631	0.00526873	Fn1, Hmox1, Ier3, Il11, Myc, Ptgs2, Bst2, Ucn2, Cd300lf
positive regulation of cellular catabolic process	BP	333	7	0.021021	3.98245	0.00527841	Adam8, Dab2, Gpd1, Hmox1, Irgm1, Myc, Rnf125, Rnf138rt1, Trib1
reproduction	BP	1357	17	0.0125276	2.36366	0.0053001	Calca, Cd44, Socs3, Egr1, Hmga1, Cyr61, Inhba, Junb, Serpine1, Plaur, Ptgs2, Thbd, Timp1, Tnc, Rai14, Vgf
cellular extravasation	BP	56	3	0.0535714	10.0544	0.00532814	Adam8, Ccl2, Itga1
ovulation cycle	BP	56	3	0.0535714	10.0544	0.00532814	Egr1, Inhba
regulation of neurogenesis	BP	916	13	0.0141921	2.65383	0.00534779	Bdnf, Dab2, Fn1, Hspb1, Myc, Klk6, Sphk1, Tnfrsf12a, Clcf1, Socs2, Fstl4, Mir132, Mir212
development of primary female sexual characteristics	BP	111	4	0.036036	6.68717	0.00538883	Inhba, Serpine1, Vgf
regulation of lipid transport	BP	111	4	0.036036	6.68717	0.00538883	Anxa2, Dab2, Gal, Spp1
anatomical structure maturation	BP	178	5	0.0280899	5.13336	0.00547203	Gal, Ptgs2, Gldn, Mir132, Mir212
plasma membrane receptor complex	CC	178	5	0.0280899	5.13336	0.00547203	Dab2, Itga2b, Itga5, Itga7, Itga1, Cacng5
immunoglobulin mediated immune response	BP	112	4	0.0357143	6.42165	0.00556154	Bcl3, Il4ra, Irf7, Clcf1
positive regulation of peptidyl-serine phosphorylation	BP	112	4	0.0357143	6.42165	0.00556154	Bdnf, Cd44, Il11, Ptgs2
chemokine receptor binding	MF	57	3	0.0526316	9.40103	0.00559849	Cxcl10, Ccl12, Ccl2
phosphatidylinositol 3-kinase regulator activity	MF	18	2	0.111111	19.6621	0.00565103
regulation of corticosteroid hormone secretion	BP	18	2	0.111111	19.6621	0.00565103	Dab2, Gal
metal ion transport	BP	817	12	0.0146879	2.59254	0.00566544	Gal, Cxcl10, Serpine1, Ptgs2, Ccl12, Slc5a3, Ahnak, Slc10a6, Cacng5, Mchr1, Slc39a14
response to drug	BP	818	12	0.0146699	2.56504	0.00571919	Bdnf, Egr1, Fos, Gal, Hmox1, Inhba, Junb, Myc, Serpine1, Timeless, Kdm6b, Mir132
acute inflammatory response	BP	113	4	0.0353982	6.16919	0.00573791	Adam8, Fn1, Ptgs2, Serpina3n
cellular ketone metabolic process	BP	181	5	0.0276243	4.70895	0.00586634	Dab2, Egr1, Fgfr4, Gpd1, Ptgs2
glomerulus development	BP	58	3	0.0517241	8.8012	0.00587694	Egr1, Plce1, Wwtr1
labyrinthine layer development	BP	58	3	0.0517241	8.8012	0.00587694	Socs3, Cyr61, Junb
regulation of kidney development	BP	58	3	0.0517241	8.8012	0.00587694	Egr1, Myc, Wwtr1
B cell mediated immunity	BP	114	4	0.0350877	5.92902	0.00591797	Bcl3, Il4ra, Irf7, Clcf1
bone morphogenesis	BP	114	4	0.0350877	5.92902	0.00591797	Fgf18, Has2
endothelium development	BP	114	4	0.0350877	5.92902	0.00591797	S1pr3, Cxcl10, Kdm6b
sprouting angiogenesis	BP	114	4	0.0350877	5.92902	0.00591797	Hmox1, Itga5, Ptgs2, Rhoj
symbiont process	BP	341	7	0.0205279	3.42724	0.00598962	Anxa2, Fn1, Irgm1, Myc, Ptx3, Oasl2, Bst2
branching morphogenesis of an epithelial tube	BP	182	5	0.0274725	4.57714	0.00600212	Cd44, Myc, Timeless, Tnc, Rasip1
developmental growth involved in morphogenesis	BP	259	6	0.023166	3.80202	0.00609308	Bdnf, Fn1, Gal, Tnc, Tnfrsf12a, Fstl4
chondrocyte differentiation	BP	115	4	0.0347826	5.70043	0.00610175	Fgf18
chemokine-mediated signaling pathway	BP	59	3	0.0508475	8.2497	0.00616355	Cxcl10, Ccl12, Ccl2
positive regulation of chemokine production	BP	59	3	0.0508475	8.2497	0.00616355	Egr1, Il4ra, Lpl
positive regulation of nervous system development	BP	623	10	0.0160514	2.5753	0.00623281	Bdnf, Fn1, Hspb1, Myc, Sphk1, Tpbg, Tnfrsf12a, Clcf1, Lrtm2, Socs2
regulation of cellular ketone metabolic process	BP	116	4	0.0344828	5.48277	0.0062893	Dab2, Egr1, Fgfr4, Ptgs2
corticosteroid hormone secretion	BP	19	2	0.105263	16.7353	0.00628988	Dab2, Gal
costamere	CC	19	2	0.105263	16.7353	0.00628988	Ahnak, Ahnak2
keratinocyte migration	BP	19	2	0.105263	16.7353	0.00628988	Has2, Serpine1
positive regulation of hormone biosynthetic process	BP	19	2	0.105263	16.7353	0.00628988	Dab2, Egr1
regulation of B cell apoptotic process	BP	19	2	0.105263	16.7353	0.00628988	Cd44, Myc
regulation of type I interferon-mediated signaling pathwa...	BP	19	2	0.105263	16.7353	0.00628988	Irf7, Nlrc5
T cell differentiation	BP	261	6	0.0229885	3.63787	0.00631922	Adam8, Bcl3, Cd44, Egr1, Il4ra, Gadd45g
positive regulation of peptidyl-tyrosine phosphorylation	BP	185	5	0.027027	4.20804	0.00642272	Cd44, Il11, Itga5, Clcf1
cell adhesion mediated by integrin	BP	60	3	0.05	7.74188	0.00645838	Itga5, Serpine1, Col16a1
positive regulation of phagocytosis	BP	60	3	0.05	7.74188	0.00645838	Ptx3, Ccl2, Cd300lf
positive regulation of smooth muscle cell migration	BP	60	3	0.05	7.74188	0.00645838	Egr1, Has2, Myc
regulation of plasma lipoprotein particle levels	BP	60	3	0.05	7.74188	0.00645838	Anxa2, Lpl, Msr1
perinuclear region of cytoplasm	CC	627	10	0.015949	2.4504	0.00650872	Bdnf, Anxa2, Dab2, Hmox1, Inhba, Myc, Odc1, Ccl2, Spp1, Rasip1
nucleobase-containing compound metabolic process	BP	4616	42	0.00909879	1.38548	0.00656727	Adam8, Bcl3, Bdnf, Cebpd, Dab2, Ecm1, Egr1, Egr2, Fgfr4, Fos, Fosb, Fosl2, Gal, Gpd1, Hmga1, Hmox1, Ier2, Ier3, Cxcl10, Ifi204, Cyr61, Il11, Inhba, Junb, Myc, Sphk1, Spp1, Timeless, Oasl2, Irf7, Clcf1, Ahnak, Rasl11a, Mamstr, Wwtr1, Trib1, Sbno2, Kdm6b, Npas4, Parp3, Nlrc5, Ahnak2
regulation of epithelial cell proliferation	BP	347	7	0.0201729	3.07122	0.00656837	Dab2, Ecm1, Has2, Hmox1, Myc, Ccl2
T-helper cell differentiation	BP	61	3	0.0491803	7.2736	0.00676149	Bcl3, Il4ra, Gadd45g
enzyme regulator activity	MF	943	13	0.0137858	2.03663	0.00676893	Anxa2, Socs3, Col7a1, Fn1, Hspb1, Serpine1, Serpina3n, Serpina3m, Timp1, Bst2, Lrtm2, Trib1, Socs2, Serpina3i
regulation of vesicle-mediated transport	BP	533	9	0.0168856	2.4855	0.00679361	Anxa2, Dab2, Hmox1, Il4ra, Serpine1, Ptx3, Ccl2, Sdc1, Cd300lf
myotube differentiation	BP	119	4	0.0336134	4.88935	0.00687483	Bdnf, Cxcl10, Il4ra, Mamstr
rhythmic process	BP	266	6	0.0225564	3.26371	0.00691127	Bdnf, Egr1, Egr2, Inhba, Timeless
negative regulation of phosphate metabolic process	BP	535	9	0.0168224	2.4188	0.00695485	Socs3, Dab2, Hspb1, Ier3, Gadd45b, Gadd45g, Wwtr1, Spred3, Lrtm2, Trib1, Socs2
negative regulation of phosphorus metabolic process	BP	535	9	0.0168224	2.4188	0.00695485	Socs3, Dab2, Hspb1, Ier3, Gadd45b, Gadd45g, Wwtr1, Spred3, Lrtm2, Trib1, Socs2
eosinophil chemotaxis	BP	20	2	0.1	14.3678	0.00696002	Ccl12, Ccl2
fibrinolysis	BP	20	2	0.1	14.3678	0.00696002	Anxa2, Serpine1
MyD88-dependent toll-like receptor signaling pathway	BP	20	2	0.1	14.3678	0.00696002	Irf7, Cd300lf
negative regulation of smooth muscle contraction	BP	20	2	0.1	14.3678	0.00696002	Calca, Ptgs2
peroxisome proliferator activated receptor binding	MF	20	2	0.1	14.3678	0.00696002	Hmga1, Hmga1b
positive regulation of cellular extravasation	BP	20	2	0.1	14.3678	0.00696002	Adam8, Ccl2
positive regulation of chondrocyte differentiation	BP	20	2	0.1	14.3678	0.00696002	Fgf18
cell maturation	BP	189	5	0.026455	3.77112	0.00701516	Calca, Gal, Gldn, Mir132, Mir212
CD4-positive, alpha-beta T cell differentiation involved ...	BP	62	3	0.0483871	6.84117	0.00707293	Bcl3, Il4ra, Gadd45g
positive regulation of cytokine biosynthetic process	BP	62	3	0.0483871	6.84117	0.00707293	Bcl3, Egr1, Hspb1
regulation of myeloid leukocyte differentiation	BP	120	4	0.0333333	4.7096	0.00707774	Adam8, Fos, Myc, Trib1
regulation of striated muscle cell differentiation	BP	120	4	0.0333333	4.7096	0.00707774	Bdnf, Cxcl10, Il4ra, Mamstr
response to inorganic substance	BP	442	8	0.0180995	2.55662	0.00707948	Fn1, Fos, Fosb, Hmox1, Junb, Timeless, Kdm6b, Mir132
morphogenesis of an epithelium	BP	537	9	0.0167598	2.35422	0.00711902	Cd44, Socs3, Dab2, Cxcl10, Cyr61, Myc, Timeless, Tnc, Rasip1
regulation of endocytosis	BP	269	6	0.0223048	3.06164	0.00728526	Anxa2, Dab2, Serpine1, Ptx3, Ccl2, Cd300lf
regulation of plasma membrane bounded cell projection org...	BP	741	11	0.0148448	2.00826	0.00739189	Bdnf, Cd44, Dab2, Fn1, Hspb1, Klk6, Sphk1, Tnfrsf12a, Fstl4, Mir132, Mir212
alpha-beta T cell differentiation involved in immune resp...	BP	63	3	0.047619	6.44131	0.00739276	Bcl3, Il4ra, Gadd45g
branching involved in ureteric bud morphogenesis	BP	63	3	0.047619	6.44131	0.00739276	Cd44, Myc, Timeless
regulation of nucleotide biosynthetic process	BP	63	3	0.047619	6.44131	0.00739276	Gpd1, Ier3, Myc
regulation of purine nucleotide biosynthetic process	BP	63	3	0.047619	6.44131	0.00739276	Gpd1, Ier3, Myc
connective tissue development	BP	270	6	0.0222222	2.99769	0.00741311	Egr1, Fgf18, Cyr61
negative regulation of cell activation	BP	192	5	0.0260417	3.47972	0.00748385	Cd44, Gal, Hmox1, Il4ra, Cd300lf
cell proliferation involved in kidney development	BP	21	2	0.0952381	12.4315	0.00766105	Egr1, Myc
hyaluronic acid binding	MF	21	2	0.0952381	12.4315	0.00766105	Cd44, Layn
interferon-gamma-mediated signaling pathway	BP	21	2	0.0952381	12.4315	0.00766105	Irgm1, Nlrc5
regulation of endothelial cell chemotaxis	BP	21	2	0.0952381	12.4315	0.00766105	Fgf18, Hspb1
regulation of lymphocyte chemotaxis	BP	21	2	0.0952381	12.4315	0.00766105	Cxcl10, Ccl12
regulation of macrophage derived foam cell differentiatio...	BP	21	2	0.0952381	12.4315	0.00766105	Lpl, Msr1
regulation of SMAD protein signal transduction	BP	21	2	0.0952381	12.4315	0.00766105	Dab2, Wwtr1
regulation of tumor necrosis factor biosynthetic process	BP	21	2	0.0952381	12.4315	0.00766105	Bcl3, Hspb1
T-helper 1 cell differentiation	BP	21	2	0.0952381	12.4315	0.00766105	Il4ra, Gadd45g
tumor necrosis factor biosynthetic process	BP	21	2	0.0952381	12.4315	0.00766105	Bcl3, Hspb1
regulation of extent of cell growth	BP	123	4	0.0325203	4.21788	0.00771011	Bdnf, Fn1, Tnfrsf12a, Fstl4
alpha-beta T cell activation involved in immune response	BP	64	3	0.046875	6.07108	0.00772103	Bcl3, Il4ra, Gadd45g
regulation of cofactor metabolic process	BP	64	3	0.046875	6.07108	0.00772103	Gpd1, Ier3, Myc
positive regulation of epithelial cell proliferation	BP	194	5	0.0257732	3.30079	0.00780818	Ecm1, Has2, Hmox1, Myc, Ccl2
positive regulation of leukocyte cell-cell adhesion	BP	194	5	0.0257732	3.30079	0.00780818	Adam8, Cd44, Has2, Il4ra, Ccl2
regulation of cysteine-type endopeptidase activity involv...	BP	194	5	0.0257732	3.30079	0.00780818	Cd44, Cyr61, Myc, Plaur, Ptgs2
enzyme binding	MF	2265	24	0.010596	1.34795	0.00786087	Anxa2, Cd44, Ecm1, Egr1, Egr2, Fgfr4, Fn1, Hmga1, Hmox1, Hspb1, Myc, Serpine1, Plaur, Ptgs2, Sphk1, Timp1, Rnf125, Rasip1, Plce1, Rnf138rt1, Rasgef1c, Rhoj, Akap12, Itga1, Hmga1b, Trib1
regulation of neuron differentiation	BP	748	11	0.0147059	1.86062	0.00790377	Bdnf, Dab2, Fn1, Hspb1, Klk6, Sphk1, Tnfrsf12a, Socs2, Fstl4, Mir132, Mir212
feeding behavior	BP	124	4	0.0322581	4.06842	0.00792889	Bdnf, Calca, Gal, Mchr1
regulation of cell projection organization	BP	750	11	0.0146667	1.82082	0.00805499	Bdnf, Cd44, Dab2, Fn1, Hspb1, Klk6, Sphk1, Tnfrsf12a, Fstl4, Mir132, Mir212
mast cell activation	BP	65	3	0.0461538	5.72785	0.0080578	Hmox1, Il4ra, Cd300lf
regulation of cartilage development	BP	65	3	0.0461538	5.72785	0.0080578	Fgf18, Cyr61
regulation of smooth muscle contraction	BP	65	3	0.0461538	5.72785	0.0080578	Calca, Ptgs2, Sphk1
cellular response to transforming growth factor beta stim...	BP	196	5	0.0255102	3.1331	0.00814217	Dab2, Fos, Gcnt2, Serpine1, Ccl2
detection of stimulus involved in sensory perception	BP	125	4	0.032	3.92556	0.00815171	Calca, Myc, Rtp4, Piezo2
negative regulation of cell adhesion	BP	276	6	0.0217391	2.64642	0.00821455	Adam8, Cd44, Gcnt2, Il4ra, Serpine1, Tnc
hair cycle phase	BP	22	2	0.0909091	10.8321	0.00839255	Gal, Ptgs2
inhibitory postsynaptic potential	BP	22	2	0.0909091	10.8321	0.00839255	Bdnf, Npas4
integrin activation	BP	22	2	0.0909091	10.8321	0.00839255	Fn1, Col16a1
mesodermal cell differentiation	BP	22	2	0.0909091	10.8321	0.00839255	Inhba, Kdm6b
negative regulation of smooth muscle cell migration	BP	22	2	0.0909091	10.8321	0.00839255	Serpine1, Trib1
positive regulation of cofactor metabolic process	BP	22	2	0.0909091	10.8321	0.00839255	Gpd1, Myc
positive regulation of lipid storage	BP	22	2	0.0909091	10.8321	0.00839255	Lpl, Msr1
positive regulation of lymphocyte apoptotic process	BP	22	2	0.0909091	10.8321	0.00839255	Adam8, Myc
regulation of hair follicle development	BP	22	2	0.0909091	10.8321	0.00839255	Gal, Inhba
regulation of membrane protein ectodomain proteolysis	BP	22	2	0.0909091	10.8321	0.00839255	Adam8, Timp1
response to fluid shear stress	BP	22	2	0.0909091	10.8321	0.00839255	Ptgs2, Spp1
retinoid X receptor binding	MF	22	2	0.0909091	10.8321	0.00839255	Hmga1, Hmga1b
regulation of lymphocyte apoptotic process	BP	66	3	0.0454545	5.40926	0.0084031	Adam8, Cd44, Myc
regulation of neuronal synaptic plasticity	BP	66	3	0.0454545	5.40926	0.0084031	Bdnf, Egr1, Vgf
regulation of protein catabolic process	BP	364	7	0.0192308	2.27995	0.00843474	Adam8, Anxa2, Dab2, Ier3, Odc1, Timp1, Rnf125, Rnf138rt1, Trib1
negative regulation of cell differentiation	BP	755	11	0.0145695	1.72565	0.00844292	Bdnf, Cd44, Dab2, S1pr3, Gal, Cxcl10, Il4ra, Myc, Wwtr1, Trib1, Fstl4
learning or memory	BP	278	6	0.0215827	2.54063	0.00849505	Bdnf, Egr1, Itga5, Ptgs2, Nptx2, Npas4
steroid metabolic process	BP	278	6	0.0215827	2.54063	0.00849505	Ch25h, Dab2, Egr1, Fgfr4, Gal, Spp1
membrane	CC	8941	71	0.00794095	0.923593	0.00859788	Adam8, Atp10a, Bcl3, Bdnf, Btc, Anxa2, Cd44, Ch25h, Dab2, S1pr3, Emp1, Fgfr4, Fn1, Fos, Gcnt2, Lilr4b, Lilrb4a, Has2, Hmox1, Hspb1, Ndst1, Ier3, Irgm1, Cxcl10, Il4ra, Itga2b, Itga5, Itga7, Lpl, Tm4sf1, Mx1, Nedd9, Plaur, Ptgs2, Msr1, Sphk1, Sdc1, Thbd, Tpbg, Oasl2, Tnfrsf12a, Nptx2, Slc5a3, Iigp1, Tspan4, Ahnak, Rnf125, Rtp4, Flnc, Rasl11a, Bst2, Plce1, Sv2c, Amotl1, Slc10a6, Rhoj, Akap12, Spred3…
female sex differentiation	BP	127	4	0.0314961	3.65826	0.00860959	Inhba, Serpine1, Vgf
modification of morphology or physiology of other organis...	BP	127	4	0.0314961	3.65826	0.00860959	Anxa2, Myc, Ptx3, Ccl2
regulation of endothelial cell proliferation	BP	127	4	0.0314961	3.65826	0.00860959	Ecm1, Hmox1, Ccl2
cellular response to chemokine	BP	67	3	0.0447761	5.11319	0.00875699
negative regulation of wound healing	BP	67	3	0.0447761	5.11319	0.00875699	Anxa2, Serpine1, Thbd
ovarian follicle development	BP	67	3	0.0447761	5.11319	0.00875699	Inhba, Vgf
response to chemokine	BP	67	3	0.0447761	5.11319	0.00875699
adherens junction	CC	280	6	0.0214286	2.43996	0.00878236	Anxa2, Itga2b, Itga5, Itga7, Cdh22, Itga1, Peak1
cell junction assembly	BP	200	5	0.025	2.82815	0.00883969	Fn1, Itga5, Cdh22, Col16a1
cell junction	CC	1087	14	0.0128795	1.44948	0.00888562	Anxa2, Fgfr4, Itga2b, Itga5, Itga7, Ahnak, Sv2c, Rai14, Amotl1, Cdh22, Itga1, Cacng5, Cbln4, Peak1
multicellular organismal homeostasis	BP	460	8	0.0173913	1.95549	0.00889357	Adam8, Gcnt2, Ptgs2, Spp1
adenylate cyclase-modulating G protein-coupled receptor s...	BP	201	5	0.0248756	2.75773	0.00902033	Calca, S1pr3, Akap12, Ucn2
cellular response to acid chemical	BP	201	5	0.0248756	2.75773	0.00902033	Bdnf, Anxa2, Egr1, Col16a1, Npas4
positive regulation of hemopoiesis	BP	201	5	0.0248756	2.75773	0.00902033	Adam8, Fos, Il4ra, Inhba, Trib1
response to hypoxia	BP	201	5	0.0248756	2.75773	0.00902033	Adam8, Egr1, Fosl2, Hmox1, Myc
response to transforming growth factor beta	BP	201	5	0.0248756	2.75773	0.00902033	Dab2, Fos, Gcnt2, Serpine1, Ccl2
GTPase activity	MF	282	6	0.0212766	2.34412	0.00907657	Irgm1, Mx1, Iigp1, Tubb6, Rasl11a, Rhoj
positive regulation of osteoblast differentiation	BP	68	3	0.0441176	4.83772	0.00911951	Cebpd, Ifi204, Cyr61
T cell differentiation involved in immune response	BP	68	3	0.0441176	4.83772	0.00911951	Bcl3, Il4ra, Gadd45g
cellular response to cadmium ion	BP	23	2	0.0869565	9.49918	0.00915411	Fos, Hmox1
ovulation	BP	23	2	0.0869565	9.49918	0.00915411	Inhba, Ptgs2
regulation of collateral sprouting	BP	23	2	0.0869565	9.49918	0.00915411	Bdnf, Fstl4
regulation of receptor binding	BP	23	2	0.0869565	9.49918	0.00915411	Bdnf, Anxa2
regulation of steroid hormone secretion	BP	23	2	0.0869565	9.49918	0.00915411	Dab2, Gal
hormone metabolic process	BP	202	5	0.0247525	2.68946	0.0092035	Dab2, Egr1, Fgfr4, Gal, Spp1
positive regulation of intracellular transport	BP	202	5	0.0247525	2.68946	0.0092035	Anxa2, Dab2, Il4ra, Ptgs2, Ccl2
alcohol metabolic process	BP	283	6	0.0212014	2.29793	0.0092263	Ch25h, Fgfr4, Sphk1, Slc5a3
regulation of leukocyte differentiation	BP	283	6	0.0212014	2.29793	0.0092263	Adam8, Cd44, Fos, Il4ra, Myc, Trib1
lymphocyte differentiation	BP	371	7	0.0188679	2.02726	0.00930709	Adam8, Bcl3, Cd44, Egr1, Il4ra, Gadd45g, Clcf1
epithelial to mesenchymal transition	BP	130	4	0.0307692	3.29878	0.00932745	Dab2, Gcnt2, Has2, Wwtr1
regeneration	BP	130	4	0.0307692	3.29878	0.00932745	Bdnf, Hmox1, Tnc
cartilage development	BP	203	5	0.0246305	2.62328	0.00938922	Fgf18, Cyr61
response to antineoplastic agent	BP	69	3	0.0434783	4.58114	0.0094907	Egr1, Hmox1, Timeless
ureteric bud morphogenesis	BP	69	3	0.0434783	4.58114	0.0094907	Cd44, Myc, Timeless
regulation of myeloid cell differentiation	BP	204	5	0.0245098	2.5591	0.00957751	Adam8, Fos, Inhba, Myc, Trib1
endocytosis	BP	566	9	0.0159011	1.61442	0.0098494	Anxa2, Dab2, Serpine1, Ptx3, Msr1, Ccl2, Rhoj, Cacng5, Cd300lf
mesonephric tubule morphogenesis	BP	70	3	0.0428571	4.3419	0.00987061	Cd44, Myc, Timeless
regulation of steroid biosynthetic process	BP	70	3	0.0428571	4.3419	0.00987061	Dab2, Egr1, Fgfr4
neuropeptide hormone activity	MF	24	2	0.0833333	8.37914	0.00994533	Gal, Vgf
positive regulation of calcium ion import	BP	24	2	0.0833333	8.37914	0.00994533	Serpine1, Ccl12
positive regulation of hormone metabolic process	BP	24	2	0.0833333	8.37914	0.00994533	Dab2, Egr1
prostaglandin biosynthetic process	BP	24	2	0.0833333	8.37914	0.00994533	Ptgs2, Sphk1
prostanoid biosynthetic process	BP	24	2	0.0833333	8.37914	0.00994533	Ptgs2, Sphk1
regulation of heterotypic cell-cell adhesion	BP	24	2	0.0833333	8.37914	0.00994533	Cd44, Gcnt2
regulation of myoblast fusion	BP	24	2	0.0833333	8.37914	0.00994533	Cxcl10, Il4ra
membrane part	CC	7036	58	0.00824332	0.821833	0.0100304	Adam8, Atp10a, Bdnf, Btc, Anxa2, Cd44, Ch25h, Dab2, S1pr3, Emp1, Fgfr4, Fn1, Gcnt2, Lilr4b, Lilrb4a, Has2, Hmox1, Hspb1, Ndst1, Ier3, Irgm1, Cxcl10, Il4ra, Itga2b, Itga5, Itga7, Lpl, Tm4sf1, Plaur, Ptgs2, Msr1, Sdc1, Thbd, Tpbg, Tnfrsf12a, Nptx2, Slc5a3, Iigp1, Tspan4, Ahnak, Rtp4, Bst2, Sv2c, Amotl1, Slc10a6, Cdh22, Itga1, Cacng5, Mchr1, Lrtm2, Slc39a14, Gldn, Gpr151, Layn, Cd300lf, Piezo2, Ahna…
regulation of viral life cycle	BP	134	4	0.0298507	2.88588	0.0103437	Ptx3, Oasl2, Bst2
positive regulation of innate immune response	BP	208	5	0.0240385	2.32105	0.0103567	Adam8, Irgm1, Irf7, Cd300lf, Nlrc5
heterocycle metabolic process	BP	4741	42	0.00885889	0.847219	0.0104564	Adam8, Bcl3, Bdnf, Cebpd, Dab2, Ecm1, Egr1, Egr2, Fgfr4, Fos, Fosb, Fosl2, Gal, Gpd1, Hmga1, Hmox1, Ier2, Ier3, Cxcl10, Ifi204, Cyr61, Il11, Inhba, Junb, Myc, Sphk1, Spp1, Timeless, Oasl2, Irf7, Clcf1, Ahnak, Rasl11a, Mamstr, Wwtr1, Trib1, Sbno2, Kdm6b, Npas4, Parp3, Nlrc5, Ahnak2
response to insulin	BP	209	5	0.0239234	2.26589	0.0105581	Socs3, Egr1, Egr2, Socs2, Vgf
perikaryon	CC	135	4	0.0296296	2.793	0.0106085	Bdnf, Hspb1, Ccl2, Itga1
carbohydrate derivative binding	MF	2071	22	0.0106229	1.00014	0.0106214	Atp10a, Cd44, Fgfr4, Fn1, Irgm1, Cxcl10, Cyr61, Lpl, Mx1, Ccl2, Sphk1, Tnc, Oasl2, Map3k6, Iigp1, Tubb6, Rasl11a, Srxn1, Rhoj, Layn, Peak1, Nlrc5
endochondral bone morphogenesis	BP	72	3	0.0416667	3.9099	0.0106567	Fgf18
fibroblast growth factor receptor signaling pathway	BP	72	3	0.0416667	3.9099	0.0106567	Fgf18, Fgfr4, Ndst1
peripheral nervous system development	BP	72	3	0.0416667	3.9099	0.0106567	Bdnf, Egr2, Slc5a3, Ahnak2
B cell apoptotic process	BP	25	2	0.08	7.43093	0.0107658	Cd44, Myc
labyrinthine layer blood vessel development	BP	25	2	0.08	7.43093	0.0107658	Cyr61, Junb
macrophage derived foam cell differentiation	BP	25	2	0.08	7.43093	0.0107658	Lpl, Msr1
modulation by host of viral process	BP	25	2	0.08	7.43093	0.0107658	Ptx3
plasminogen activation	BP	25	2	0.08	7.43093	0.0107658	Serpine1
RNA polymerase II core promoter sequence-specific DNA bin...	MF	25	2	0.08	7.43093	0.0107658	Egr1, Fos, Irf7, Nlrc5
regulation of developmental growth	BP	383	7	0.0182768	1.6685	0.010954	Bdnf, Fn1, Gal, Tnfrsf12a, Socs2, Fstl4
receptor-mediated endocytosis	BP	211	5	0.0236967	2.16035	0.0109689	Anxa2, Dab2, Serpine1, Msr1, Cacng5
anchoring junction	CC	294	6	0.0204082	1.85666	0.0109919	Anxa2, Itga2b, Itga5, Itga7, Cdh22, Itga1, Peak1
glycolytic process	BP	73	3	0.0410959	3.71472	0.011063	Gpd1, Ier3, Myc
regulation of multi-organism process	BP	384	7	0.0182292	1.64224	0.0111002	Anxa2, Inhba, Ptx3, Timp1, Oasl2, Bst2, Trib1
regulation of hemopoiesis	BP	385	7	0.0181818	1.61648	0.0112478	Adam8, Cd44, Fos, Il4ra, Inhba, Myc, Trib1
ATP generation from ADP	BP	74	3	0.0405405	3.53199	0.0114781	Gpd1, Ier3, Myc
response to decreased oxygen levels	BP	214	5	0.0233645	2.01325	0.0116054	Adam8, Egr1, Fosl2, Hmox1, Myc
foam cell differentiation	BP	26	2	0.0769231	6.62264	0.0116152	Lpl, Msr1
hyaluronan metabolic process	BP	26	2	0.0769231	6.62264	0.0116152	Cd44, Has2
labyrinthine layer morphogenesis	BP	26	2	0.0769231	6.62264	0.0116152	Socs3, Cyr61
negative regulation of systemic arterial blood pressure	BP	26	2	0.0769231	6.62264	0.0116152	Calca, Ier3
positive regulation of ATP biosynthetic process	BP	26	2	0.0769231	6.62264	0.0116152	Gpd1, Myc
positive regulation of bone remodeling	BP	26	2	0.0769231	6.62264	0.0116152	Adam8, Spp1
positive regulation of bone resorption	BP	26	2	0.0769231	6.62264	0.0116152	Adam8, Spp1
striated muscle cell differentiation	BP	299	6	0.0200669	1.69074	0.0118687	Bdnf, Cxcl10, Il4ra, Flnc, Mamstr, Kdm6b
interaction with symbiont	BP	75	3	0.04	3.36075	0.0119021	Anxa2, Fn1, Ptx3
regulation of ATP metabolic process	BP	75	3	0.04	3.36075	0.0119021	Gpd1, Ier3, Myc
regulation of cysteine-type endopeptidase activity	BP	216	5	0.0231481	1.92206	0.0120434	Cd44, Cyr61, Myc, Plaur, Ptgs2
gliogenesis	BP	300	6	0.02	1.65978	0.0120498	Egr2, Fn1, Myc, Ccl12, Ccl2, Clcf1, Ahnak2
proteolysis	BP	1603	18	0.0112289	0.917742	0.0122354	Adam8, Cd44, Col7a1, Dab2, Ecm1, Fgfr4, Cyr61, Myc, Serpine1, Plaur, Klk6, Ptgs2, Serpina3n, Serpina3m, Timp1, Rnf125, Rnf138rt1, Wwtr1, Trib1, Serpina3i
import into cell	BP	690	10	0.0144928	1.18422	0.0122382	Anxa2, Dab2, Serpine1, Ptx3, Msr1, Ccl2, Rhoj, Cacng5, Slc39a14, Cd300lf
endomembrane system	CC	3677	34	0.00924667	0.755082	0.0122459	Adam8, Atp10a, Bdnf, Anxa2, Cd44, Ch25h, Dab2, Fgfr4, Fos, Gal, Gcnt2, Hmox1, Ndst1, Irgm1, Itga5, Mx1, Myc, Serpine1, Klk6, Ptgs2, Ccl2, Sphk1, Spp1, Tpbg, Iigp1, Rnf125, Bst2, Rasip1, Plce1, Sv2c, Klk9, Itga1, Fstl4, Vgf
endothelial cell proliferation	BP	141	4	0.0283688	2.30836	0.0122896	Ecm1, Hmox1, Ccl2
cellular response to calcium ion	BP	76	3	0.0394737	3.20013	0.012335	Fos, Fosb, Junb
negative regulation of viral life cycle	BP	76	3	0.0394737	3.20013	0.012335	Ptx3, Oasl2, Bst2
positive regulation of synapse assembly	BP	76	3	0.0394737	3.20013	0.012335	Bdnf, Tpbg, Lrtm2
regulation of blood coagulation	BP	76	3	0.0394737	3.20013	0.012335	Anxa2, Serpine1, Thbd
behavior	BP	691	10	0.0144718	1.17156	0.0123526	Bdnf, Calca, Egr1, Egr2, Gal, Itga5, Ptgs2, Nptx2, Mchr1, Npas4
maternal placenta development	BP	27	2	0.0740741	5.92925	0.012493	Junb, Ptgs2
osteoblast proliferation	BP	27	2	0.0740741	5.92925	0.012493	Cyr61, Junb
phosphatidylinositol 3-kinase complex	CC	27	2	0.0740741	5.92925	0.012493
positive regulation of p38MAPK cascade	BP	27	2	0.0740741	5.92925	0.012493	Gadd45b, Gadd45g
DNA binding	MF	1977	21	0.0106222	0.847976	0.0125265	Bcl3, Cebpd, Egr1, Egr2, Fos, Fosb, Fosl2, Hmga1, Ier2, Ifi204, Junb, Myc, Sphk1, Timeless, Irf7, Hmga1b, Sbno2, Kdm6b, Npas4, Ifi207, Nlrc5
cellular response to tumor necrosis factor	BP	142	4	0.028169	2.23824	0.0125853	Gpd1, Ccl12, Ccl2, Sphk1
activating transcription factor binding	MF	77	3	0.038961	3.04933	0.0127769	Egr2, Fos, Myc
intrinsic apoptotic signaling pathway by p53 class mediat...	BP	77	3	0.038961	3.04933	0.0127769	Bcl3, Cd44, Ifi204
nephron tubule morphogenesis	BP	77	3	0.038961	3.04933	0.0127769	Cd44, Myc, Timeless
pyruvate biosynthetic process	BP	77	3	0.038961	3.04933	0.0127769	Gpd1, Ier3, Myc
regulation of hemostasis	BP	77	3	0.038961	3.04933	0.0127769	Anxa2, Serpine1, Thbd
epithelial cell differentiation	BP	591	9	0.0152284	1.1913	0.0127831	Dab2, S1pr3, Fosl2, Serpine1, Plaur, Ptgs2, Wwtr1, Kdm6b
regulation of leukocyte activation	BP	491	8	0.0162933	1.27241	0.012805	Adam8, Cd44, Gal, Hmox1, Il4ra, Ccl2, Clcf1, Cd300lf
positive regulation of ion transport	BP	305	6	0.0196721	1.51502	0.0129847	Gal, Cxcl10, Serpine1, Ccl12, Mchr1
cellular aromatic compound metabolic process	BP	4806	42	0.00873908	0.664656	0.0131483	Adam8, Bcl3, Bdnf, Cebpd, Dab2, Ecm1, Egr1, Egr2, Fgfr4, Fos, Fosb, Fosl2, Gal, Gpd1, Hmga1, Hmox1, Ier2, Ier3, Cxcl10, Ifi204, Cyr61, Il11, Inhba, Junb, Myc, Sphk1, Spp1, Timeless, Oasl2, Irf7, Clcf1, Ahnak, Rasl11a, Mamstr, Wwtr1, Trib1, Sbno2, Kdm6b, Npas4, Parp3, Nlrc5, Ahnak2
developmental maturation	BP	306	6	0.0196078	1.48796	0.0131776	Calca, Gal, Ptgs2, Gldn, Mir132, Mir212
cellular response to antibiotic	BP	144	4	0.0277778	2.1059	0.0131905	Egr1, Timeless, Kdm6b, Mir132
myeloid cell activation involved in immune response	BP	78	3	0.0384615	2.90764	0.0132278	Hmox1, Il4ra, Sbno2
regulation of ion transport	BP	699	10	0.0143062	1.07587	0.0132973	Fgfr4, Gal, Cxcl10, Serpine1, Ptgs2, Ccl12, Ahnak, Cacng5, Mchr1
skeletal system development	BP	495	8	0.0161616	1.20706	0.0133892	Anxa2, Fgf18, Has2, Ndst1, Cyr61, Myc
negative regulation of extrinsic apoptotic signaling path...	BP	28	2	0.0714286	5.33092	0.0133989	Hmox1, Serpine1
neuropeptide receptor binding	MF	28	2	0.0714286	5.33092	0.0133989	Gal, Ucn2
regulation of cellular extravasation	BP	28	2	0.0714286	5.33092	0.0133989	Adam8, Ccl2
cellular response to toxic substance	BP	145	4	0.0275862	2.04344	0.0134999	Egr1, Hmox1, Timeless, Kdm6b
regulation of peptidyl-serine phosphorylation	BP	145	4	0.0275862	2.04344	0.0134999	Bdnf, Cd44, Il11, Ptgs2
CD4-positive, alpha-beta T cell differentiation	BP	79	3	0.0379747	2.77438	0.0136876	Bcl3, Il4ra, Gadd45g
negative regulation of cysteine-type endopeptidase activi...	BP	79	3	0.0379747	2.77438	0.0136876	Cd44, Plaur, Ptgs2
nephron epithelium morphogenesis	BP	79	3	0.0379747	2.77438	0.0136876	Cd44, Myc, Timeless
neuropeptide signaling pathway	BP	79	3	0.0379747	2.77438	0.0136876	Calca, Gal, Mchr1
positive regulation of carbohydrate metabolic process	BP	79	3	0.0379747	2.77438	0.0136876	Gpd1, Has2, Myc
leukocyte cell-cell adhesion	BP	309	6	0.0194175	1.41029	0.0137684	Adam8, Cd44, Has2, Il4ra, Itga5, Ccl2
adaptive immune response	BP	401	7	0.0174564	1.26421	0.0138081	Bcl3, Cd44, Lilrb4a, Il4ra, Gadd45g, Irf7, Clcf1, Rnf125
steroid biosynthetic process	BP	146	4	0.0273973	1.98332	0.0138138	Ch25h, Dab2, Egr1, Fgfr4
regulation of cell cycle	BP	921	12	0.0130293	0.941632	0.013837	Btc, Ier3, Inhba, Junb, Myc, Gadd45b, Ptgs2, Sphk1, Timeless, Gadd45g, Parp3
regulation of immune response	BP	705	10	0.0141844	1.01023	0.0140407	Adam8, Cd44, Ecm1, Hmox1, Irgm1, Il4ra, Irf7, Clcf1, Cd300lf, Nlrc5
female pregnancy	BP	147	4	0.0272109	1.92542	0.0141324	Junb, Ptgs2, Thbd, Timp1
focal adhesion	CC	147	4	0.0272109	1.92542	0.0141324	Itga2b, Itga5, Itga1, Peak1
regulation of tumor necrosis factor superfamily cytokine ...	BP	147	4	0.0272109	1.92542	0.0141324	Adam8, Bcl3, Hspb1, Ccl2
Wnt signaling pathway	BP	403	7	0.0173697	1.22709	0.0141552	Cd44, Dab2, Egr1, Myc, Sdc1, Amotl1, Wwtr1
antimicrobial humoral response	BP	80	3	0.0375	2.64896	0.0141565	Bcl3, Ccl2
nephron morphogenesis	BP	80	3	0.0375	2.64896	0.0141565	Cd44, Myc, Timeless
regulation of coagulation	BP	80	3	0.0375	2.64896	0.0141565	Anxa2, Serpine1, Thbd
cognition	BP	311	6	0.0192926	1.36127	0.0141725	Bdnf, Egr1, Itga5, Ptgs2, Nptx2, Npas4
endothelial cell chemotaxis	BP	29	2	0.0689655	4.81181	0.0143325	Fgf18, Hspb1
hair follicle maturation	BP	29	2	0.0689655	4.81181	0.0143325	Gal, Ptgs2
positive regulation of acute inflammatory response	BP	29	2	0.0689655	4.81181	0.0143325	Adam8, Ptgs2
regulation of receptor recycling	BP	29	2	0.0689655	4.81181	0.0143325	Anxa2, Dab2
positive regulation of proteolysis	BP	312	6	0.0192308	1.33755	0.0143776	Adam8, Dab2, Fgfr4, Cyr61, Myc, Rnf125, Rnf138rt1, Trib1
cellular response to DNA damage stimulus	BP	708	10	0.0141243	0.979222	0.014424	Bcl3, Cd44, Hmga1, Hmox1, Ier3, Ifi204, Myc, Timeless, Parp3
cell-cell signaling by wnt	BP	405	7	0.017284	1.19129	0.0145086	Cd44, Dab2, Egr1, Myc, Sdc1, Amotl1, Wwtr1
ion transport	BP	1512	17	0.0112434	0.769048	0.0146199	Atp10a, Bdnf, Fgfr4, Gal, Cxcl10, Myc, Serpine1, Ptgs2, Ccl12, Slc5a3, Ahnak, Slc10a6, Cacng5, Mchr1, Slc39a14, Piezo2
ADP metabolic process	BP	81	3	0.037037	2.53082	0.0146344	Gpd1, Ier3, Myc
glycosaminoglycan metabolic process	BP	81	3	0.037037	2.53082	0.0146344	Cd44, Has2, Ndst1
extrinsic apoptotic signaling pathway	BP	227	5	0.0220264	1.50305	0.0146545	Dab2, Hmox1, Inhba, Serpine1, Tnfrsf12a
organic cyclic compound metabolic process	BP	4983	43	0.00862934	0.581755	0.0148333	Adam8, Bcl3, Bdnf, Cebpd, Ch25h, Dab2, Ecm1, Egr1, Egr2, Fgfr4, Fos, Fosb, Fosl2, Gal, Gpd1, Hmga1, Hmox1, Ier2, Ier3, Cxcl10, Ifi204, Cyr61, Il11, Inhba, Junb, Myc, Sphk1, Spp1, Timeless, Oasl2, Irf7, Clcf1, Ahnak, Rasl11a, Mamstr, Wwtr1, Trib1, Sbno2, Kdm6b, Npas4, Parp3, Nlrc5, Ahnak2
muscle cell proliferation	BP	228	5	0.0219298	1.47089	0.0149092	Egr1, Hmox1, Myc, Ptgs2, Trib1
cellular nitrogen compound metabolic process	BP	5270	45	0.0085389	0.572021	0.0149276	Adam8, Bcl3, Bdnf, Cebpd, Dab2, Ecm1, Egr1, Egr2, Fgfr4, Fos, Fosb, Fosl2, Gal, Gpd1, Hmga1, Hmox1, Ier2, Ier3, Cxcl10, Ifi204, Cyr61, Il11, Inhba, Junb, Myc, Odc1, Ptgs2, Ptx3, Sphk1, Spp1, Timeless, Oasl2, Irf7, Clcf1, Ahnak, Rasl11a, Mamstr, Wwtr1, Trib1, Sbno2, Kdm6b, Npas4, Parp3, Nlrc5, Ahnak2
negative regulation of hemopoiesis	BP	150	4	0.0266667	1.76413	0.0151161	Cd44, Il4ra, Myc, Trib1
regulation of JAK-STAT cascade	BP	150	4	0.0266667	1.76413	0.0151161	Bcl3, Socs3, Clcf1, Lrtm2, Socs2
tumor necrosis factor superfamily cytokine production	BP	150	4	0.0266667	1.76413	0.0151161	Adam8, Bcl3, Hspb1, Ccl2
lymphocyte apoptotic process	BP	82	3	0.0365854	2.41945	0.0151214	Adam8, Cd44, Myc
negative regulation of response to wounding	BP	82	3	0.0365854	2.41945	0.0151214	Anxa2, Serpine1, Thbd
epithelial cell proliferation	BP	409	7	0.0171149	1.12346	0.0152341	Dab2, Ecm1, Has2, Hmox1, Myc, Ccl2
epiboly involved in wound healing	BP	30	2	0.0666667	4.35915	0.0152935	Cd44, Cyr61
hippo signaling	BP	30	2	0.0666667	4.35915	0.0152935	Amotl1, Wwtr1
wound healing, spreading of cells	BP	30	2	0.0666667	4.35915	0.0152935	Cd44, Cyr61
[truncated: 367 more rows]

## Sheet: Glia_rnaseq_KEGG
Pathway	N	Up	P.Up	Genes.Up			Pathway	N	Down	P.Down	Genes.Down
[truncated: 55 more rows]

## Sheet: Neurons_Glia_rnaseqGOKEGG_short
FUNCTION	Neurons	Glia	total nr of genes in GO category	Genes neurons	Genes glia
[truncated: 15 more rows]

[truncated: 14 more sheets: Neurons_RRBS_DMCpGs, Neurons_RRBS_DMCpGs_GO, Neurons_RRBS_DMCpGs_KEGG, Glia_RRBS_DMCpGs, Glia_RRBS_DMCpGs_GO, Glia_RRBS_DMCpGs_KEGG, Neurons_RRBS_DMR, Neurons_RRBS_DMR_GO, Neurons_RRBS_DMR_KEGG, Glia_RRBS_DMR, Glia_RRBS_DMR_GO, Glia_RRBS_DMR_KEGG, Neurons_DMR_DGE, Glia_DMR_DGE]
